# Supplementary material for: Gut microbiota as a residual risk factor causally influencing cardiac structure and function: Mendelian randomization analysis and biological annotation
Source: Front Microbiol. 2024 Jul 26;15:1410272. doi: 10.3389/fmicb.2024.1410272 (PMC11316272; doi:10.3389/fmicb.2024.1410272)
Supplement: SUPPLEMENTARY TABLE S1 — STROBE-MR checklist. [file Table_1.xlsx]

## Sheet: S1
Table S1. STROBE-MR checklist1 2
Item No.	Section	Checklist item	Page No.	Relevant text from manuscript
1	TITLE and ABSTRACT	Indicate Mendelian randomization (MR) as the study’s design in the title and/or the abstract if that is a main purpose of the study		Title: Gut Microbiota as a Residual Risk Factor Causally Influencing Cardiac Structure and Function: Mendelian Randomization Analysis and Biological Annotation. Abstract: A two-sample Mendelian randomization (MR) approach is employed to investigate the causal association between GM and cardiac structure and function.
	INTRODUCTION
2	Background	Explain the scientific background and rationale for the reported study. What is the exposure? Is a potential causal relationship between exposure and outcome plausible? Justify why MR is a helpful method to address the study question		"These findings reinforce the credibility of the "gut-heart axis" hypothesis, suggesting the potential of considering the GM as a residual risk factor for cardiac structure and function. Nevertheless, it is imperative to acknowledge that most current studies only indicate associative results or have limitations in ruling out confounding factors, leaving the causal relationship between the GM and …
3	Objectives	State specific objectives clearly, including pre-specified causal hypotheses (if any). State that MR is a method that, under specific assumptions, intends to estimate causal effects		"Mendelian randomization (MR), as an emerging epidemiological tool, is increasingly being employed to investigate the causal relationships between exposure factors and specific health outcomes.""In this study, we employed publicly available GWAS summary-level data to conduct a two-sample MR analysis with the aim of exploring the causal relationship between the GM and cardiac structure and functio…
	METHODS
4	Study design and data sources	Present key elements of the study design early in the article. Consider including a table listing sources of data for all phases of the study. For each data source contributing to the analysis, describe the following:		Table 1 Detailed information of GWAS data.
	a)	Setting: Describe the study design and the underlying population, if possible. Describe the setting, locations, and relevant dates, including periods of recruitment, exposure, follow-up, and data collection, when available.	Not mentioned
	b)	Participants: Give the eligibility criteria, and the sources and methods of selection of participants. Report the sample size, and whether any power or sample size calculations were carried out prior to the main analysis		Table 1 Detailed information of GWAS data.
	c)	Describe measurement, quality control and selection of genetic variants		Refer to section "Instrumental variables (IVs) selection"
	d)	For each exposure, outcome, and other relevant variables, describe methods of assessment and diagnostic criteria for diseases		"The cohorts involved in the study employed 16S rRNA gene sequencing for microbial identification, successfully identifying 131 microbial genera with an average abundance greater than 1%, including 12 unidentified genera that have not yet been classified.""Summary-level GWAS data on cardiac structure and function were derived from three extensive cardiac magnetic resonance imaging studies of UK B…
	e)	Provide details of ethics committee approval and participant informed consent, if relevant		"As this research utilized publicly available, aggregated data from GWAS, it was exempt from the requirement of ethical approval."
5	Assumptions	Explicitly state the three core IV assumptions for the main analysis (relevance, independence and exclusion restriction) as well assumptions for any additional or sensitivity analysis	Not mentioned	The three core assumptions behind the selection of IVs are not explicitly described, but are reflected in the "Instrumental variables (IVs) selection" section. Detailed information on sensitivity analyses is presented in the "Sensitivity analyses" section.
6	Statistical methods: main analysis	Describe statistical methods and statistics used
	a)	Describe how quantitative variables were handled in the analyses (i.e., scale, units, model)	Not mentioned
	b)	Describe how genetic variants were handled in the analyses and, if applicable, how their weights were selected	Not mentioned
	c)	Describe the MR estimator (e.g. two-stage least squares, Wald ratio) and related statistics. Detail the included covariates and, in case of two-sample MR, whether the same covariate set was used for adjustment in the two samples		Detailed information is presented in the "MR estimates" section.
	d)	Explain how missing data were addressed	Not mentioned
	e)	If applicable, indicate how multiple testing was addressed		In this study, our aim was to explore a more extensive causal association between the gut microbiota and the structure and function of the heart, therefore, we refrained from performing multiple testing corrections. This is elaborated upon in the section discussing the limitations of the study. "our research aims to explore the potential causal relationship between GM and cardiac structure and fu…
7	Assessment of assumptions	Describe any methods or prior knowledge used to assess the assumptions or justify their validity		"To avoid weak instrument bias, we calculated the F-statistic for each instrumental variable using the formula: F = R2 × (N-2)/(1-R2), and eliminated any instruments with an F-statistic less than 10."
8	Sensitivity analyses and additional analyses	Describe any sensitivity analyses or additional analyses performed (e.g. comparison of effect estimates from different approaches, independent replication, bias analytic techniques, validation of instruments, simulations)		Detailed information on sensitivity analyses is presented in the "Sensitivity analyses" section.
9	Software and pre-registration
	a)	Name statistical software and package(s), including version and settings used		"MR estimates and sensitivity analyses were performed using R packages “TwoSampleMR (version 0.5.6)” in R (version 4.3.2)."
	b)	State whether the study protocol and details were pre-registered (as well as when and where)	Not mentioned
	RESULTS
10	Descriptive data
	a)	Report the numbers of individuals at each stage of included studies and reasons for exclusion. Consider use of a flow diagram		Table 1, Table S2, Table S3.
	b)	Report summary statistics for phenotypic exposure(s), outcome(s), and other relevant variables (e.g. means, SDs, proportions)	Not mentioned
	c)	If the data sources include meta-analyses of previous studies, provide the assessments of heterogeneity across these studies	Not mentioned
	d)	For two-sample MR:
		i. Provide justification of the similarity of the genetic variant-exposure associations between the exposure and outcome samples		Refer to section "Instrumental variables (IVs) selection"
		ii. Provide information on the number of individuals who overlap between the exposure and outcome studies	Not mentioned
11	Main results
	a)	Report the associations between genetic variant and exposure, and between genetic variant and outcome, preferably on an interpretable scale	Additional file: Table S2
	b)	Report MR estimates of the relationship between exposure and outcome, and the measures of uncertainty from the MR analysis, on an interpretable scale, such as odds ratio or relative risk per SD difference		Figure 2, Figure 3
	c)	If relevant, consider translating estimates of relative risk into absolute risk for a meaningful time period	Not mentioned
	d)	Consider plots to visualize results (e.g. forest plot, scatterplot of associations between genetic variants and outcome versus between genetic variants and exposure)		Figure 2, Figure 3
12	Assessment of assumptions
	a)	Report the assessment of the validity of the assumptions	Additional file: Table S3, S4	Table S3 reports the F statistic for each instrumental variable, while Table S4 reports the Cochran's Q value for heterogeneity test and the Egger intercept for the test of pleiotropy.
	b)	Report any additional statistics (e.g., assessments of heterogeneity across genetic variants, such as I2, Q statistic or E-value)	Additional file: Table S3, S4	Table S3 reports the F statistic for each instrumental variable, while Table S4 reports the Cochran's Q value for heterogeneity test and the Egger intercept for the test of pleiotropy.
13	Sensitivity analyses and additional analyses
	a)	Report any sensitivity analyses to assess the robustness of the main results to violations of the assumptions		The Cochran’s Q test, MR-Egger intercept analysis, leave-one-out analysis, and scatter plots are conducted for sensitivity analyses.
	b)	Report results from other sensitivity analyses or additional analyses		The Cochran’s Q test, MR-Egger intercept analysis, leave-one-out analysis, and scatter plots are conducted for sensitivity analyses.
	c)	Report any assessment of direction of causal relationship (e.g., bidirectional MR)	Not mentioned
	d)	When relevant, report and compare with estimates from non-MR analyses	Not mentioned
	e)	Consider additional plots to visualize results (e.g., leave-one-out analyses)	Additional file: Figure S1, S2, S3, S4	Leave-one-out plots and scatter plots.
	DISCUSSION
14	Key results	Summarize key results with reference to study objectives		"To the best of our knowledge, the current study represents the first attempt to utilize MR analysis to extensively explore causal relationships between GM and cardiac structure and function. It found that the abundance of certain genetically predicted GM has a causal effect on cardiac structure and function, indicating that GM might serve as a potential residual risk factor affecting cardiac str…
15	Limitations	Discuss limitations of the study, taking into account the validity of the IV assumptions, other sources of potential bias, and imprecision. Discuss both direction and magnitude of any potential bias and any efforts to address them		"Nonetheless, certain limitations should be acknowledged. Firstly, MR analysis utilizes genetic variants as IVs to infer the association between exposures and outcomes. This approach essentially relies on regression between the IVs and the outcome, rather than the exposure itself. In this study, the abundance of GM, serving as an exposure, is influenced not only by genetic factors but also by a m…
16	Interpretation
	a)	Meaning: Give a cautious overall interpretation of results in the context of their limitations and in comparison with other studies		The discussion section of this study reviewed the clinical and experimental research on the association between gut microbiota and cardiac structure and function, extensively deliberating on the potential impact of exposure on outcomes and providing a cautious conclusion.
	b)	Mechanism: Discuss underlying biological mechanisms that could drive a potential causal relationship between the investigated exposure and the outcome, and whether the gene-environment equivalence assumption is reasonable. Use causal language carefully, clarifying that IV estimates may provide causal effects only under certain assumptions		This study discussed the possible mechanisms by which gut microbiota affects cardiac structure and function based on the results of biological annotation analysis.
	c)	Clinical relevance: Discuss whether the results have clinical or public policy relevance, and to what extent they inform effect sizes of possible interventions		"Our study results lend support to the notion that certain specific GM may act as potential causal factors affecting cardiac structure and function."
17	Generalizability	Discuss the generalizability of the study results (a) to other populations, (b) across other exposure periods/timings, and (c) across other levels of exposure		"Additionally, the majority of data used in this MR study were all from populations of European ancestry, which may limit the generalization of the findings to other populations."
	OTHER INFORMATION
18	Funding	Describe sources of funding and the role of funders in the present study and, if applicable, sources of funding for the databases and original study or studies on which the present study is based		"This work was supported by the funding of the National Key Research and Development Program of China (No. 2022YFC3500103 to Rong Li), Guangdong Natural Science Foundation (No. 2021A1515220046 to Rong Li), and Guangzhou Science and Technology Plan Project (No. 202201020358 to Yijun Qiu)."
19	Data and data sharing	Provide the data used to perform all analyses or report where and how the data can be accessed, and reference these sources in the article. Provide the statistical code needed to reproduce the results in the article, or report whether the code is publicly accessible and if so, where		"Publicly available datasets were analyzed in this study. These data can be found here: Gut microbiota: https://mibiogen.gcc.rug.nl/menu/main/home/; Cardiac structure and function: https://cvd.hugeamp.org/downloads.html#summary and https://zenodo.org/records/5074929."
20	Conflicts of Interest	All authors should declare all potential conflicts of interest		"The authors declare that the research was conducted in the absence of any commercial or financial relationships that could be construed as a potential conflict of interest."
This checklist is copyrighted by the Equator Network under the Creative Commons Attribution 3.0 Unported (CC BY 3.0) license. 1. Skrivankova VW, Richmond RC, Woolf BAR, Yarmolinsky J, Davies NM, Swanson SA, et al. Strengthening the Reporting of Observational Studies in Epidemiology using Mendelian Randomization (STROBE-MR) Statement. JAMA. 2021;under review. 2. Skrivankova VW, Richmond RC, Woolf …

## Sheet: S2
Table S2. Information of 119 gut microbiota genera
Phenotypes	Consortium	Sanmple Size
Actinomyces	MiBioGen	7468
Adlercreutzia	MiBioGen	8243
Akkermansia	MiBioGen	11864
Alistipes	MiBioGen	17571
Allisonella	MiBioGen	3212
Alloprevotella	MiBioGen	3009
Anaerofilum	MiBioGen	4994
Anaerostipes	MiBioGen	16926
Anaerotruncus	MiBioGen	16566
Bacteroides	MiBioGen	18302
Barnesiella	MiBioGen	14209
Bifidobacterium	MiBioGen	14778
Bilophila	MiBioGen	12777
Blautia	MiBioGen	18276
Butyricicoccus	MiBioGen	17136
Butyricimonas	MiBioGen	10737
Butyrivibrio	MiBioGen	3482
CandidatusSoleaferrea	MiBioGen	5999
Catenibacterium	MiBioGen	3239
ChristensenellaceaeR.7group	MiBioGen	16325
Clostridiuminnocuumgroup	MiBioGen	4048
Clostridiumsensustricto1	MiBioGen	14121
Collinsella	MiBioGen	14334
Coprobacter	MiBioGen	6798
Coprococcus1	MiBioGen	16733
Coprococcus2	MiBioGen	11486
Coprococcus3	MiBioGen	15835
DefluviitaleaceaeUCG011	MiBioGen	8183
Desulfovibrio	MiBioGen	9241
Dialister	MiBioGen	11989
Dorea	MiBioGen	17610
Eggerthella	MiBioGen	5147
Eisenbergiella	MiBioGen	5583
Enterorhabdus	MiBioGen	7904
Erysipelatoclostridium	MiBioGen	9662
ErysipelotrichaceaeUCG003	MiBioGen	14899
Escherichia.Shigella	MiBioGen	12002
Eubacteriumbrachygroup	MiBioGen	4135
Eubacteriumcoprostanoligenesgroup	MiBioGen	17380
Eubacteriumeligensgroup	MiBioGen	14777
Eubacteriumfissicatenagroup	MiBioGen	3967
Eubacteriumhalliigroup	MiBioGen	16568
Eubacteriumnodatumgroup	MiBioGen	3195
Eubacteriumoxidoreducensgroup	MiBioGen	5321
Eubacteriumrectalegroup	MiBioGen	17351
Eubacteriumruminantiumgroup	MiBioGen	7739
Eubacteriumventriosumgroup	MiBioGen	15289
Eubacteriumxylanophilumgroup	MiBioGen	13309
Faecalibacterium	MiBioGen	18087
FamilyXIIIAD3011group	MiBioGen	14201
FamilyXIIIUCG001	MiBioGen	12751
Flavonifractor	MiBioGen	10805
Fusicatenibacter	MiBioGen	17384
Gordonibacter	MiBioGen	3723
Haemophilus	MiBioGen	9119
Holdemanella	MiBioGen	7706
Holdemania	MiBioGen	8907
Howardella	MiBioGen	3800
Hungatella	MiBioGen	4209
Intestinibacter	MiBioGen	12437
Intestinimonas	MiBioGen	12090
Lachnoclostridium	MiBioGen	17922
Lachnospira	MiBioGen	16500
LachnospiraceaeFCS020group	MiBioGen	13772
LachnospiraceaeNC2004group	MiBioGen	6107
LachnospiraceaeND3007group	MiBioGen	15305
LachnospiraceaeNK4A136group	MiBioGen	17236
LachnospiraceaeUCG001	MiBioGen	10150
LachnospiraceaeUCG004	MiBioGen	14466
LachnospiraceaeUCG008	MiBioGen	6930
LachnospiraceaeUCG010	MiBioGen	13236
Lactobacillus	MiBioGen	6958
Lactococcus	MiBioGen	4058
Marvinbryantia	MiBioGen	11950
Methanobrevibacter	MiBioGen	3586
Odoribacter	MiBioGen	14698
Olsenella	MiBioGen	3996
Oscillibacter	MiBioGen	8930
Oscillospira	MiBioGen	10200
Oxalobacter	MiBioGen	4656
Parabacteroides	MiBioGen	17305
Paraprevotella	MiBioGen	7179
Parasutterella	MiBioGen	11386
Peptococcus	MiBioGen	5657
Phascolarctobacterium	MiBioGen	11114
Prevotella7	MiBioGen	3489
Prevotella9	MiBioGen	10271
RikenellaceaeRC9gutgroup	MiBioGen	3220
Romboutsia	MiBioGen	14188
Roseburia	MiBioGen	17854
Ruminiclostridium5	MiBioGen	17397
Ruminiclostridium6	MiBioGen	13381
Ruminiclostridium9	MiBioGen	16725
RuminococcaceaeNK4A214group	MiBioGen	15288
RuminococcaceaeUCG002	MiBioGen	17097
RuminococcaceaeUCG003	MiBioGen	14412
RuminococcaceaeUCG004	MiBioGen	9502
RuminococcaceaeUCG005	MiBioGen	16103
RuminococcaceaeUCG009	MiBioGen	7511
RuminococcaceaeUCG010	MiBioGen	12875
RuminococcaceaeUCG011	MiBioGen	3632
RuminococcaceaeUCG013	MiBioGen	16772
RuminococcaceaeUCG014	MiBioGen	14403
Ruminococcus1	MiBioGen	16607
Ruminococcus2	MiBioGen	15339
Ruminococcusgauvreauiigroup	MiBioGen	13382
Ruminococcusgnavusgroup	MiBioGen	6309
Ruminococcustorquesgroup	MiBioGen	17798
Sellimonas	MiBioGen	3229
Senegalimassilia	MiBioGen	6923
Slackia	MiBioGen	6063
Streptococcus	MiBioGen	16387
Subdoligranulum	MiBioGen	17591
Sutterella	MiBioGen	13254
Terrisporobacter	MiBioGen	6637
Turicibacter	MiBioGen	8949
Tyzzerella3	MiBioGen	5396
Veillonella	MiBioGen	9291
Victivallis	MiBioGen	3267

## Sheet: S3
Table S3. Instrumental variables of 119 gut microbiota genera on 16 cardiac structural and functional parameters
Exposure	Outcome	SNP	EA	OA	Beta	SE	P-value	Sanmple Size	R2	F
Intestinimonas	iLAMAX	rs10262702	T	C	0.0918017	0.0194885	2.06e-06	11766	0.00188234	22.1857
Intestinimonas	iLAMAX	rs11258178	A	G	0.0660742	0.0134139	6.98e-07	11766	0.00205793	24.2595
Intestinimonas	iLAMAX	rs12226153	A	G	-0.151142	0.0306922	5.12e-07	9023	0.0026804	24.2449
Intestinimonas	iLAMAX	rs17067892	C	T	0.107194	0.0250013	6.38e-06	11544	0.00158988	18.3797
Intestinimonas	iLAMAX	rs1859797	G	A	0.060368	0.0131793	4.12e-06	11766	0.00178004	20.9777
Intestinimonas	iLAMAX	rs2276760	A	G	-0.0685233	0.0152546	7.84e-06	12081	0.00166744	20.1746
Intestinimonas	iLAMAX	rs2731794	C	T	0.120632	0.0257529	1.92e-06	11079	0.00197657	21.9379
Intestinimonas	iLAMAX	rs2930225	G	T	0.0729524	0.0152948	1.35e-06	12003	0.00189181	22.7466
Intestinimonas	iLAMAX	rs4113676	A	C	-0.218507	0.0490152	7.42e-06	3170	0.00623011	19.8607
Intestinimonas	iLAMAX	rs4784055	T	C	-0.175324	0.038599	8.72e-07	3193	0.00641998	20.6185
Intestinimonas	iLAMAX	rs62240188	G	A	0.130074	0.0267179	2.2e-06	10252	0.00230655	23.6968
Intestinimonas	iLAMAX	rs62427239	C	A	0.162658	0.0367647	9.41e-06	6385	0.00305632	19.5683
Intestinimonas	iLAMAX	rs6934519	C	T	0.0692373	0.0151154	8.57e-06	12089	0.00173261	20.9784
Intestinimonas	iLAMAX	rs716604	A	G	0.0818068	0.0165992	8.57e-07	12090	0.00200496	24.2846
Intestinimonas	iLAMAX	rs7170984	T	C	-0.0658116	0.0140767	2.98e-06	12090	0.00180464	21.8539
Intestinimonas	iLAMAX	rs72982915	C	T	0.183158	0.0402743	4.91e-06	5591	0.00368555	20.6748
Intestinimonas	iLAMAX	rs9823439	T	C	-0.0581947	0.0131455	9.86e-06	11766	0.00166289	19.5948
Streptococcus	iLAMAX	rs10028567	C	T	-0.0921167	0.0191881	7.3e-06	16311	0.00141097	23.044
Streptococcus	iLAMAX	rs10448310	A	G	-0.0517935	0.0111324	3.31e-06	16384	0.00131942	21.6433
Streptococcus	iLAMAX	rs11110281	T	C	-0.137519	0.0227398	2.58e-09	15120	0.00241296	36.5673
Streptococcus	iLAMAX	rs11720390	G	A	0.107024	0.0228121	3.59e-06	15220	0.00144407	22.0076
Streptococcus	iLAMAX	rs11764382	A	G	-0.0695345	0.0143671	1.29e-06	16387	0.00142738	23.4211
Streptococcus	iLAMAX	rs1918540	G	A	0.059639	0.0128148	2.44e-06	16373	0.0013211	21.6563
Streptococcus	iLAMAX	rs2370083	G	T	-0.0816836	0.0185851	9.75e-06	16277	0.00118536	19.3146
Streptococcus	iLAMAX	rs4968759	A	G	-0.0515109	0.0112068	3.78e-06	16384	0.00128781	21.1242
Streptococcus	iLAMAX	rs57646748	G	A	-0.0907696	0.0200344	5.48e-06	15939	0.00128619	20.5245
Streptococcus	iLAMAX	rs6806351	T	C	-0.0633829	0.0136647	4.94e-06	15973	0.00134515	21.5123
Streptococcus	iLAMAX	rs71481756	T	G	0.0931048	0.0207949	6.51e-06	14526	0.00137811	20.0433
Streptococcus	iLAMAX	rs72739637	A	G	0.0959942	0.0193213	1.03e-06	14920	0.0016517	24.6809
Streptococcus	iLAMAX	rs7916711	A	G	0.102891	0.0217362	2.72e-06	15294	0.00146295	22.4042
Streptococcus	iLAMAX	rs9903102	C	A	-0.0709483	0.0155275	4.18e-06	16384	0.00127265	20.8751
Peptococcus	iLAMAX	rs10031059	T	C	-0.121167	0.0225844	1.24e-07	5526	0.0051818	28.7734
Peptococcus	iLAMAX	rs11001941	G	A	-0.195611	0.0392217	1.33e-06	5607	0.00441654	24.8645
Peptococcus	iLAMAX	rs12069354	C	T	0.16763	0.03795	9.28e-06	5352	0.0036323	19.5036
Peptococcus	iLAMAX	rs2054133	G	A	0.0895433	0.0188332	2.14e-06	5657	0.00398017	22.5978
Peptococcus	iLAMAX	rs36121075	A	G	-0.14067	0.030628	6.99e-06	5301	0.00396355	21.0864
Peptococcus	iLAMAX	rs413827	G	A	0.110229	0.0237523	3.3e-06	5482	0.00391328	21.529
Peptococcus	iLAMAX	rs5770862	T	C	0.162018	0.0356813	3.22e-06	5431	0.00378197	20.6103
Peptococcus	iLAMAX	rs6918730	G	A	0.135311	0.0289742	1.15e-06	5656	0.00384114	21.8015
Peptococcus	iLAMAX	rs7033353	T	G	0.090152	0.018995	2.22e-06	5657	0.00396606	22.5174
Peptococcus	iLAMAX	rs72850165	T	C	-0.134304	0.0300423	5.74e-06	5627	0.00353911	19.9782
Peptococcus	iLAMAX	rs74592222	G	A	0.137957	0.0302965	8.55e-06	5329	0.00387588	20.7272
Peptococcus	iLAMAX	rs77681628	C	T	0.200307	0.0387328	2.69e-07	4842	0.00549312	26.7336
Senegalimassilia	iLAMAX	rs10036909	C	T	0.185519	0.0400881	8.05e-06	4996	0.00426842	21.4079
Senegalimassilia	iLAMAX	rs11787826	C	A	0.081327	0.0171154	2.63e-06	6923	0.00325077	22.572
Senegalimassilia	iLAMAX	rs1990708	A	C	-0.109619	0.0247785	8.91e-06	6923	0.00281906	19.5659
Senegalimassilia	iLAMAX	rs2017373	C	T	0.0782258	0.0176841	9.5e-06	6923	0.00281848	19.5618
Senegalimassilia	iLAMAX	rs7225245	G	A	0.079173	0.0170421	4.18e-06	6923	0.00310786	21.5766
Hungatella	iLAMAX	rs10044993	C	A	0.139547	0.0316748	8.07e-06	4209	0.00459025	19.4002
Hungatella	iLAMAX	rs13128780	T	C	-0.149725	0.0312777	1.75e-06	3999	0.00569753	22.9035
Hungatella	iLAMAX	rs13249325	T	G	-0.100023	0.0225883	9.69e-06	4209	0.00463693	19.5984
Hungatella	iLAMAX	rs17092615	G	A	0.152235	0.0337867	7.38e-06	4009	0.00503854	20.2917
Hungatella	iLAMAX	rs72759041	G	T	-0.126025	0.0282242	3.86e-06	3910	0.00507322	19.9272
Howardella	iLAMAX	rs10048062	C	T	-0.147352	0.0336531	8.59e-06	3800	0.00501988	19.1617
Howardella	iLAMAX	rs12452946	A	G	-0.105833	0.0228941	3.8e-06	3800	0.00559213	21.3584
Howardella	iLAMAX	rs1484873	A	G	-0.227831	0.046335	2.56e-06	3608	0.00665642	24.1639
Howardella	iLAMAX	rs17167098	G	A	-0.169366	0.0352068	1.12e-06	3586	0.00641201	23.1289
Howardella	iLAMAX	rs2154047	C	A	-0.192557	0.0420093	9.97e-06	3623	0.00576564	20.9985
Howardella	iLAMAX	rs36081916	T	C	-0.18123	0.0402987	4.7e-06	3216	0.00624939	20.2119
Howardella	iLAMAX	rs3791893	A	G	0.147035	0.034023	9.5e-06	3795	0.00489727	18.6668
Howardella	iLAMAX	rs609430	T	G	-0.112045	0.0239328	3.34e-06	3798	0.00573782	21.9065
Howardella	iLAMAX	rs672217	G	A	0.164146	0.0349993	3.52e-06	3611	0.00605447	21.9837
Howardella	iLAMAX	rs901099	T	G	-0.12718	0.0250924	6.53e-07	3647	0.0069947	25.6753
Subdoligranulum	iLAMAX	rs10065321	T	C	-0.0512828	0.0108105	2.1e-06	17589	0.00127777	22.5009
Subdoligranulum	iLAMAX	rs10497836	C	T	-0.0524065	0.0118697	8.38e-06	17579	0.00110768	19.4912
Subdoligranulum	iLAMAX	rs1667315	G	A	0.0485017	0.0107452	6.72e-06	17586	0.00115722	20.3721
Subdoligranulum	iLAMAX	rs2114677	C	T	-0.104176	0.0230829	2.72e-06	15566	0.00130681	20.3658
Subdoligranulum	iLAMAX	rs2171249	C	T	0.106744	0.0233213	4.51e-06	14679	0.00142516	20.947
Subdoligranulum	iLAMAX	rs35940633	G	A	-0.0511008	0.011001	4.22e-06	17582	0.00122571	21.5745
Subdoligranulum	iLAMAX	rs4347804	A	G	0.166063	0.0357483	2.18e-06	4312	0.00497953	21.5692
Subdoligranulum	iLAMAX	rs6555306	T	C	-0.0740777	0.0155463	2.81e-06	17591	0.00128905	22.7024
Subdoligranulum	iLAMAX	rs75158211	T	C	-0.072343	0.015933	7.52e-06	17165	0.00119958	20.6132
Subdoligranulum	iLAMAX	rs76528319	G	T	-0.143279	0.0310662	7.41e-06	8468	0.00250562	21.2659
Coprococcus2	iLAMAX	rs10070053	A	G	0.0594312	0.0135375	7.65e-06	11473	0.00167704	19.2697
Coprococcus2	iLAMAX	rs12634070	T	C	0.0736486	0.0164921	9.95e-06	11457	0.0017376	19.9388
Coprococcus2	iLAMAX	rs2482516	C	T	0.0754415	0.0164619	4.72e-06	11483	0.00182563	20.9984
Coprococcus2	iLAMAX	rs35890118	A	G	-0.066536	0.0147661	8.26e-06	11478	0.00176583	20.3005
Coprococcus2	iLAMAX	rs61823518	A	C	-0.0955381	0.0215724	6.68e-06	10980	0.00178311	19.6099
Coprococcus2	iLAMAX	rs6677933	C	T	-0.0804405	0.0164216	1.19e-06	11483	0.00208524	23.9906
Coprococcus2	iLAMAX	rs72680320	T	C	-0.0649382	0.013919	2.27e-06	11009	0.00197324	21.7623
Coprococcus2	iLAMAX	rs9426473	A	G	0.0727361	0.0161662	6.31e-06	11486	0.00175935	20.24
Clostridiuminnocuumgroup	iLAMAX	rs10074000	T	C	-0.102648	0.0227508	7e-06	4048	0.00500366	20.3466
Clostridiuminnocuumgroup	iLAMAX	rs10506058	A	G	0.0997048	0.0221926	8.92e-06	4163	0.00482514	20.1748
Clostridiuminnocuumgroup	iLAMAX	rs1942371	G	A	-0.157938	0.034187	4.06e-06	3971	0.00534594	21.3321
Clostridiuminnocuumgroup	iLAMAX	rs40656	C	T	0.142664	0.0311021	8.62e-06	4048	0.00517082	21.0299
Clostridiuminnocuumgroup	iLAMAX	rs4869133	G	A	-0.180591	0.0409505	7.24e-06	3735	0.00517994	19.4374
Clostridiuminnocuumgroup	iLAMAX	rs61267978	T	C	0.14708	0.0320875	5.59e-06	4165	0.00501918	21.0002
Clostridiuminnocuumgroup	iLAMAX	rs6577484	G	A	0.160425	0.0360857	8.41e-06	3858	0.00509671	19.7536
Clostridiuminnocuumgroup	iLAMAX	rs6890185	T	C	0.113424	0.0233137	1.12e-06	4166	0.00564942	23.6579
Clostridiuminnocuumgroup	iLAMAX	rs77845139	A	G	-0.114993	0.0257186	8.41e-06	4048	0.00491436	19.9817
Butyrivibrio	iLAMAX	rs1007475	G	T	0.118065	0.0261271	7.92e-06	3482	0.00583036	20.4086
Butyrivibrio	iLAMAX	rs11761679	T	C	0.154775	0.0321539	2.2e-06	3482	0.00661038	23.1572
Butyrivibrio	iLAMAX	rs142855850	A	G	0.205013	0.0457138	6.86e-06	3234	0.00618069	20.1002
Butyrivibrio	iLAMAX	rs16934069	T	C	-0.133784	0.0299444	8.86e-06	3482	0.00569991	19.9494
Butyrivibrio	iLAMAX	rs16941336	C	T	0.127488	0.0267936	1.53e-06	3482	0.00645996	22.6268
Butyrivibrio	iLAMAX	rs17163238	G	A	0.140987	0.0309117	5.51e-06	3482	0.00593876	20.7904
Butyrivibrio	iLAMAX	rs4537857	T	C	-0.12459	0.0260992	1.8e-06	3482	0.00650203	22.7752
Butyrivibrio	iLAMAX	rs486484	A	G	-0.108349	0.0240008	6.61e-06	3456	0.00586231	20.3678
Butyrivibrio	iLAMAX	rs4928024	A	G	-0.17471	0.0389333	8.19e-06	3481	0.00575155	20.1254
Butyrivibrio	iLAMAX	rs72723662	C	T	0.224078	0.0449336	7.86e-07	3073	0.00802773	24.8527
Butyrivibrio	iLAMAX	rs74622183	A	G	-0.201027	0.0428204	2.46e-06	3478	0.00629702	22.0272
Butyrivibrio	iLAMAX	rs77356209	T	C	0.216874	0.0483299	6.66e-06	3379	0.00592401	20.1246
Butyrivibrio	iLAMAX	rs7752361	A	G	-0.11923	0.0239975	7.69e-07	3481	0.00704156	24.6713
Butyrivibrio	iLAMAX	rs7763512	G	A	0.119846	0.0253367	3.11e-06	3259	0.0068185	22.3603
Butyrivibrio	iLAMAX	rs9349693	A	G	0.117973	0.0259861	5.55e-06	3482	0.00588424	20.5984
Butyricicoccus	iLAMAX	rs12034718	A	G	0.0701199	0.0158214	9.58e-06	16237	0.00120827	19.64
Butyricicoccus	iLAMAX	rs12585793	T	C	-0.262206	0.0564729	5.79e-06	3135	0.00682955	21.5441
Butyricicoccus	iLAMAX	rs2017189	G	T	-0.0506956	0.011024	3.87e-06	17133	0.0012328	21.1451
Butyricicoccus	iLAMAX	rs4962426	G	T	0.0614216	0.0135979	7.38e-06	16889	0.00120662	20.4007
Butyricicoccus	iLAMAX	rs56221232	T	C	0.0828027	0.0167401	7.62e-07	17133	0.00142601	24.4638
Butyricicoccus	iLAMAX	rs62478070	T	G	0.224039	0.0494959	5.94e-06	4007	0.00508716	20.4782
Butyricicoccus	iLAMAX	rs7322368	T	C	0.0815733	0.0183167	5.52e-06	17134	0.00115623	19.8314
CandidatusSoleaferrea	iLAMAX	rs10090365	A	G	-0.0834413	0.0180989	4.17e-06	6145	0.00344697	21.248
CandidatusSoleaferrea	iLAMAX	rs10108780	A	G	-0.092834	0.0199807	3.64e-06	5999	0.00358555	21.5799
CandidatusSoleaferrea	iLAMAX	rs10809135	T	C	0.0834858	0.0182426	5.47e-06	5999	0.00347903	20.9366
CandidatusSoleaferrea	iLAMAX	rs4678258	T	C	0.0986136	0.0215646	5.53e-06	6101	0.00341588	20.9049
CandidatusSoleaferrea	iLAMAX	rs61825792	T	C	0.112199	0.0231856	1.37e-06	6145	0.00379638	23.41
CandidatusSoleaferrea	iLAMAX	rs6494306	A	G	-0.0969304	0.0214221	5.8e-06	6145	0.0033207	20.467
CandidatusSoleaferrea	iLAMAX	rs7400877	T	C	-0.0951085	0.0212799	9.29e-06	6145	0.00324017	19.9691
CandidatusSoleaferrea	iLAMAX	rs9973954	A	G	0.0892075	0.0195401	5.95e-06	6145	0.0033803	20.8356
LachnospiraceaeFCS020group	iLAMAX	rs10093861	G	A	-0.0568869	0.0121152	3.06e-06	13772	0.00159835	22.0445
LachnospiraceaeFCS020group	iLAMAX	rs1254846	G	A	0.105963	0.0232501	5.6e-06	13172	0.00157441	20.7677
LachnospiraceaeFCS020group	iLAMAX	rs1363769	T	C	-0.200628	0.0449372	1.58e-06	3555	0.00557577	19.9218
LachnospiraceaeFCS020group	iLAMAX	rs2322265	C	T	-0.0666305	0.0141577	5.21e-06	13772	0.00160572	22.1463
LachnospiraceaeFCS020group	iLAMAX	rs2862811	T	C	0.0564927	0.0121736	3.92e-06	13772	0.00156125	21.532
LachnospiraceaeFCS020group	iLAMAX	rs35035870	T	C	-0.190615	0.0414403	2.62e-06	5642	0.00373604	21.1503
LachnospiraceaeFCS020group	iLAMAX	rs3999074	G	T	-0.0550587	0.0121847	6.55e-06	13772	0.00148041	20.4155
LachnospiraceaeFCS020group	iLAMAX	rs4452603	T	G	0.0604208	0.0135965	8.98e-06	13487	0.00146208	19.745
LachnospiraceaeFCS020group	iLAMAX	rs7249113	G	A	0.0679483	0.0133496	3.72e-07	13534	0.00191058	25.9034
LachnospiraceaeFCS020group	iLAMAX	rs72793667	A	G	-0.116881	0.0246589	1.63e-06	12396	0.00180913	22.463
LachnospiraceaeFCS020group	iLAMAX	rs9308097	A	G	0.055381	0.0123659	7.47e-06	13542	0.00147891	20.0541
LachnospiraceaeFCS020group	iLAMAX	rs9788306	C	T	-0.062804	0.0130744	1.39e-06	13772	0.00167265	23.071
Odoribacter	iLAMAX	rs10093869	A	G	-0.0577795	0.0125389	3.67e-06	14218	0.00149121	21.2308
Odoribacter	iLAMAX	rs10423795	C	T	0.0550695	0.0121164	6.58e-06	14135	0.0014593	20.6544
Odoribacter	iLAMAX	rs28417404	A	G	-0.0726896	0.0161372	3.68e-06	14698	0.00137858	20.2876
Odoribacter	iLAMAX	rs4793970	A	G	-0.0576329	0.0129154	6.03e-06	14687	0.00135395	19.9098
Odoribacter	iLAMAX	rs6856150	G	A	0.0881922	0.0194146	6.06e-06	14597	0.00141164	20.6321
Odoribacter	iLAMAX	rs74553962	T	G	0.121449	0.0264106	9.49e-06	11803	0.00178839	21.1426
Odoribacter	iLAMAX	rs77779484	G	A	-0.133489	0.0268526	6.56e-07	11935	0.00206633	24.7086
Enterorhabdus	iLAMAX	rs10098492	T	C	0.132323	0.0293688	6.41e-06	7361	0.00275021	20.2946
Enterorhabdus	iLAMAX	rs114731706	T	G	0.182308	0.0382298	2.17e-06	5956	0.00380363	22.7333
Enterorhabdus	iLAMAX	rs2051957	C	T	0.0843291	0.0189864	8.9e-06	7524	0.00261507	19.7221
Enterorhabdus	iLAMAX	rs3017103	A	G	0.0980897	0.0208995	2.94e-06	7524	0.00291916	22.0222
Enterorhabdus	iLAMAX	rs73331712	T	C	0.26199	0.055123	4.85e-06	3109	0.00721335	22.5747
Enterorhabdus	iLAMAX	rs77655283	G	A	0.132988	0.0298306	5.88e-06	7494	0.00264506	19.8694
Coprococcus1	iLAMAX	rs1010560	C	A	0.0580232	0.0122722	1.96e-06	16723	0.00133496	22.3517
Coprococcus1	iLAMAX	rs12794898	G	T	0.0903299	0.0197212	4.92e-06	15186	0.0013796	20.9767
Coprococcus1	iLAMAX	rs1519491	T	C	0.0499197	0.0113558	8.95e-06	16733	0.00115355	19.3223
Coprococcus1	iLAMAX	rs1576241	A	G	-0.0510343	0.0109535	3.33e-06	16729	0.00129595	21.7056
Coprococcus1	iLAMAX	rs1762123	C	T	-0.0891532	0.0198554	8.01e-06	16724	0.00120407	20.1588
Coprococcus1	iLAMAX	rs2907920	A	G	0.0561173	0.0126824	7.65e-06	16040	0.00121915	19.5766
Coprococcus1	iLAMAX	rs4277593	G	A	-0.0585649	0.0109914	1.14e-07	16651	0.00170213	28.387
Coprococcus1	iLAMAX	rs56405618	A	G	-0.08963	0.0186508	1.57e-06	16379	0.00140803	23.0918
Coprococcus1	iLAMAX	rs73031725	T	C	0.167591	0.0355224	1.98e-06	7206	0.00307938	22.2524
Coprococcus1	iLAMAX	rs73167075	T	C	0.0573137	0.0127573	8.57e-06	16733	0.00120476	20.1812
Coprococcus1	iLAMAX	rs74101919	T	C	-0.0718989	0.0144651	1.03e-06	16732	0.00147439	24.7029
Coprococcus1	iLAMAX	rs946513	C	T	0.205899	0.0460018	8.62e-06	4310	0.00462666	20.0243
Eubacteriumruminantiumgroup	iLAMAX	rs10131724	A	C	-0.199832	0.0414577	2.39e-06	5071	0.00456081	23.2247
Eubacteriumruminantiumgroup	iLAMAX	rs10923018	G	A	0.0726438	0.0160924	6.8e-06	7739	0.0026262	20.3724
Eubacteriumruminantiumgroup	iLAMAX	rs11637981	G	T	-0.073258	0.0160888	5.44e-06	7718	0.00267913	20.7277
Eubacteriumruminantiumgroup	iLAMAX	rs13025464	T	C	-0.0737077	0.0163786	6.97e-06	7738	0.00261042	20.247
Eubacteriumruminantiumgroup	iLAMAX	rs139749	C	T	-0.0845439	0.0171791	8.59e-07	7314	0.00330046	24.2129
Eubacteriumruminantiumgroup	iLAMAX	rs16891896	G	A	-0.174787	0.0390573	2.38e-06	4753	0.00419586	20.0185
Eubacteriumruminantiumgroup	iLAMAX	rs17519472	C	T	0.107804	0.0233984	4.7e-06	7710	0.00274569	21.222
Eubacteriumruminantiumgroup	iLAMAX	rs209813	G	A	-0.103488	0.0236391	9.23e-06	7264	0.00263148	19.1602
Eubacteriumruminantiumgroup	iLAMAX	rs2116427	A	G	0.0911461	0.0182353	4.67e-07	7739	0.00321784	24.9768
Eubacteriumruminantiumgroup	iLAMAX	rs2229917	A	G	0.153538	0.0323922	2.16e-06	7050	0.00317672	22.4609
Eubacteriumruminantiumgroup	iLAMAX	rs2418654	C	T	-0.0748879	0.0165852	6.17e-06	7314	0.00277984	20.3829
Eubacteriumruminantiumgroup	iLAMAX	rs2817174	C	T	-0.0734306	0.0163687	7.87e-06	7710	0.00260339	20.1193
Eubacteriumruminantiumgroup	iLAMAX	rs57340348	T	C	-0.0979429	0.0212166	4.93e-06	7314	0.0029052	21.3047
Eubacteriumruminantiumgroup	iLAMAX	rs606117	A	G	0.0833243	0.018056	4.82e-06	7263	0.00292357	21.2903
Eubacteriumruminantiumgroup	iLAMAX	rs6676699	G	T	-0.0888124	0.0196447	6.38e-06	7708	0.00264462	20.4335
Eubacteriumruminantiumgroup	iLAMAX	rs7000472	A	G	-0.0762282	0.016523	4.07e-06	7739	0.00274268	21.2785
Eubacteriumruminantiumgroup	iLAMAX	rs72836424	C	T	-0.139825	0.030069	2.62e-06	7314	0.00294777	21.6178
Eubacteriumruminantiumgroup	iLAMAX	rs73139629	A	C	-0.115098	0.0247909	5.36e-06	7314	0.00293843	21.5491
Dialister	iLAMAX	rs10138457	T	C	-0.113054	0.0261933	7.88e-06	10968	0.00169561	18.6257
Dialister	iLAMAX	rs10938938	G	A	-0.0773514	0.0170915	7.37e-06	11401	0.00179331	20.4786
Dialister	iLAMAX	rs11071887	T	C	0.0662403	0.0146315	5.91e-06	11989	0.00170664	20.4925
Dialister	iLAMAX	rs11166701	G	A	-0.0655301	0.013186	5.51e-07	11720	0.00210288	24.6934
Dialister	iLAMAX	rs2314294	T	C	0.0865932	0.0193719	8.08e-06	11339	0.00175907	19.9778
Dialister	iLAMAX	rs2435610	A	C	0.0647131	0.0143314	5.93e-06	11984	0.0016985	20.3861
Dialister	iLAMAX	rs4747450	C	A	0.0668509	0.0147685	5.84e-06	11987	0.00170642	20.4864
Dialister	iLAMAX	rs4753063	G	A	-0.0596297	0.0130052	4.86e-06	11989	0.00175044	21.0194
Dialister	iLAMAX	rs75416973	A	G	0.0727223	0.016451	9.46e-06	11402	0.00171091	19.5378
Dialister	iLAMAX	rs764177	C	A	-0.0601454	0.0135366	9.61e-06	11988	0.00164409	19.7385
Dialister	iLAMAX	rs76680460	G	A	-0.161296	0.0364332	8.19e-06	7176	0.00272387	19.5944
Eubacteriumxylanophilumgroup	iLAMAX	rs10140184	A	C	0.0576795	0.012599	4.96e-06	12930	0.00161834	20.9558
Eubacteriumxylanophilumgroup	iLAMAX	rs10917203	A	C	0.0612633	0.0130917	3.15e-06	12930	0.00169074	21.8949
Eubacteriumxylanophilumgroup	iLAMAX	rs112176119	C	T	-0.113455	0.0245762	3.33e-06	12199	0.00174397	21.3084
Eubacteriumxylanophilumgroup	iLAMAX	rs13239072	G	A	0.0687427	0.0142728	1.82e-06	13307	0.00174019	23.1936
Eubacteriumxylanophilumgroup	iLAMAX	rs17830032	G	A	-0.160597	0.0310515	2.39e-07	9527	0.00279988	26.7437
Eubacteriumxylanophilumgroup	iLAMAX	rs1999224	G	T	-0.0949051	0.0203503	3.75e-06	13309	0.00163149	21.7457
Eubacteriumxylanophilumgroup	iLAMAX	rs2012708	A	G	0.0573202	0.0126905	6.53e-06	13306	0.0015309	20.3983
Eubacteriumxylanophilumgroup	iLAMAX	rs2213117	T	G	0.0877797	0.0189012	4.21e-06	12878	0.00167199	21.5646
Eubacteriumxylanophilumgroup	iLAMAX	rs75586835	A	G	-0.114498	0.0263455	9.39e-06	12550	0.00150274	18.8848
Eubacteriumfissicatenagroup	iLAMAX	rs10147907	T	G	0.172263	0.039601	8.27e-06	3833	0.0049124	18.9123
Eubacteriumfissicatenagroup	iLAMAX	rs11818408	G	A	0.10585	0.0237114	8.2e-06	3590	0.00552041	19.9172
Eubacteriumfissicatenagroup	iLAMAX	rs11876297	T	C	0.131469	0.0281712	2.67e-06	3396	0.00637228	21.7662
Eubacteriumfissicatenagroup	iLAMAX	rs151257695	A	G	0.20951	0.0454847	3.1e-06	3587	0.0058801	21.2049
Eubacteriumfissicatenagroup	iLAMAX	rs1768152	T	C	0.139489	0.0316186	8.7e-06	3590	0.005392	19.4514
Eubacteriumfissicatenagroup	iLAMAX	rs2733072	G	A	0.109644	0.0228306	1.49e-06	3833	0.00598126	23.0521
Eubacteriumfissicatenagroup	iLAMAX	rs3771393	C	T	0.130842	0.0266671	7.38e-07	3792	0.00630853	24.0611
Eubacteriumfissicatenagroup	iLAMAX	rs6934739	A	G	0.111463	0.0252788	9.75e-06	3831	0.00504941	19.4323
Eubacteriumfissicatenagroup	iLAMAX	rs7104872	G	A	0.138612	0.0291906	2.73e-06	3829	0.00585437	22.5366
Anaerotruncus	iLAMAX	rs10150232	A	G	0.0567088	0.0124877	6.68e-06	16117	0.0012779	20.6197
Anaerotruncus	iLAMAX	rs11018566	A	G	-0.156465	0.0366032	6.14e-06	6278	0.00290211	18.2666
Anaerotruncus	iLAMAX	rs115414803	A	C	-0.144356	0.0317524	6.83e-06	9273	0.00222397	20.6644
Anaerotruncus	iLAMAX	rs1272208	G	T	-0.0611743	0.0129831	4.28e-06	16117	0.00137563	22.1988
Anaerotruncus	iLAMAX	rs1431492	C	T	-0.0654996	0.0146188	7.36e-06	16560	0.00121079	20.0725
Anaerotruncus	iLAMAX	rs17734739	T	C	0.0660052	0.014908	7.43e-06	15927	0.00122927	19.6002
Anaerotruncus	iLAMAX	rs34449434	A	C	-0.0497004	0.0113402	9.85e-06	16117	0.00119035	19.2054
Anaerotruncus	iLAMAX	rs4669806	G	T	0.0576389	0.0122994	2.42e-06	16566	0.00132395	21.9589
Anaerotruncus	iLAMAX	rs6494922	A	G	0.0903106	0.0202257	6.62e-06	16067	0.00123937	19.9351
Anaerotruncus	iLAMAX	rs6563550	T	C	0.0877135	0.0176745	2.35e-07	16566	0.00148449	24.6256
Anaerotruncus	iLAMAX	rs7155595	C	A	0.0539336	0.0118903	7.55e-06	16553	0.00124142	20.5722
Anaerotruncus	iLAMAX	rs8005030	C	T	0.0554447	0.0117854	2.28e-06	16548	0.00133568	22.1297
Anaerotruncus	iLAMAX	rs9347879	T	C	0.050618	0.011049	4.22e-06	16566	0.00126531	20.9851
ErysipelotrichaceaeUCG003	iLAMAX	rs10164067	T	G	-0.10326	0.0212405	1.13e-06	14427	0.00163549	23.6306
ErysipelotrichaceaeUCG003	iLAMAX	rs11666127	A	G	-0.0719187	0.0161371	7.9e-06	13813	0.0014359	19.8597
ErysipelotrichaceaeUCG003	iLAMAX	rs11994308	C	T	0.115417	0.0242503	1.33e-06	13558	0.00166797	22.6488
ErysipelotrichaceaeUCG003	iLAMAX	rs12251396	A	G	-0.0705399	0.0158766	9.52e-06	14211	0.00138716	19.7376
ErysipelotrichaceaeUCG003	iLAMAX	rs17798136	G	A	0.158818	0.0347674	3.24e-06	7421	0.00280395	20.861
ErysipelotrichaceaeUCG003	iLAMAX	rs28568391	A	G	-0.0583911	0.0118741	6.42e-07	14544	0.00165993	24.1788
ErysipelotrichaceaeUCG003	iLAMAX	rs4758231	G	T	-0.0551754	0.0122047	6.55e-06	14890	0.00137072	20.4353
ErysipelotrichaceaeUCG003	iLAMAX	rs59068084	T	G	0.0564772	0.0120224	3.12e-06	14544	0.00151504	22.0651
ErysipelotrichaceaeUCG003	iLAMAX	rs59104037	A	G	-0.0951263	0.0204742	4.48e-06	14848	0.00145174	21.5838
ErysipelotrichaceaeUCG003	iLAMAX	rs62403464	T	C	-0.0731743	0.0156516	3.44e-06	14899	0.0014649	21.8546
ErysipelotrichaceaeUCG003	iLAMAX	rs6875357	C	T	0.165673	0.0353831	6.7e-06	7034	0.00310713	21.9175
ErysipelotrichaceaeUCG003	iLAMAX	rs73074432	C	T	0.072154	0.0164378	9.99e-06	14217	0.00135344	19.2652
ErysipelotrichaceaeUCG003	iLAMAX	rs74988980	G	A	-0.133141	0.0348574	8.64e-06	5944	0.00244845	14.5844
ErysipelotrichaceaeUCG003	iLAMAX	rs75949021	T	C	-0.169667	0.0374238	3.58e-06	6721	0.00304887	20.548
ErysipelotrichaceaeUCG003	iLAMAX	rs76502207	T	C	0.144844	0.0289929	6.41e-07	10740	0.00231848	24.9537
ErysipelotrichaceaeUCG003	iLAMAX	rs8053479	A	G	-0.0838212	0.0186509	5.83e-06	13813	0.00146011	20.195
Ruminococcus1	iLAMAX	rs11783695	G	T	-0.0734114	0.0161398	4.73e-06	16606	0.0012443	20.6861
Ruminococcus1	iLAMAX	rs17781867	C	T	0.0999271	0.0211728	1.96e-06	14349	0.00154994	22.2715
Ruminococcus1	iLAMAX	rs3819978	C	T	-0.11504	0.0260137	8.74e-06	12769	0.00152922	19.5535
Ruminococcus1	iLAMAX	rs6105066	T	C	-0.0607052	0.013425	5.06e-06	16049	0.0012724	20.4442
Ruminococcus1	iLAMAX	rs6493760	C	T	0.0535262	0.0115885	3.38e-06	16126	0.00132124	21.3318
Ruminococcus1	iLAMAX	rs7117576	A	G	0.0829505	0.0170891	6.48e-07	16606	0.00141683	23.5584
Ruminococcus1	iLAMAX	rs7583465	C	T	0.0527654	0.0112619	2.56e-06	16588	0.00132162	21.9495
Ruminococcus1	iLAMAX	rs78572139	G	A	0.125038	0.0279411	5.23e-06	11667	0.00171352	20.0226
Ruminococcus1	iLAMAX	rs78613526	G	A	0.167497	0.0367639	5.11e-06	7266	0.00284862	20.7515
Methanobrevibacter	iLAMAX	rs10202904	T	G	-0.112811	0.0239106	3.09e-06	3583	0.00617426	22.2474
Methanobrevibacter	iLAMAX	rs1334944	T	C	0.115197	0.0255492	7.61e-06	3586	0.00563712	20.318
Methanobrevibacter	iLAMAX	rs4802933	A	G	-0.135628	0.0308139	9.74e-06	3586	0.00537352	19.3627
Methanobrevibacter	iLAMAX	rs6776814	T	C	-0.188956	0.0419905	8.05e-06	3283	0.00613025	20.2374
Methanobrevibacter	iLAMAX	rs76029318	T	C	0.222849	0.0454319	1.08e-06	3387	0.00705357	24.0459
Methanobrevibacter	iLAMAX	rs894996	C	A	0.214213	0.0456045	3.82e-06	3479	0.00630195	22.0509
Eubacteriumcoprostanoligenesgroup	iLAMAX	rs1020520	T	G	-0.0590705	0.0132929	8.89e-06	17371	0.00113549	19.7448
Eubacteriumcoprostanoligenesgroup	iLAMAX	rs10444197	A	G	-0.0505823	0.0113455	5.98e-06	17380	0.00114236	19.8745
Eubacteriumcoprostanoligenesgroup	iLAMAX	rs11052069	T	C	0.0477832	0.0107833	9.38e-06	17380	0.00112851	19.6333
Eubacteriumcoprostanoligenesgroup	iLAMAX	rs11720857	C	T	0.0630776	0.0144485	9.26e-06	16960	0.00112251	19.057
Eubacteriumcoprostanoligenesgroup	iLAMAX	rs12906958	C	T	-0.0533159	0.0115935	4.35e-06	17380	0.00121537	21.1464
Eubacteriumcoprostanoligenesgroup	iLAMAX	rs17159861	C	T	0.0962228	0.0168388	1.04e-08	17380	0.00187528	32.6499
Eubacteriumcoprostanoligenesgroup	iLAMAX	rs2644213	G	A	0.0538845	0.0121245	9.86e-06	17380	0.00113517	19.7494
Eubacteriumcoprostanoligenesgroup	iLAMAX	rs4076415	T	G	0.0515152	0.0110294	1.99e-06	16960	0.00128464	21.8129
Eubacteriumcoprostanoligenesgroup	iLAMAX	rs62024432	C	T	-0.0769698	0.0172101	7.5e-06	17271	0.00115678	19.9996
Eubacteriumcoprostanoligenesgroup	iLAMAX	rs6762473	C	A	0.0521584	0.0112353	4.26e-06	17377	0.00123871	21.5493
Eubacteriumcoprostanoligenesgroup	iLAMAX	rs76898927	G	A	0.123055	0.0266375	4.79e-06	12197	0.00174663	21.3374
Eubacteriumcoprostanoligenesgroup	iLAMAX	rs79895140	T	C	-0.0641017	0.0141153	8.62e-06	16139	0.00127623	20.6208
Eubacteriumcoprostanoligenesgroup	iLAMAX	rs9648214	T	C	-0.0828719	0.016431	2.52e-07	17379	0.0014616	25.4354
Eubacteriumrectalegroup	iLAMAX	rs10248854	C	A	-0.0527827	0.0113463	4.21e-06	17348	0.00124589	21.6382
Eubacteriumrectalegroup	iLAMAX	rs10797540	A	G	0.0503179	0.0108389	3.53e-06	17350	0.0012406	21.5487
Eubacteriumrectalegroup	iLAMAX	rs143694765	T	C	0.0870025	0.019779	9.75e-06	15124	0.00127772	19.3464
Eubacteriumrectalegroup	iLAMAX	rs2884897	A	G	-0.129364	0.0289021	6.44e-06	10813	0.00184934	20.0303
Eubacteriumrectalegroup	iLAMAX	rs314726	T	C	0.0528824	0.0109486	1.38e-06	16966	0.00137318	23.3266
Eubacteriumrectalegroup	iLAMAX	rs35398954	A	G	-0.0901402	0.0174602	5.4e-07	16621	0.00160098	26.6494
Eubacteriumrectalegroup	iLAMAX	rs59427698	A	G	-0.0576035	0.0130853	5.37e-06	16613	0.00116513	19.3765
Eubacteriumrectalegroup	iLAMAX	rs62547233	A	G	0.0536319	0.0120201	9.9e-06	17347	0.00114633	19.9059
Eubacteriumnodatumgroup	iLAMAX	rs10263623	C	T	0.193496	0.0439023	8.91e-06	3080	0.0062674	19.4127
Eubacteriumnodatumgroup	iLAMAX	rs10458299	T	C	-0.187753	0.041969	8.37e-06	3271	0.00608115	20.0009
Eubacteriumnodatumgroup	iLAMAX	rs11006576	A	G	-0.110167	0.024593	7.99e-06	3295	0.00605327	20.0548
Eubacteriumnodatumgroup	iLAMAX	rs113893692	C	T	-0.185107	0.0403573	5.76e-06	3195	0.00654155	21.0247
Eubacteriumnodatumgroup	iLAMAX	rs34297067	A	G	-0.186907	0.0341475	6.6e-08	3271	0.00907593	29.941
Eubacteriumnodatumgroup	iLAMAX	rs61841040	G	T	0.160621	0.0341609	3.56e-06	3295	0.00666479	22.0944
Eubacteriumnodatumgroup	iLAMAX	rs6818880	A	G	-0.110081	0.0245964	7.83e-06	3291	0.00604942	20.0176
Eubacteriumnodatumgroup	iLAMAX	rs77910827	C	T	0.201788	0.0413568	9.05e-07	3271	0.00722551	23.7921
Eubacteriumnodatumgroup	iLAMAX	rs7827125	C	T	0.1223	0.0271331	7.17e-06	3294	0.00612996	20.3043
Eubacteriumnodatumgroup	iLAMAX	rs7880204	T	C	-0.125454	0.0275303	6.84e-06	3294	0.00626459	20.753
Eubacteriumnodatumgroup	iLAMAX	rs9425984	T	C	-0.130234	0.0292347	7.21e-06	3294	0.00598852	19.833
RuminococcaceaeUCG011	iLAMAX	rs10274562	C	T	0.110917	0.0244556	6.5e-06	3632	0.00563177	20.5591
RuminococcaceaeUCG011	iLAMAX	rs12724320	C	T	-0.120881	0.0249229	1.52e-06	3632	0.00643526	23.5113
RuminococcaceaeUCG011	iLAMAX	rs1416041	A	C	-0.182339	0.0339898	7.04e-08	3632	0.00786121	28.7623
RuminococcaceaeUCG011	iLAMAX	rs2729556	C	T	-0.109097	0.0233699	3.19e-06	3632	0.00596442	21.7808
RuminococcaceaeUCG011	iLAMAX	rs4490371	T	C	-0.111816	0.0248963	7.75e-06	3610	0.00555667	20.1605
RuminococcaceaeUCG011	iLAMAX	rs79113084	C	T	-0.152166	0.0317519	2.06e-06	3610	0.00632166	22.9536
RuminococcaceaeUCG011	iLAMAX	rs9729514	A	G	0.184934	0.0394616	2.37e-06	3632	0.00601059	21.9504
Romboutsia	iLAMAX	rs10279978	A	G	-0.0622202	0.0127675	1.17e-06	14143	0.0016764	23.7458
Romboutsia	iLAMAX	rs11221428	T	C	-0.0726779	0.0158263	6.49e-06	14187	0.00148426	21.0855
Romboutsia	iLAMAX	rs16843578	C	T	-0.0875276	0.0196779	5.08e-06	14186	0.00139274	19.7821
Romboutsia	iLAMAX	rs28603357	T	C	-0.214911	0.0474739	8.52e-06	3693	0.00551854	20.482
Romboutsia	iLAMAX	rs34302036	A	G	0.0550261	0.0120835	5.88e-06	14185	0.00145979	20.7345
Romboutsia	iLAMAX	rs61841503	G	A	0.092888	0.0171454	4e-08	13568	0.00215859	29.3467
Romboutsia	iLAMAX	rs62504452	A	G	-0.0710048	0.0156654	4.66e-06	14178	0.00144693	20.5414
Romboutsia	iLAMAX	rs7109293	A	G	0.0919112	0.0205738	6.98e-06	14141	0.00140933	19.9547
Romboutsia	iLAMAX	rs75200530	T	G	-0.190644	0.0421065	5.07e-06	5246	0.00389249	20.492
Romboutsia	iLAMAX	rs75987356	G	A	-0.129578	0.0280454	6.71e-06	10466	0.00203552	21.3431
Romboutsia	iLAMAX	rs77702691	A	G	-0.094406	0.0208544	7.37e-06	12487	0.00163844	20.4895
Romboutsia	iLAMAX	rs9389266	T	G	0.0722815	0.0162353	9.38e-06	14187	0.00139519	19.8185
Romboutsia	iLAMAX	rs9567264	C	T	0.0580018	0.0127495	5.76e-06	14180	0.00145743	20.6937
Lachnoclostridium	iLAMAX	rs1031599	G	T	-0.078627	0.0175644	6.31e-06	17398	0.00115047	20.0367
Lachnoclostridium	iLAMAX	rs12566975	T	C	-0.0468097	0.0105787	9.57e-06	17921	0.00109137	19.5776
Lachnoclostridium	iLAMAX	rs1528479	G	A	-0.0497798	0.0111919	9.64e-06	17477	0.00113068	19.781
Lachnoclostridium	iLAMAX	rs1997204	T	C	-0.108075	0.0242022	5.97e-06	14138	0.00140844	19.9378
Lachnoclostridium	iLAMAX	rs2385421	A	G	0.0746186	0.0180734	7.14e-06	17903	0.000951206	17.0438
Lachnoclostridium	iLAMAX	rs3821998	C	A	-0.0864066	0.0192519	6.72e-06	17920	0.00112284	20.1417
Lachnoclostridium	iLAMAX	rs4738679	G	A	-0.0520267	0.011404	4.42e-06	17921	0.00116003	20.8106
Lachnoclostridium	iLAMAX	rs6112314	A	C	-0.0561715	0.0108174	2.43e-07	17842	0.00150899	26.961
Lachnoclostridium	iLAMAX	rs615997	T	C	0.0511752	0.0106491	2.03e-06	17911	0.00128771	23.0913
Lachnoclostridium	iLAMAX	rs62285313	A	G	0.0864203	0.0181565	1.58e-06	16991	0.00133158	22.6524
Lachnoclostridium	iLAMAX	rs72829893	G	T	0.117472	0.0268103	5.58e-06	12404	0.00154538	19.1954
Lachnoclostridium	iLAMAX	rs78068103	A	G	0.0886199	0.0194248	3.67e-06	17477	0.0011895	20.8113
Lachnoclostridium	iLAMAX	rs789029	C	T	-0.0641289	0.0137974	3.75e-06	17922	0.00120393	21.6005
Olsenella	iLAMAX	rs1035588	A	G	-0.108148	0.0236848	4.86e-06	3739	0.00554536	20.8386
Olsenella	iLAMAX	rs17148768	G	A	0.140434	0.0295602	2.2e-06	3648	0.00614891	22.5576
Olsenella	iLAMAX	rs2759329	G	A	-0.111131	0.0237218	3.43e-06	3739	0.00583552	21.9353
Olsenella	iLAMAX	rs35225860	A	G	-0.223604	0.0482391	3.87e-06	3630	0.00588422	21.4743
Olsenella	iLAMAX	rs6046522	C	T	0.122938	0.0269928	4.48e-06	3705	0.00556758	20.7322
Olsenella	iLAMAX	rs61090148	A	G	-0.104783	0.0231343	6.44e-06	3739	0.00545678	20.5039
Olsenella	iLAMAX	rs62112538	C	T	-0.19943	0.0407033	1.19e-06	3630	0.00656984	23.993
Olsenella	iLAMAX	rs72691585	C	A	-0.249079	0.0520814	2.95e-06	3078	0.00737606	22.8573
Olsenella	iLAMAX	rs7540303	C	T	0.108044	0.023638	5.32e-06	3739	0.00555654	20.8808
Olsenella	iLAMAX	rs8066522	G	A	-0.106529	0.0240379	9.7e-06	3739	0.00522529	19.6295
Olsenella	iLAMAX	rs9460691	C	A	0.119966	0.0268645	7.28e-06	3739	0.00530508	19.9308
Slackia	iLAMAX	rs10409783	A	G	0.0950828	0.0211239	7.7e-06	5941	0.00339873	20.2539
Slackia	iLAMAX	rs12440440	A	G	0.0901934	0.0190582	2.63e-06	6063	0.00368039	22.3893
Slackia	iLAMAX	rs16894137	C	T	-0.122792	0.0263047	2.71e-06	6063	0.00358121	21.7837
Slackia	iLAMAX	rs35156985	T	C	-0.155709	0.0348085	8.06e-06	5965	0.00334343	20.0037
Slackia	iLAMAX	rs4492265	A	G	-0.0905757	0.0191658	2.41e-06	6063	0.00367014	22.3267
Slackia	iLAMAX	rs8901	C	T	0.0934594	0.0186813	6.07e-07	6063	0.00411107	25.0201
LachnospiraceaeUCG010	iLAMAX	rs10414815	T	C	0.10453	0.0230253	4.24e-06	11564	0.00177905	20.606
LachnospiraceaeUCG010	iLAMAX	rs11192447	A	G	0.126592	0.024345	4.69e-07	12695	0.00212538	27.0349
LachnospiraceaeUCG010	iLAMAX	rs12346653	C	T	0.0657686	0.0139569	2.7e-06	12816	0.00172963	22.2019
LachnospiraceaeUCG010	iLAMAX	rs17730011	G	A	-0.0702357	0.015706	7.85e-06	13226	0.00150973	19.9949
LachnospiraceaeUCG010	iLAMAX	rs2833528	C	T	-0.0562148	0.0127763	9.92e-06	13233	0.00146082	19.3564
LachnospiraceaeUCG010	iLAMAX	rs336138	G	T	0.0779543	0.0171865	7.48e-06	13236	0.00155193	20.5701
LachnospiraceaeUCG010	iLAMAX	rs4576377	A	C	-0.0572001	0.0127043	7.63e-06	13225	0.00153049	20.2687
LachnospiraceaeUCG010	iLAMAX	rs72894958	C	T	0.222263	0.0486425	5.68e-06	4316	0.00481421	20.869
LachnospiraceaeUCG010	iLAMAX	rs74315802	G	T	0.0867262	0.0183477	3.19e-06	12715	0.00175412	22.3393
LachnospiraceaeUCG010	iLAMAX	rs9981767	A	C	0.0655062	0.0131994	9.96e-07	12816	0.00191809	24.6256
Lactococcus	iLAMAX	rs10417872	T	G	0.118306	0.024522	1.29e-06	4056	0.00570582	23.2641
Lactococcus	iLAMAX	rs123059	T	C	-0.13671	0.0274694	1.27e-06	3760	0.00654429	24.7555
Lactococcus	iLAMAX	rs12621813	G	A	0.108423	0.0239978	6.61e-06	4057	0.00500624	20.4025
Lactococcus	iLAMAX	rs17168302	G	A	0.191857	0.0424761	6.29e-06	4023	0.00504565	20.3915
Lactococcus	iLAMAX	rs2293361	C	T	-0.199221	0.0430969	1.4e-06	3787	0.00561099	21.3574
Lactococcus	iLAMAX	rs4766997	C	T	0.114599	0.023839	2.06e-06	4053	0.00566945	23.0979
Lactococcus	iLAMAX	rs55910161	C	T	0.146426	0.0307367	2.36e-06	3836	0.00588141	22.6827
Lactococcus	iLAMAX	rs6674304	C	T	0.200758	0.0442121	6.18e-06	3869	0.00530096	20.608
Lactococcus	iLAMAX	rs7992246	T	C	0.104232	0.0230786	4.45e-06	4057	0.00500264	20.3877
Fusicatenibacter	iLAMAX	rs10439674	A	G	-0.0572129	0.0130007	7.68e-06	17381	0.00111301	19.3645
Fusicatenibacter	iLAMAX	rs167879	C	T	-0.0659543	0.0148763	5.87e-06	16542	0.00118685	19.6538
Fusicatenibacter	iLAMAX	rs1864685	A	C	-0.0494799	0.0108105	4.96e-06	17374	0.00120433	20.9468
Fusicatenibacter	iLAMAX	rs2025938	G	A	-0.0967298	0.0205426	2.99e-06	15626	0.00141693	22.1695
Fusicatenibacter	iLAMAX	rs206581	A	G	-0.0568339	0.0127894	8.96e-06	17384	0.00113467	19.7453
Fusicatenibacter	iLAMAX	rs2132128	G	A	-0.0771914	0.0160344	1.08e-06	17370	0.00133245	23.1729
Fusicatenibacter	iLAMAX	rs3303	T	C	-0.0953657	0.020407	3.94e-06	16877	0.00129232	21.8361
Fusicatenibacter	iLAMAX	rs4378146	A	C	-0.0616691	0.0125259	7.2e-07	17384	0.0013924	24.2364
Fusicatenibacter	iLAMAX	rs60254196	A	G	-0.0492427	0.0109365	5.47e-06	16978	0.00119268	20.2711
Fusicatenibacter	iLAMAX	rs62187631	T	C	-0.0710571	0.015924	4.55e-06	16522	0.00120372	19.9094
Fusicatenibacter	iLAMAX	rs62353480	A	G	-0.0701397	0.0145589	1.57e-06	16119	0.00143783	23.2069
Fusicatenibacter	iLAMAX	rs6515626	G	A	0.141575	0.0313559	7.29e-06	7796	0.00260813	20.3809
Fusicatenibacter	iLAMAX	rs704418	T	C	0.0739124	0.0151073	7.77e-07	16626	0.00143764	23.9337
Fusicatenibacter	iLAMAX	rs73103914	A	G	-0.0597324	0.0134458	8.3e-06	17384	0.00113398	19.7333
Fusicatenibacter	iLAMAX	rs792108	T	C	-0.0508345	0.0113843	8.5e-06	16978	0.00117302	19.9366
Fusicatenibacter	iLAMAX	rs8028026	A	G	-0.0792146	0.0180505	8.06e-06	16522	0.0011643	19.2566
Fusicatenibacter	iLAMAX	rs8063430	T	C	-0.104026	0.022217	4.93e-06	15552	0.00140773	21.9211
Fusicatenibacter	iLAMAX	rs9905659	G	A	-0.061617	0.0136576	7.31e-06	17384	0.00116949	20.3518
ChristensenellaceaeR.7group	iLAMAX	rs10461257	A	G	-0.0551969	0.0122069	6.51e-06	15987	0.00127731	20.4439
ChristensenellaceaeR.7group	iLAMAX	rs17081797	A	G	-0.0904325	0.0204253	3.34e-06	16324	0.0011994	19.6001
ChristensenellaceaeR.7group	iLAMAX	rs60954665	T	G	0.049815	0.0110787	7.13e-06	16324	0.00123702	20.2156
ChristensenellaceaeR.7group	iLAMAX	rs62132810	A	G	-0.0828853	0.0179623	5.67e-06	15066	0.00141131	21.29
ChristensenellaceaeR.7group	iLAMAX	rs62190261	A	C	0.0958394	0.0214723	8.74e-06	15274	0.00130261	19.9193
ChristensenellaceaeR.7group	iLAMAX	rs62467127	C	T	0.114108	0.0251983	3.25e-06	12719	0.00160968	20.5033
ChristensenellaceaeR.7group	iLAMAX	rs73952017	C	T	-0.0862164	0.0194354	8.46e-06	15274	0.00128671	19.676
ChristensenellaceaeR.7group	iLAMAX	rs78521377	C	T	0.124992	0.0274797	5.61e-06	12605	0.00163864	20.6857
ChristensenellaceaeR.7group	iLAMAX	rs79150079	C	A	0.121547	0.0270977	9.42e-06	11994	0.00167466	20.1163
ChristensenellaceaeR.7group	iLAMAX	rs892686	A	G	0.0514099	0.011136	3.97e-06	16325	0.00130382	21.31
Adlercreutzia	iLAMAX	rs11604400	C	T	-0.102524	0.0234834	9.74e-06	8107	0.00234559	19.0557
Adlercreutzia	iLAMAX	rs13231526	C	A	0.143237	0.0311654	4.81e-06	8051	0.00261684	21.1182
Adlercreutzia	iLAMAX	rs2717140	C	T	-0.119225	0.0251081	2.05e-06	8243	0.00272795	22.5425
Adlercreutzia	iLAMAX	rs55719207	G	A	-0.0699243	0.0158036	9.61e-06	8243	0.00236934	19.5721
Adlercreutzia	iLAMAX	rs6664405	T	C	-0.0953084	0.0210752	5.23e-06	8051	0.00253378	20.4462
Adlercreutzia	iLAMAX	rs7680684	C	T	-0.083381	0.0168901	9.77e-07	8243	0.00294783	24.3649
Adlercreutzia	iLAMAX	rs9490822	C	T	-0.0734512	0.0155789	2.54e-06	8243	0.00268949	22.2238
Adlercreutzia	iLAMAX	rs9915817	T	C	0.0749219	0.016833	8.22e-06	8243	0.00239754	19.8056
Oxalobacter	iLAMAX	rs10464997	G	A	0.137691	0.0294804	3.3e-06	4650	0.00466939	21.8051
Oxalobacter	iLAMAX	rs11108500	A	G	-0.199099	0.0427327	3.74e-06	4303	0.00501952	21.6979
Oxalobacter	iLAMAX	rs111966731	T	C	0.213114	0.047162	7.3e-06	3931	0.00516759	20.4089
Oxalobacter	iLAMAX	rs12002250	A	C	0.217122	0.0466317	1.42e-06	4297	0.0050199	21.6693
Oxalobacter	iLAMAX	rs1569853	T	C	-0.138078	0.0296981	3.65e-06	4492	0.0047892	21.607
Oxalobacter	iLAMAX	rs36057338	G	T	0.207847	0.0421439	8.8e-07	4244	0.0056985	24.3116
Oxalobacter	iLAMAX	rs3862635	C	T	-0.172142	0.0394026	9.19e-06	4469	0.00425268	19.0778
Oxalobacter	iLAMAX	rs4428215	G	A	0.130293	0.0242237	7.51e-08	4655	0.00617658	28.9183
Oxalobacter	iLAMAX	rs6000536	C	T	-0.130992	0.0253804	2.06e-07	4654	0.00569099	26.626
Oxalobacter	iLAMAX	rs6993398	G	A	0.127217	0.0278855	7.13e-06	4656	0.00445026	20.8041
Oxalobacter	iLAMAX	rs736744	C	T	0.117882	0.0211262	2.57e-08	4655	0.0066441	31.1218
RuminococcaceaeUCG003	iLAMAX	rs10490280	C	T	-0.0672094	0.0143309	4.16e-06	14004	0.00156811	21.9912
RuminococcaceaeUCG003	iLAMAX	rs11243416	T	C	-0.0925653	0.0191203	1.67e-06	14004	0.00167081	23.4339
RuminococcaceaeUCG003	iLAMAX	rs11613919	G	T	0.0727604	0.0155716	1.63e-06	14309	0.00152353	21.8304
RuminococcaceaeUCG003	iLAMAX	rs16959793	A	C	-0.062527	0.0131259	2.22e-06	14412	0.00157207	22.6892
RuminococcaceaeUCG003	iLAMAX	rs2523124	T	C	-0.0546625	0.0120823	5.78e-06	14409	0.00141849	20.4652
RuminococcaceaeUCG003	iLAMAX	rs3013089	G	A	-0.0551473	0.0120346	4.38e-06	14408	0.00145529	20.9955
RuminococcaceaeUCG003	iLAMAX	rs4452755	A	C	-0.0634463	0.0134741	3.29e-06	14406	0.00153675	22.1694
RuminococcaceaeUCG003	iLAMAX	rs4532474	G	A	0.0769231	0.017045	4.82e-06	14412	0.00141119	20.3639
RuminococcaceaeUCG003	iLAMAX	rs6759615	A	G	0.102523	0.0200204	7.86e-07	14410	0.00181653	26.2202
RuminococcaceaeUCG003	iLAMAX	rs73341549	T	C	-0.169857	0.0318768	1.51e-07	6744	0.00419253	28.3851
RuminococcaceaeUCG003	iLAMAX	rs78720113	A	G	-0.115348	0.0249601	7.59e-06	13078	0.00163035	21.3533
RuminococcaceaeUCG014	iLAMAX	rs10495392	C	T	-0.082486	0.0187194	9.96e-06	13902	0.00139473	19.4139
RuminococcaceaeUCG014	iLAMAX	rs10791168	A	G	-0.0664624	0.0150069	9.76e-06	14403	0.00135996	19.6115
RuminococcaceaeUCG014	iLAMAX	rs10941294	C	T	-0.122057	0.0260017	2.4e-06	12615	0.00174374	22.0322
RuminococcaceaeUCG014	iLAMAX	rs115777838	T	C	-0.18835	0.0386643	4.62e-07	5674	0.00416492	23.7222
RuminococcaceaeUCG014	iLAMAX	rs12638134	T	G	0.0582548	0.0119657	1.21e-06	14403	0.00164293	23.6987
RuminococcaceaeUCG014	iLAMAX	rs34402072	C	T	-0.0688023	0.0156083	9.8e-06	13863	0.00139968	19.4282
RuminococcaceaeUCG014	iLAMAX	rs56105232	G	A	0.139276	0.0299132	2.91e-06	9190	0.00235335	21.6736
RuminococcaceaeUCG014	iLAMAX	rs72809222	T	C	0.0671775	0.0139838	2.41e-06	13922	0.00165492	23.0747
RuminococcaceaeUCG014	iLAMAX	rs73186226	G	A	-0.0993852	0.0216819	6.72e-06	13760	0.00152465	21.0081
RuminococcaceaeUCG014	iLAMAX	rs853612	A	G	-0.0528257	0.0119367	9.75e-06	14403	0.00135794	19.5823
RuminococcaceaeUCG014	iLAMAX	rs995642	C	T	0.060048	0.0126417	1.9e-06	14402	0.00156417	22.5593
Eubacteriumhalliigroup	iLAMAX	rs10501370	C	T	-0.115589	0.0252489	5.42e-06	13824	0.00151376	20.9549
Eubacteriumhalliigroup	iLAMAX	rs10798999	C	T	0.0601661	0.0126752	2.61e-06	16561	0.00135867	22.5288
Eubacteriumhalliigroup	iLAMAX	rs10808115	A	C	-0.0504747	0.0109922	4.42e-06	16566	0.00127117	21.0825
Eubacteriumhalliigroup	iLAMAX	rs117748144	T	C	-0.126582	0.028712	7.86e-06	10861	0.00178637	19.4329
Eubacteriumhalliigroup	iLAMAX	rs13116360	T	C	0.154124	0.0297185	2.94e-07	10323	0.00259868	26.8908
Eubacteriumhalliigroup	iLAMAX	rs138531890	A	G	0.153138	0.0349456	5.43e-06	7710	0.00248455	19.1986
Eubacteriumhalliigroup	iLAMAX	rs17074066	T	C	-0.0813986	0.0189272	9.35e-06	15804	0.00116892	18.4929
Eubacteriumhalliigroup	iLAMAX	rs17474256	G	A	0.0810805	0.0184573	9.45e-06	16460	0.001171	19.2949
Eubacteriumhalliigroup	iLAMAX	rs28584818	A	G	0.126115	0.0268627	4.43e-06	11095	0.00198265	22.0372
Eubacteriumhalliigroup	iLAMAX	rs60254196	A	G	-0.0522832	0.0111865	2.7e-06	16238	0.00134344	21.8415
Eubacteriumhalliigroup	iLAMAX	rs630939	C	T	-0.0508914	0.0114352	9.16e-06	16238	0.00121826	19.8037
Eubacteriumhalliigroup	iLAMAX	rs6550770	T	C	-0.198087	0.0443545	4.82e-06	4279	0.00463956	19.9359
Eubacteriumhalliigroup	iLAMAX	rs74018587	C	T	0.208943	0.043822	3.7e-06	3039	0.00742512	22.7188
Eubacteriumhalliigroup	iLAMAX	rs78056098	G	T	-0.0507411	0.0113758	8.29e-06	16568	0.0011994	19.8931
Eubacteriumhalliigroup	iLAMAX	rs949971	T	G	-0.0540164	0.0116101	3.29e-06	16566	0.00130496	21.6436
Anaerostipes	iLAMAX	rs10502061	A	G	0.0835752	0.0192017	7.94e-06	16825	0.00112469	18.942
Anaerostipes	iLAMAX	rs2014785	T	C	0.0515687	0.0112199	4.68e-06	16445	0.00128294	21.1224
Anaerostipes	iLAMAX	rs2396460	T	C	-0.0512653	0.0109555	2.91e-06	16912	0.00129307	21.8941
Anaerostipes	iLAMAX	rs2804244	A	G	-0.053089	0.0110983	2.04e-06	16926	0.00135007	22.8795
Anaerostipes	iLAMAX	rs3900776	G	A	-0.110013	0.0236302	2.75e-06	14694	0.00147291	21.6719
Anaerostipes	iLAMAX	rs62157625	T	C	0.088573	0.0185548	1.45e-06	15215	0.00149544	22.7842
Anaerostipes	iLAMAX	rs62215703	G	A	0.0644965	0.0136702	1.98e-06	15550	0.00142946	22.2571
Anaerostipes	iLAMAX	rs6474958	A	G	-0.0500065	0.0112001	6.74e-06	16918	0.00117693	19.9324
Anaerostipes	iLAMAX	rs6726833	C	A	-0.0877497	0.0189408	3.32e-06	16924	0.0012666	21.4606
Anaerostipes	iLAMAX	rs7193624	C	T	0.0750642	0.0150723	5.35e-07	16926	0.00146324	24.8001
Anaerostipes	iLAMAX	rs78735375	A	C	-0.137429	0.0305304	5.33e-06	10360	0.001952	20.2584
Prevotella9	iLAMAX	rs111509883	T	C	0.171131	0.0347624	1.24e-06	6960	0.0034699	24.2276
Prevotella9	iLAMAX	rs11685699	C	T	-0.141357	0.0295665	2.03e-06	8342	0.00273262	22.8525
Prevotella9	iLAMAX	rs117271932	A	G	0.208089	0.0440393	2.82e-06	4878	0.00455608	22.3171
Prevotella9	iLAMAX	rs12648235	T	C	0.0785902	0.0177676	7.39e-06	10271	0.00190126	19.5613
Prevotella9	iLAMAX	rs2104588	T	C	0.105558	0.023773	8.13e-06	9268	0.0021228	19.7117
Prevotella9	iLAMAX	rs2495052	A	G	0.0838978	0.0188523	8.97e-06	9790	0.00201889	19.8008
Prevotella9	iLAMAX	rs2683313	A	G	-0.0724576	0.0151603	1.69e-06	10260	0.00222147	22.8386
Prevotella9	iLAMAX	rs4968431	G	T	0.0640113	0.0144162	8.58e-06	10271	0.00191586	19.7118
Prevotella9	iLAMAX	rs7237249	C	T	-0.0823764	0.0182126	8.93e-06	10271	0.00198786	20.454
Prevotella9	iLAMAX	rs72815774	T	C	-0.176186	0.0393068	8.78e-06	5728	0.00349529	20.0842
Prevotella9	iLAMAX	rs746764	T	C	-0.0915772	0.0193245	2.04e-06	9385	0.00238719	22.4526
Prevotella9	iLAMAX	rs7976209	T	C	-0.0870786	0.0197951	7.28e-06	10263	0.00188199	19.3475
Prevotella9	iLAMAX	rs9428102	A	G	-0.0778844	0.0176068	4.62e-06	10264	0.00190281	19.5639
Prevotella9	iLAMAX	rs9613013	G	A	0.0917591	0.0202697	6.1e-06	9790	0.00208888	20.4888
LachnospiraceaeUCG008	iLAMAX	rs10741777	T	C	-0.0973842	0.0194791	7.69e-07	7014	0.00355081	24.987
LachnospiraceaeUCG008	iLAMAX	rs10793103	C	T	0.0974344	0.0181279	9.35e-08	7014	0.00410183	28.8805
LachnospiraceaeUCG008	iLAMAX	rs10801803	G	A	-0.117029	0.0243085	1.4e-06	7017	0.00329222	23.1712
LachnospiraceaeUCG008	iLAMAX	rs13024781	T	C	-0.0798769	0.0168846	2.29e-06	7016	0.00317973	22.3738
LachnospiraceaeUCG008	iLAMAX	rs57091572	A	G	-0.110443	0.0235801	2.86e-06	6950	0.0031465	21.9309
LachnospiraceaeUCG008	iLAMAX	rs57254474	G	A	0.0886511	0.0199045	6.92e-06	7017	0.00281896	19.8309
LachnospiraceaeUCG008	iLAMAX	rs61944774	A	G	0.179838	0.0393797	6.34e-06	6000	0.00346385	20.8484
LachnospiraceaeUCG008	iLAMAX	rs62277846	C	T	0.102292	0.0212319	1.59e-06	7016	0.00329751	23.2052
LachnospiraceaeUCG008	iLAMAX	rs67078837	T	C	-0.0845848	0.0170693	7.68e-07	7016	0.00348777	24.5489
LachnospiraceaeUCG008	iLAMAX	rs75356640	G	A	0.136523	0.0303128	9.83e-06	6423	0.00314814	20.2781
LachnospiraceaeUCG008	iLAMAX	rs955844	A	C	0.112064	0.0228369	1.81e-06	6863	0.00349641	24.0731
Haemophilus	iLAMAX	rs10781340	G	A	0.0948915	0.0203221	4.32e-06	9037	0.00240684	21.7983
Haemophilus	iLAMAX	rs111582866	G	A	-0.124265	0.026016	1.27e-06	8370	0.00271839	22.8095
Haemophilus	iLAMAX	rs35509	G	A	0.128249	0.0268779	2.01e-06	8430	0.0026935	22.7622
Haemophilus	iLAMAX	rs4822728	T	C	0.0705861	0.0151388	3.48e-06	9119	0.00237835	21.7351
Haemophilus	iLAMAX	rs76022354	C	T	0.244638	0.0505504	1.83e-06	3618	0.0064317	23.4076
Haemophilus	iLAMAX	rs78909003	T	C	-0.246256	0.0503924	1.67e-06	3559	0.00666516	23.867
Haemophilus	iLAMAX	rs9328464	T	C	0.0723095	0.0148799	1.42e-06	9119	0.00258296	23.6098
Haemophilus	iLAMAX	rs9382510	C	T	-0.093521	0.0172649	7.12e-08	9117	0.00320808	29.3358
Haemophilus	iLAMAX	rs9895850	T	C	-0.192957	0.0416755	2.14e-06	4592	0.00464659	21.4274
Actinomyces	iLAMAX	rs35011108	A	G	0.232634	0.0512044	6.34e-06	3515	0.00583798	20.6293
Actinomyces	iLAMIN	rs35011108	A	G	0.232634	0.0512044	6.34e-06	3515	0.00583798	20.6293
Actinomyces	iLVEDV	rs35011108	A	G	0.232634	0.0512044	6.34e-06	3515	0.00583798	20.6293
Actinomyces	iLVESV	rs35011108	A	G	0.232634	0.0512044	6.34e-06	3515	0.00583798	20.6293
Actinomyces	iLVSV	rs35011108	A	G	0.232634	0.0512044	6.34e-06	3515	0.00583798	20.6293
Actinomyces	iRAMAX	rs35011108	A	G	0.232634	0.0512044	6.34e-06	3515	0.00583798	20.6293
Actinomyces	iRAMIN	rs35011108	A	G	0.232634	0.0512044	6.34e-06	3515	0.00583798	20.6293
Anaerofilum	iLAMAX	rs10794359	T	C	-0.0953524	0.02006	2.23e-06	4994	0.00450395	22.5854
Anaerofilum	iLAMAX	rs1563175	A	C	0.0923834	0.0202157	5.54e-06	5051	0.00411757	20.8755
Anaerofilum	iLAMAX	rs17012738	T	G	0.0903417	0.0200239	7.24e-06	5051	0.00401378	20.3472
Anaerofilum	iLAMAX	rs17096874	C	T	-0.126337	0.0268919	2.86e-06	5051	0.00435058	22.062
Anaerofilum	iLAMAX	rs356049	G	A	0.132603	0.0289802	6.56e-06	4994	0.00417482	20.9281
Anaerofilum	iLAMAX	rs4244069	G	A	-0.146775	0.0326594	9.81e-06	5030	0.00399923	20.1888
Anaerofilum	iLAMAX	rs4506496	G	A	0.10309	0.0212861	1.49e-06	4935	0.00473034	23.4457
Anaerofilum	iLAMAX	rs712981	A	C	0.10076	0.0202902	6.83e-07	5051	0.00485854	24.6505
Anaerofilum	iLAMAX	rs79598899	C	T	0.182586	0.0357284	3.75e-07	4709	0.00551538	26.1049
Anaerofilum	iLAMAX	rs816292	T	C	-0.113003	0.02204	2.64e-07	5017	0.00521241	26.2772
Anaerofilum	iLAMAX	rs9299345	T	C	-0.1364	0.0302372	8.04e-06	5051	0.00401255	20.341
Intestinibacter	iLAMAX	rs10805326	G	A	0.0775151	0.0139665	3.55e-08	12303	0.00249748	30.7984
Intestinibacter	iLAMAX	rs118030283	G	A	-0.151829	0.0324471	2.67e-06	8830	0.00247355	21.8907
Intestinibacter	iLAMAX	rs16938435	T	C	-0.112189	0.0235439	1.8e-06	12303	0.00184217	22.7023
Intestinibacter	iLAMAX	rs2098844	C	T	-0.0575295	0.0128416	6.79e-06	12291	0.00163023	20.0667
Intestinibacter	iLAMAX	rs2702387	A	G	0.0608559	0.0132145	4.26e-06	12291	0.00172252	21.2046
Intestinibacter	iLAMAX	rs4327025	G	A	-0.0810346	0.0154397	1.64e-07	12303	0.002234	27.5419
Intestinibacter	iLAMAX	rs447950	A	G	0.0628342	0.0136652	5.64e-06	12303	0.00171554	21.1391
Intestinibacter	iLAMAX	rs478972	T	C	-0.142681	0.0297116	1.82e-06	10333	0.00222682	23.0566
Intestinibacter	iLAMAX	rs6062862	A	G	0.0924508	0.0204658	6.68e-06	12189	0.00167136	20.4029
Intestinibacter	iLAMAX	rs62430350	T	C	0.151096	0.0351476	6.84e-06	7650	0.00240992	18.4756
Intestinibacter	iLAMAX	rs68093214	C	T	0.0662258	0.0149877	9.26e-06	11886	0.00163996	19.5213
Intestinibacter	iLAMAX	rs6875660	C	T	0.0890455	0.0193905	3.06e-06	12293	0.00171255	21.0851
Intestinibacter	iLAMAX	rs893394	G	A	0.0583322	0.0130729	7.85e-06	11886	0.00167227	19.9066
Intestinibacter	iLAMAX	rs9348442	C	T	0.099082	0.0221625	6.26e-06	12303	0.00162194	19.9839
Coprococcus3	iLAMAX	rs10810043	A	G	0.0515518	0.0115923	9.27e-06	15833	0.00124751	19.7739
Coprococcus3	iLAMAX	rs11077359	T	C	-0.0645443	0.0148833	9.64e-06	15378	0.00122148	18.8044
Coprococcus3	iLAMAX	rs11080344	C	T	0.0516921	0.0113054	4.79e-06	15835	0.00131851	20.9036
Coprococcus3	iLAMAX	rs13247359	G	A	0.051211	0.0113031	7.33e-06	15833	0.00129481	20.5247
Coprococcus3	iLAMAX	rs13394391	C	T	-0.0709302	0.0150918	2.2e-06	15834	0.00139311	22.0864
Coprococcus3	iLAMAX	rs178271	T	C	0.145257	0.0294239	7.81e-07	10794	0.00225275	24.3665
Coprococcus3	iLAMAX	rs4575475	G	A	0.0619514	0.0137787	7.04e-06	15154	0.00133223	20.2128
Coprococcus3	iLAMAX	rs7521171	G	A	-0.0596434	0.0129279	4.32e-06	15472	0.00137382	21.2822
Coprococcus3	iLAMAX	rs8100692	T	C	0.0577411	0.0113476	4.16e-07	15829	0.00163305	25.8885
LachnospiraceaeUCG001	iLAMAX	rs12131224	C	T	0.117095	0.02591	7.4e-06	9676	0.00210637	20.42
LachnospiraceaeUCG001	iLAMAX	rs2050911	G	A	0.0751466	0.0153934	1.11e-06	10148	0.00234287	23.8266
LachnospiraceaeUCG001	iLAMAX	rs2371284	T	C	-0.0761893	0.0170127	7.56e-06	9961	0.0020094	20.0519
LachnospiraceaeUCG001	iLAMAX	rs437876	T	C	0.0784637	0.0144768	7.17e-08	10150	0.00288584	29.3703
LachnospiraceaeUCG001	iLAMAX	rs4981345	T	C	-0.0681973	0.0149831	6.09e-06	9961	0.0020755	20.7129
LachnospiraceaeUCG001	iLAMAX	rs573933	T	C	-0.107898	0.0232346	3.11e-06	10150	0.00212017	21.5612
LachnospiraceaeUCG001	iLAMAX	rs62496417	T	G	-0.0748504	0.0165681	5.88e-06	10150	0.00200681	20.4061
LachnospiraceaeUCG001	iLAMAX	rs7341608	T	C	-0.0784757	0.0177648	9.48e-06	9917	0.00196389	19.5103
LachnospiraceaeUCG001	iLAMAX	rs74034332	G	A	0.168045	0.0382637	3.33e-06	6004	0.00320218	19.2813
LachnospiraceaeUCG001	iLAMAX	rs78848836	A	G	-0.118868	0.0259753	3.38e-06	9506	0.00219814	20.9371
LachnospiraceaeUCG001	iLAMAX	rs8104225	A	G	0.0892098	0.0197665	8.04e-06	9908	0.00205158	20.3647
LachnospiraceaeUCG001	iLAMAX	rs9403580	C	T	0.107801	0.0229777	3.47e-06	10095	0.00217558	22.006
LachnospiraceaeUCG001	iLAMAX	rs985416	C	T	0.0970258	0.0181807	1.46e-07	9917	0.0028637	28.4752
Ruminiclostridium5	iLAMAX	rs10827477	A	G	-0.0547387	0.0115163	2.19e-06	17391	0.00129739	22.5896
Ruminiclostridium5	iLAMAX	rs113753996	T	C	0.0820689	0.0174463	3.99e-06	16680	0.00132489	22.1259
Ruminiclostridium5	iLAMAX	rs1223978	T	C	0.0484169	0.0108254	8.16e-06	17381	0.00114956	20.0011
Ruminiclostridium5	iLAMAX	rs1492620	T	C	-0.0830505	0.0180073	3.53e-06	17397	0.00122119	21.2685
Ruminiclostridium5	iLAMAX	rs2482038	C	A	0.0518991	0.0108777	1.7e-06	17396	0.00130686	22.7613
Ruminiclostridium5	iLAMAX	rs2791343	T	C	0.051717	0.0113369	5.54e-06	17392	0.00119512	20.808
Ruminiclostridium5	iLAMAX	rs2833828	G	A	0.0489617	0.0108702	6.82e-06	17397	0.00116481	20.2856
Ruminiclostridium5	iLAMAX	rs4955951	A	G	-0.0713749	0.0165826	9.96e-06	17397	0.00106377	18.524
Ruminiclostridium5	iLAMAX	rs6121460	G	A	0.0932955	0.0199206	2.64e-06	17318	0.00126494	21.9314
Ruminiclostridium5	iLAMAX	rs79968837	A	G	-0.0950311	0.0193507	1.15e-06	16602	0.00145059	24.1148
Ruminiclostridium5	iLAMAX	rs8053158	A	G	-0.0740543	0.0159151	5.9e-06	17397	0.00124299	21.6487
Ruminiclostridium6	iLAMAX	rs10829821	T	C	-0.097606	0.0216072	3.47e-06	12802	0.00159142	20.4026
Ruminiclostridium6	iLAMAX	rs116969552	A	G	-0.166823	0.0376681	9.16e-06	6824	0.00286601	19.6081
Ruminiclostridium6	iLAMAX	rs11992182	A	C	0.0625299	0.0137876	4.65e-06	13381	0.00153478	20.5653
Ruminiclostridium6	iLAMAX	rs35362464	C	A	0.0720077	0.0165387	8.99e-06	13308	0.00142241	18.9536
Ruminiclostridium6	iLAMAX	rs61060922	T	G	0.15913	0.0322283	1.09e-06	8955	0.00271506	24.3741
Ruminiclostridium6	iLAMAX	rs663262	T	C	-0.13498	0.0310715	3.39e-06	7876	0.00239041	18.8672
Ruminiclostridium6	iLAMAX	rs67479537	T	C	0.118994	0.026487	9.3e-06	11613	0.00173495	20.1795
Ruminiclostridium6	iLAMAX	rs71414120	T	G	0.200894	0.0406434	1.08e-06	5567	0.0043695	24.423
Ruminiclostridium6	iLAMAX	rs72991535	T	G	0.135604	0.0295174	4.95e-06	9642	0.00218409	21.1007
Ruminiclostridium6	iLAMAX	rs73176030	T	C	0.058665	0.013208	7.29e-06	13378	0.0014725	19.7252
Ruminiclostridium6	iLAMAX	rs77193512	A	G	0.0736533	0.0153163	1.3e-06	13380	0.00172531	23.1211
Ruminiclostridium6	iLAMAX	rs792058	G	A	0.0554234	0.0125423	8.58e-06	12933	0.00150757	19.5238
Ruminiclostridium6	iLAMAX	rs79968172	G	A	0.11614	0.0243083	1.66e-06	12802	0.00177991	22.8235
Ruminiclostridium6	iLAMAX	rs9555756	A	C	-0.0804138	0.0176692	7.1e-06	13369	0.00154688	20.7092
Bifidobacterium	iLAMAX	rs12022129	G	A	0.0619356	0.0138937	8e-06	14776	0.00134308	19.8693
Bifidobacterium	iLAMAX	rs2491158	G	A	0.0712624	0.015983	8.05e-06	14021	0.00141583	19.8766
Bifidobacterium	iLAMAX	rs2686790	T	C	0.070741	0.0157926	7.5e-06	14778	0.00135591	20.0621
Bifidobacterium	iLAMAX	rs540489	T	G	-0.0637641	0.0138746	5.19e-06	14561	0.00144841	21.118
Bifidobacterium	iLAMAX	rs55888705	A	G	0.0546319	0.0121139	6.67e-06	14777	0.0013745	20.3362
Bifidobacterium	iLAMAX	rs56108664	T	C	0.0729971	0.0157926	2.44e-06	13916	0.00153294	21.362
Bifidobacterium	iLAMAX	rs5746486	T	C	-0.0536216	0.0120801	9e-06	14778	0.00133152	19.7008
Bifidobacterium	iLAMAX	rs62181700	G	A	-0.0624643	0.0131205	2.17e-06	14774	0.00153179	22.6622
Bifidobacterium	iLAMAX	rs73797465	T	G	-0.0953566	0.0209236	4.38e-06	14666	0.00141417	20.7667
Bifidobacterium	iLAMAX	rs75344046	C	T	0.232354	0.0505979	4.86e-06	3856	0.00543914	21.0771
Bifidobacterium	iLAMAX	rs857444	C	T	0.0558234	0.0121219	3.57e-06	14777	0.00143311	21.2047
Paraprevotella	iLAMAX	rs10842464	T	C	-0.0758215	0.0172568	6.6e-06	7178	0.00268223	19.2994
Paraprevotella	iLAMAX	rs140997932	T	C	-0.162376	0.0354178	2.11e-06	6187	0.00338567	21.0115
Paraprevotella	iLAMAX	rs145020347	A	G	-0.12465	0.0262323	4.03e-06	6859	0.00328112	22.5727
Paraprevotella	iLAMAX	rs17109926	A	G	-0.0988335	0.0216172	6.75e-06	7179	0.00290325	20.8973
Paraprevotella	iLAMAX	rs17785622	A	G	0.248065	0.0524304	1.93e-06	3288	0.00676219	22.3718
Paraprevotella	iLAMAX	rs2081023	A	G	-0.122561	0.0236507	2.64e-07	7178	0.00372725	26.8468
Paraprevotella	iLAMAX	rs3008582	T	C	0.10572	0.0227246	4.36e-06	7175	0.00300742	21.6373
Paraprevotella	iLAMAX	rs3801748	G	A	0.0779721	0.0171691	5.2e-06	7179	0.00286465	20.6187
Paraprevotella	iLAMAX	rs4756632	G	T	-0.138905	0.0289897	3.82e-06	7179	0.00318787	22.9525
Paraprevotella	iLAMAX	rs4767113	C	T	0.0882466	0.018382	2.14e-06	6900	0.00332901	23.0402
Paraprevotella	iLAMAX	rs7240324	T	G	-0.10229	0.0226948	5.96e-06	6900	0.00293556	20.3091
Paraprevotella	iLAMAX	rs9602779	A	C	-0.106692	0.0220264	6.93e-07	7177	0.00325849	23.4561
Paraprevotella	iLAMAX	rs9900242	A	G	-0.0852967	0.0175212	1.14e-06	6900	0.00342294	23.6926
RuminococcaceaeUCG005	iLAMAX	rs10873449	T	C	0.0654843	0.0143973	4.11e-06	16098	0.00128345	20.685
RuminococcaceaeUCG005	iLAMAX	rs10937802	G	A	0.0755811	0.0168226	8.17e-06	15821	0.00127424	20.1829
RuminococcaceaeUCG005	iLAMAX	rs10950694	T	C	0.0577628	0.011412	4.3e-07	15821	0.00161672	25.6164
RuminococcaceaeUCG005	iLAMAX	rs114279581	A	G	-0.146604	0.0316034	3.22e-06	8465	0.00253568	21.514
RuminococcaceaeUCG005	iLAMAX	rs12458218	T	C	0.0677322	0.0144525	2.41e-06	16099	0.00136243	21.9609
RuminococcaceaeUCG005	iLAMAX	rs2893871	G	A	-0.073644	0.015548	3.54e-06	16103	0.00139128	22.4322
RuminococcaceaeUCG005	iLAMAX	rs34781347	G	A	0.188685	0.0386484	6.05e-07	6061	0.00391708	23.8269
RuminococcaceaeUCG005	iLAMAX	rs55793120	T	C	0.121548	0.0279546	7.37e-06	11224	0.00168154	18.9021
RuminococcaceaeUCG005	iLAMAX	rs72776570	C	A	0.087067	0.0197179	5.36e-06	15376	0.00126646	19.4953
RuminococcaceaeUCG005	iLAMAX	rs7449320	C	A	0.0599163	0.0130836	4.81e-06	16095	0.0013013	20.9691
RuminococcaceaeUCG005	iLAMAX	rs7555878	A	G	0.0586677	0.0125277	2.81e-06	16100	0.00136031	21.928
RuminococcaceaeUCG005	iLAMAX	rs7586445	G	A	0.0782349	0.0176458	8.81e-06	15099	0.00130019	19.6545
RuminococcaceaeUCG005	iLAMAX	rs898577	T	C	-0.123012	0.0286671	7.46e-06	9991	0.00183959	18.4095
Holdemania	iLAMAX	rs10885477	T	C	-0.135137	0.0301894	8.6e-06	8690	0.00230047	20.0325
Holdemania	iLAMAX	rs11080063	G	A	-0.0665238	0.0149837	6.67e-06	9103	0.00216068	19.7069
Holdemania	iLAMAX	rs111745969	A	G	0.120677	0.0265781	3.71e-06	8233	0.00249779	20.6108
Holdemania	iLAMAX	rs113593397	A	G	-0.128935	0.0282526	9.36e-06	8296	0.00250417	20.8218
Holdemania	iLAMAX	rs116500994	G	T	-0.13755	0.0293386	2.34e-06	8432	0.00260006	21.9757
Holdemania	iLAMAX	rs12701617	A	G	-0.0660617	0.0149427	9.52e-06	9106	0.00214183	19.541
Holdemania	iLAMAX	rs1867876	T	C	0.0842919	0.0162192	2.74e-07	9109	0.00295636	27.0034
Holdemania	iLAMAX	rs4146507	C	T	0.079488	0.0177002	7.23e-06	9108	0.00220934	20.1628
Holdemania	iLAMAX	rs6133067	T	C	0.0910829	0.0178561	5.17e-07	8863	0.00292716	26.0137
Holdemania	iLAMAX	rs73139538	G	A	-0.148594	0.0327469	7.77e-06	8095	0.00253711	20.5851
Holdemania	iLAMAX	rs77293403	A	G	0.164556	0.0341775	1.77e-06	7585	0.00304698	23.1758
Holdemania	iLAMAX	rs80149660	C	T	-0.232987	0.0519183	6.04e-06	3283	0.00609673	20.1261
Holdemania	iLAMAX	rs9500080	C	T	0.0926764	0.0178886	4.09e-07	9106	0.00293886	26.8343
Holdemania	iLAMAX	rs9529719	T	C	0.074038	0.0160494	5.97e-06	9107	0.00233131	21.2762
Holdemania	iLAMAX	rs967319	T	C	0.0788638	0.0176744	8.38e-06	9108	0.0021812	19.9054
Collinsella	iLAMAX	rs10890671	T	C	-0.0537401	0.0118848	6.52e-06	14334	0.00142438	20.4433
Collinsella	iLAMAX	rs11597285	G	T	-0.0537947	0.0120548	9.38e-06	14334	0.00138734	19.911
Collinsella	iLAMAX	rs1496626	T	C	-0.0722307	0.01616	6.78e-06	14334	0.00139183	19.9755
Collinsella	iLAMAX	rs149807560	C	A	-0.104264	0.0235841	7.1e-06	13473	0.00144857	19.5419
Collinsella	iLAMAX	rs2103510	G	A	0.0786551	0.0168217	2.42e-06	14334	0.00152295	21.8602
Collinsella	iLAMAX	rs62448871	C	A	-0.0540309	0.0120324	6.78e-06	14334	0.00140476	20.1613
Collinsella	iLAMAX	rs73052258	G	A	0.0930178	0.0202658	1.72e-06	14334	0.00146757	21.0641
Collinsella	iLAMAX	rs75672793	A	G	-0.108908	0.0240522	6.14e-06	12601	0.00162443	20.4995
Collinsella	iLAMAX	rs9541268	C	A	0.09597	0.0197312	8.79e-07	12914	0.00182855	23.6535
Tyzzerella3	iLAMAX	rs10898797	C	T	0.12238	0.0274683	8.85e-06	5387	0.00367127	19.8426
Tyzzerella3	iLAMAX	rs112102233	A	G	-0.216348	0.0477575	6.18e-06	3857	0.00529261	20.5116
Tyzzerella3	iLAMAX	rs1232220	G	T	-0.143869	0.031828	7.91e-06	5000	0.00406982	20.4241
Tyzzerella3	iLAMAX	rs17706273	T	C	-0.140368	0.0274708	5.88e-07	5395	0.00481624	26.0997
Tyzzerella3	iLAMAX	rs191093	G	A	0.159008	0.0353306	6.76e-06	4621	0.00436417	20.2465
Tyzzerella3	iLAMAX	rs4904512	T	C	-0.117151	0.0250306	3.09e-06	5396	0.00404314	21.8972
Tyzzerella3	iLAMAX	rs55799124	A	G	-0.11435	0.0238604	1.34e-06	5362	0.00426515	22.9591
Tyzzerella3	iLAMAX	rs67476743	T	G	0.132164	0.022208	3.74e-09	4948	0.00710688	35.4022
Tyzzerella3	iLAMAX	rs6920448	C	T	-0.141081	0.0305446	4.15e-06	5010	0.00424017	21.3252
Tyzzerella3	iLAMAX	rs7019909	T	C	0.144156	0.0301626	1.76e-06	5396	0.00421519	22.833
Tyzzerella3	iLAMAX	rs7333521	T	C	-0.207191	0.0453121	4.88e-06	4335	0.00479996	20.8985
Tyzzerella3	iLAMAX	rs75091807	G	T	-0.184966	0.0383029	1.71e-06	4621	0.0050211	23.3095
Tyzzerella3	iLAMAX	rs7561370	T	C	0.131341	0.0286292	1.52e-06	5396	0.00388525	21.0388
Parasutterella	iLAMAX	rs10899911	A	G	-0.0717102	0.0148151	1.15e-06	11386	0.00205346	23.4247
Parasutterella	iLAMAX	rs11715853	G	A	-0.0662952	0.0146114	6.23e-06	11386	0.00180478	20.5828
Parasutterella	iLAMAX	rs2090816	A	C	0.0840967	0.0177315	2.9e-06	11385	0.00197187	22.4901
Parasutterella	iLAMAX	rs2387977	T	C	-0.0681778	0.0134756	5.38e-07	11345	0.00225117	25.5927
Parasutterella	iLAMAX	rs35055552	T	C	0.109554	0.0235433	3.35e-06	9970	0.00216714	21.649
Parasutterella	iLAMAX	rs55877868	A	C	-0.104458	0.0228089	2.87e-06	10588	0.00197696	20.9696
Parasutterella	iLAMAX	rs6809952	G	A	-0.0684957	0.0150892	8.13e-06	11077	0.00185681	20.6024
Parasutterella	iLAMAX	rs6828768	C	T	0.0636852	0.0132645	1.78e-06	11386	0.00202043	23.0472
Parasutterella	iLAMAX	rs7303158	C	T	0.0646859	0.0134256	1.33e-06	11386	0.00203468	23.2101
Parasutterella	iLAMAX	rs7311004	T	C	-0.0617522	0.0136438	5.92e-06	11384	0.00179621	20.4812
Parasutterella	iLAMAX	rs7572229	G	A	0.066273	0.0132736	6.32e-07	11383	0.00218519	24.9242
Parasutterella	iLAMAX	rs78383039	T	C	-0.146315	0.0297119	1.57e-06	9174	0.00263638	24.2448
Parasutterella	iLAMAX	rs8039785	T	G	0.0618345	0.0133	3.62e-06	11383	0.00189529	21.6113
Parasutterella	iLAMAX	rs823424	G	A	-0.0713448	0.0156958	4.95e-06	11386	0.00181133	20.6576
Ruminococcustorquesgroup	iLAMAX	rs10904297	A	G	-0.167804	0.0389812	2.69e-06	3143	0.00586135	18.5191
Ruminococcustorquesgroup	iLAMAX	rs10967781	C	A	0.0507994	0.0113322	8.37e-06	17791	0.00112822	20.0927
Ruminococcustorquesgroup	iLAMAX	rs12434631	A	G	0.074697	0.0153401	2.77e-06	17353	0.00136454	23.7084
Ruminococcustorquesgroup	iLAMAX	rs1475330	T	C	0.0523492	0.01182	8.13e-06	17353	0.00112906	19.6125
Ruminococcustorquesgroup	iLAMAX	rs4073731	T	C	0.0651948	0.0142221	4.05e-06	17793	0.0011796	21.0111
Ruminococcustorquesgroup	iLAMAX	rs77034621	T	G	-0.151553	0.0335878	6.07e-06	8567	0.00237086	20.3547
Ruminococcustorquesgroup	iLAMAX	rs8080469	G	A	0.0490727	0.0107036	3.5e-06	17798	0.0011796	21.0169
Ruminococcustorquesgroup	iLAMAX	rs8141465	A	G	0.0480778	0.0107442	9.65e-06	17791	0.00112422	20.0212
RuminococcaceaeUCG002	iLAMAX	rs10916131	C	T	-0.069333	0.0146753	2.87e-06	17097	0.00130382	22.3179
RuminococcaceaeUCG002	iLAMAX	rs10927423	C	A	-0.0713617	0.0147712	8.5e-07	17096	0.00136336	23.3371
RuminococcaceaeUCG002	iLAMAX	rs10964441	G	A	-0.14906	0.034486	7.45e-06	5346	0.00348252	18.6756
RuminococcaceaeUCG002	iLAMAX	rs113147300	A	G	-0.075842	0.0164562	7.69e-06	16370	0.00129583	21.2377
RuminococcaceaeUCG002	iLAMAX	rs11607472	A	G	-0.0780229	0.0176325	7.19e-06	16282	0.00120112	19.5778
RuminococcaceaeUCG002	iLAMAX	rs116974815	C	A	-0.189731	0.0396566	2.03e-06	5819	0.00391823	22.882
RuminococcaceaeUCG002	iLAMAX	rs11750293	G	T	-0.0578304	0.0120512	1.76e-06	17094	0.00134531	23.0249
RuminococcaceaeUCG002	iLAMAX	rs12463378	A	G	-0.0522061	0.0112086	2.96e-06	16994	0.00127493	21.6912
RuminococcaceaeUCG002	iLAMAX	rs15256	C	T	0.0732376	0.016834	9.46e-06	17095	0.00110597	18.9253
RuminococcaceaeUCG002	iLAMAX	rs55793120	T	C	0.137396	0.027414	4.81e-07	11669	0.00214802	25.1148
RuminococcaceaeUCG002	iLAMAX	rs56030423	G	A	-0.0982874	0.0216344	6.3e-06	14937	0.00137988	20.637
RuminococcaceaeUCG002	iLAMAX	rs57079348	T	G	-0.076573	0.017282	7.22e-06	16372	0.00119769	19.6296
RuminococcaceaeUCG002	iLAMAX	rs6542556	A	G	0.050974	0.011406	7.86e-06	17094	0.00116702	19.97
RuminococcaceaeUCG002	iLAMAX	rs6793778	C	T	-0.0558706	0.0125258	9.81e-06	17094	0.00116254	19.8932
RuminococcaceaeUCG002	iLAMAX	rs7120052	A	C	0.0624796	0.0135523	1.97e-06	17097	0.00124162	21.252
RuminococcaceaeUCG002	iLAMAX	rs7155595	C	A	0.0569929	0.0116986	1.15e-06	17084	0.00138733	23.7312
RuminococcaceaeUCG002	iLAMAX	rs7249614	A	G	-0.0492778	0.0110807	9.07e-06	16651	0.00118635	19.7751
RuminococcaceaeUCG002	iLAMAX	rs7342369	C	A	-0.0527803	0.0116023	5.66e-06	16651	0.00124129	20.6919
RuminococcaceaeUCG002	iLAMAX	rs76847269	A	G	0.163508	0.0356151	5.17e-06	7654	0.00274617	21.0716
RuminococcaceaeUCG002	iLAMAX	rs77564310	A	C	-0.0713093	0.0140855	3.29e-07	17000	0.00150537	25.6268
RuminococcaceaeUCG002	iLAMAX	rs79016051	C	T	-0.0887747	0.0189424	2.34e-06	16937	0.00129511	21.9612
RuminococcaceaeUCG002	iLAMAX	rs882348	A	G	-0.0799946	0.0178618	5.45e-06	17097	0.00117177	20.0549
Faecalibacterium	iLAMAX	rs10927394	G	T	-0.232262	0.0512364	7.02e-06	3495	0.00584529	20.5376
Faecalibacterium	iLAMAX	rs114946999	C	T	-0.0861565	0.01896	5.7e-06	15673	0.00131575	20.6463
Faecalibacterium	iLAMAX	rs11776390	T	C	-0.078354	0.017183	6.4e-06	16718	0.00124222	20.7907
Faecalibacterium	iLAMAX	rs1271565	C	T	-0.0576251	0.0119649	1.3e-06	17638	0.00131336	23.1929
Faecalibacterium	iLAMAX	rs12753492	A	C	0.0641305	0.0149933	8.8e-06	17525	0.00104285	18.2929
Faecalibacterium	iLAMAX	rs2835874	T	C	-0.0866356	0.0196496	7.54e-06	17567	0.00110537	19.4374
Faecalibacterium	iLAMAX	rs6910935	A	G	0.134864	0.0277032	1.38e-06	12640	0.00187142	23.6954
Faecalibacterium	iLAMAX	rs75499067	C	T	0.227585	0.0465522	1.76e-06	4526	0.00525295	23.8899
Faecalibacterium	iLAMAX	rs79656633	T	C	0.145631	0.0323019	8.14e-06	9080	0.00223354	20.3215
Faecalibacterium	iLAMAX	rs9536330	T	C	-0.048317	0.010797	5.33e-06	18082	0.00110628	20.0237
Ruminococcusgauvreauiigroup	iLAMAX	rs10931481	G	A	0.0610096	0.0130484	3.38e-06	13382	0.00163098	21.8582
Ruminococcusgauvreauiigroup	iLAMAX	rs12079579	A	G	0.0955324	0.0213436	5.04e-06	12986	0.00154035	20.0308
Ruminococcusgauvreauiigroup	iLAMAX	rs12539819	C	T	0.110654	0.0240684	4.49e-06	11860	0.00177901	21.1332
Ruminococcusgauvreauiigroup	iLAMAX	rs1391597	C	T	0.0590284	0.0124874	1.86e-06	13382	0.001667	22.3417
Ruminococcusgauvreauiigroup	iLAMAX	rs2047242	A	G	-0.067603	0.0133738	2.46e-07	13369	0.00190764	25.5481
Ruminococcusgauvreauiigroup	iLAMAX	rs2105937	A	G	0.0580215	0.0127806	5.1e-06	13364	0.00153982	20.6069
Ruminococcusgauvreauiigroup	iLAMAX	rs2166943	A	C	0.0566974	0.0123497	5.28e-06	13377	0.00157316	21.0742
Ruminococcusgauvreauiigroup	iLAMAX	rs289410	G	A	-0.0654926	0.0139101	2.27e-06	13380	0.00165405	22.1645
Ruminococcusgauvreauiigroup	iLAMAX	rs431418	A	G	-0.094737	0.0210157	5.54e-06	13289	0.00152685	20.3182
Ruminococcusgauvreauiigroup	iLAMAX	rs71386687	T	G	0.121037	0.02386	2.91e-07	11340	0.00226412	25.7288
Ruminococcusgauvreauiigroup	iLAMAX	rs73802842	C	A	0.0736808	0.0169665	7.48e-06	13382	0.00140732	18.8565
Ruminococcusgauvreauiigroup	iLAMAX	rs9870933	A	G	0.0621643	0.0126072	8.49e-07	13382	0.00181358	24.3098
LachnospiraceaeNK4A136group	iLAMAX	rs10952110	G	T	0.0487709	0.0109614	9.08e-06	16764	0.00117949	19.794
LachnospiraceaeNK4A136group	iLAMAX	rs11263806	A	G	-0.0524615	0.0116758	5.07e-06	17236	0.00116994	20.1864
LachnospiraceaeNK4A136group	iLAMAX	rs12611395	A	G	-0.0902532	0.0199652	5.83e-06	16486	0.00123801	20.4326
LachnospiraceaeNK4A136group	iLAMAX	rs160061	A	G	0.0513831	0.0108094	2.12e-06	17234	0.00130943	22.5936
LachnospiraceaeNK4A136group	iLAMAX	rs28540839	A	C	0.0508285	0.0110591	9.34e-06	16764	0.00125849	21.1214
LachnospiraceaeNK4A136group	iLAMAX	rs2880566	T	C	0.0599578	0.0134693	5.61e-06	17232	0.0011486	19.8132
LachnospiraceaeNK4A136group	iLAMAX	rs4955932	T	C	-0.0492283	0.0109388	7.05e-06	17236	0.00117367	20.2508
LachnospiraceaeNK4A136group	iLAMAX	rs59805249	T	C	0.0936162	0.0207982	9.45e-06	15195	0.00133159	20.2578
LachnospiraceaeNK4A136group	iLAMAX	rs68104925	T	C	-0.0549104	0.0115385	2.37e-06	17227	0.00131289	22.6443
LachnospiraceaeNK4A136group	iLAMAX	rs7073658	T	G	-0.0499621	0.0109693	5.27e-06	17236	0.00120217	20.7432
LachnospiraceaeNK4A136group	iLAMAX	rs73044693	A	G	-0.10758	0.0229884	3.57e-06	12773	0.00171162	21.8965
LachnospiraceaeNK4A136group	iLAMAX	rs7616165	G	T	-0.230542	0.0483465	2.77e-06	4094	0.00552354	22.7279
LachnospiraceaeNK4A136group	iLAMAX	rs76193507	A	G	-0.22973	0.0499776	2.93e-06	3578	0.00587068	21.1175
LachnospiraceaeNK4A136group	iLAMAX	rs7832116	A	G	-0.0714756	0.0151703	3.57e-06	17219	0.00128754	22.1961
LachnospiraceaeNK4A136group	iLAMAX	rs954878	A	G	-0.0520656	0.0109082	1.78e-06	17227	0.00132072	22.7795
RuminococcaceaeUCG004	iLAMAX	rs10976229	T	G	0.095976	0.0214554	7.04e-06	9116	0.00219026	20.0059
RuminococcaceaeUCG004	iLAMAX	rs11961899	G	A	-0.0707825	0.0161381	9.18e-06	9501	0.00202068	19.2333
RuminococcaceaeUCG004	iLAMAX	rs12125734	G	T	0.133972	0.0257417	2.09e-07	8938	0.00302133	27.0804
RuminococcaceaeUCG004	iLAMAX	rs2248146	T	C	0.0689452	0.0153649	8.2e-06	9502	0.00211452	20.1306
RuminococcaceaeUCG004	iLAMAX	rs3800154	A	C	-0.0797959	0.0177639	6.12e-06	9406	0.00214066	20.1739
RuminococcaceaeUCG004	iLAMAX	rs511258	G	A	-0.0757474	0.0162475	4.52e-06	9500	0.00228269	21.7306
RuminococcaceaeUCG004	iLAMAX	rs6769553	A	G	0.0849743	0.0157451	7.91e-08	9501	0.00305624	29.1202
RuminococcaceaeUCG004	iLAMAX	rs7569771	A	G	-0.075914	0.0170308	8.12e-06	9502	0.00208666	19.8647
RuminococcaceaeUCG004	iLAMAX	rs9818949	G	T	0.0859927	0.0188671	5.39e-06	9116	0.00227362	20.769
Eisenbergiella	iLAMAX	rs11027642	C	T	0.129006	0.0284844	4.92e-06	5583	0.00366052	20.5044
Eisenbergiella	iLAMAX	rs11079158	T	C	0.100627	0.022546	7.35e-06	5582	0.0035559	19.9128
Eisenbergiella	iLAMAX	rs11938607	T	C	0.0978125	0.0216636	8.22e-06	5583	0.00363813	20.3786
Eisenbergiella	iLAMAX	rs12257723	A	C	-0.0952742	0.0211569	8.85e-06	5582	0.00361978	20.2717
Eisenbergiella	iLAMAX	rs12710729	C	A	0.0893384	0.0199069	9.84e-06	5583	0.00359448	20.1332
Eisenbergiella	iLAMAX	rs13258851	A	G	0.137001	0.0302124	7.75e-06	5583	0.00366957	20.5553
Eisenbergiella	iLAMAX	rs1508033	A	C	0.091546	0.0195787	3.23e-06	5580	0.00390284	21.8553
Eisenbergiella	iLAMAX	rs1553971	T	G	0.120965	0.0263054	5.27e-06	5583	0.00377325	21.1383
Eisenbergiella	iLAMAX	rs2683098	C	T	0.107319	0.022515	2.24e-06	5582	0.00405372	22.7118
Eisenbergiella	iLAMAX	rs3812426	G	A	0.106447	0.0224159	2.72e-06	5583	0.0040229	22.5425
Eisenbergiella	iLAMAX	rs4462860	G	A	0.0939071	0.0201104	4.16e-06	5460	0.00397769	21.7969
Turicibacter	iLAMAX	rs11054680	T	C	-0.104751	0.0226998	2.31e-06	8928	0.00237951	21.2901
Turicibacter	iLAMAX	rs11666533	C	T	-0.111689	0.0248436	7.37e-06	8256	0.00244208	20.2063
Turicibacter	iLAMAX	rs12603364	T	C	0.110861	0.0225598	8.67e-07	8923	0.00269898	24.1428
Turicibacter	iLAMAX	rs149744580	A	G	0.169883	0.0315478	7.01e-08	8459	0.00341628	28.9905
Turicibacter	iLAMAX	rs2834977	T	C	-0.0959995	0.0208261	3.96e-06	8946	0.00236953	21.2435
Turicibacter	iLAMAX	rs2952020	G	A	-0.0759019	0.0165764	5.63e-06	8949	0.00233741	20.9618
Turicibacter	iLAMAX	rs3734633	G	A	-0.120957	0.02683	5.32e-06	8626	0.00235064	20.3197
Turicibacter	iLAMAX	rs4869133	G	A	0.131186	0.027197	2.55e-06	8256	0.00281024	23.2611
Turicibacter	iLAMAX	rs55756211	T	C	-0.115115	0.0240708	2.81e-06	8941	0.00255147	22.8659
Turicibacter	iLAMAX	rs7199484	G	A	-0.0731428	0.0160172	5.77e-06	8948	0.00232507	20.8485
Bilophila	iLAMAX	rs11069458	T	C	-0.0680947	0.015503	7.72e-06	12856	0.00149843	19.2898
Bilophila	iLAMAX	rs1241171	G	A	-0.0692654	0.0150148	4.24e-06	12856	0.0016526	21.2777
Bilophila	iLAMAX	rs1571225	C	T	0.0826826	0.0170621	1.12e-06	12854	0.0018236	23.4797
Bilophila	iLAMAX	rs1969927	G	A	0.0564589	0.0126935	9.07e-06	12777	0.00154597	19.7804
Bilophila	iLAMAX	rs2728491	G	T	-0.0627416	0.0139456	6.33e-06	12856	0.00157197	20.2379
Bilophila	iLAMAX	rs3827020	C	T	0.0766479	0.0160642	1.79e-06	12628	0.00179955	22.7621
Bilophila	iLAMAX	rs4798126	G	A	0.073288	0.016799	7.15e-06	12777	0.00148739	19.0297
Bilophila	iLAMAX	rs542415	T	C	-0.0613623	0.0133436	4.71e-06	12777	0.00165238	21.1441
Bilophila	iLAMAX	rs60178956	G	A	-0.0624818	0.0141485	8.06e-06	12777	0.00152403	19.4993
Bilophila	iLAMAX	rs6793291	C	A	0.112729	0.0241633	3.11e-06	11051	0.00196564	21.7611
Bilophila	iLAMAX	rs72676854	T	C	0.123209	0.026882	5.62e-06	11616	0.00180517	21.0031
Bilophila	iLAMAX	rs7802841	C	A	0.0670097	0.0137701	1.77e-06	12856	0.00183865	23.6775
Bilophila	iLAMAX	rs9899990	A	G	-0.102702	0.0233878	9.07e-06	12088	0.0015927	19.2801
Alistipes	iLAMAX	rs1107244	G	A	0.0758558	0.0171182	3.59e-06	17571	0.00111629	19.6341
Alistipes	iLAMAX	rs11769002	G	A	-0.0528793	0.0109389	1.45e-06	17571	0.00132817	23.3657
Alistipes	iLAMAX	rs11958296	A	G	-0.0981222	0.0218272	9.3e-06	16214	0.00124482	20.2062
Alistipes	iLAMAX	rs12990744	C	T	-0.0776618	0.0172986	8.21e-06	16694	0.0012059	20.1531
Alistipes	iLAMAX	rs1689282	A	C	-0.0520061	0.0113942	5.28e-06	17090	0.00121751	20.8301
Alistipes	iLAMAX	rs2290844	C	T	0.0813969	0.0191632	9.1e-06	17571	0.00102574	18.0398
Alistipes	iLAMAX	rs2450745	A	C	-0.080524	0.0184702	7.12e-06	17571	0.00108054	19.0046
Alistipes	iLAMAX	rs2875322	T	C	-0.0580945	0.0131432	8.78e-06	17459	0.00111779	19.5351
Alistipes	iLAMAX	rs34417064	A	G	-0.048202	0.0106868	7.01e-06	17570	0.00115653	20.3414
Alistipes	iLAMAX	rs4810359	A	G	-0.0652428	0.0146155	7.5e-06	17380	0.00114522	19.9244
Alistipes	iLAMAX	rs62576416	T	C	0.0492647	0.0109733	7.5e-06	17564	0.00114624	20.1534
Alistipes	iLAMAX	rs67705352	T	G	-0.0532404	0.0110864	1.65e-06	17567	0.00131109	23.0596
Alistipes	iLAMAX	rs7129639	C	A	-0.0524955	0.0109584	1.78e-06	17571	0.00130433	22.9458
FamilyXIIIAD3011group	iLAMAX	rs11126423	C	T	0.0904399	0.0196301	5.91e-06	13735	0.00154303	21.2232
FamilyXIIIAD3011group	iLAMAX	rs11736617	G	A	-0.0759493	0.0172101	9.02e-06	13778	0.00141151	19.4724
FamilyXIIIAD3011group	iLAMAX	rs12812672	T	C	-0.096065	0.020828	2.56e-06	13565	0.00156579	21.2701
FamilyXIIIAD3011group	iLAMAX	rs149302	T	C	-0.0645635	0.0143225	7.48e-06	14192	0.00142979	20.3178
FamilyXIIIAD3011group	iLAMAX	rs16840310	A	G	-0.0608052	0.0122149	6.75e-07	14201	0.00174191	24.7765
FamilyXIIIAD3011group	iLAMAX	rs16940167	C	T	0.0732552	0.0159898	3.91e-06	14201	0.00147581	20.986
FamilyXIIIAD3011group	iLAMAX	rs17156849	G	A	-0.112891	0.0245292	4.19e-06	13352	0.00158385	21.178
FamilyXIIIAD3011group	iLAMAX	rs62029761	A	G	0.128753	0.0276002	3.89e-06	9655	0.00224885	21.757
FamilyXIIIAD3011group	iLAMAX	rs62200412	C	T	-0.0800851	0.0163834	5.8e-07	13661	0.00174603	23.8908
FamilyXIIIAD3011group	iLAMAX	rs72730932	C	A	-0.0899559	0.0177107	6.89e-07	13102	0.00196516	25.7943
FamilyXIIIAD3011group	iLAMAX	rs739451	C	T	0.0649589	0.0147534	7.88e-06	14197	0.00136365	19.3834
FamilyXIIIAD3011group	iLAMAX	rs9837139	A	G	0.10752	0.0240482	8.71e-06	13527	0.00147562	19.9872
LachnospiraceaeUCG004	iLAMAX	rs11128180	A	G	0.0648288	0.0140126	4.52e-06	14466	0.00147743	21.4011
LachnospiraceaeUCG004	iLAMAX	rs12072562	T	C	0.133104	0.0303566	7.07e-06	9176	0.0020908	19.2212
LachnospiraceaeUCG004	iLAMAX	rs12673420	G	A	0.0554351	0.0118375	2.98e-06	14463	0.00151402	21.9274
LachnospiraceaeUCG004	iLAMAX	rs12747809	G	A	-0.062197	0.0125685	8.65e-07	14464	0.00169025	24.4858
LachnospiraceaeUCG004	iLAMAX	rs233486	A	G	-0.0799088	0.017766	6.28e-06	13710	0.00147344	20.2277
LachnospiraceaeUCG004	iLAMAX	rs2444793	C	T	-0.0542433	0.0118188	4.77e-06	14463	0.00145432	21.0615
LachnospiraceaeUCG004	iLAMAX	rs2726805	A	G	0.0548397	0.0120844	6.3e-06	14466	0.00142158	20.591
LachnospiraceaeUCG004	iLAMAX	rs2882478	G	A	-0.0577091	0.0118338	1.21e-06	14466	0.00164125	23.7781
LachnospiraceaeUCG004	iLAMAX	rs35182105	A	G	-0.109724	0.024221	4.87e-06	13170	0.00155582	20.519
LachnospiraceaeUCG004	iLAMAX	rs6656451	C	T	-0.05436	0.011947	5.57e-06	14458	0.00142992	20.7005
LachnospiraceaeUCG004	iLAMAX	rs7629954	A	G	0.108441	0.023825	5.77e-06	12568	0.00164566	20.7134
Veillonella	iLAMAX	rs11141494	G	A	-0.0783421	0.0174393	9.75e-06	9291	0.00216736	20.1763
Veillonella	iLAMAX	rs1882878	A	G	-0.0768966	0.0163908	2.98e-06	9282	0.0023656	22.0049
Veillonella	iLAMAX	rs2013594	T	C	-0.0720698	0.0155153	3.42e-06	9283	0.00231894	21.5721
Veillonella	iLAMAX	rs55807413	A	G	0.107329	0.0237633	5.51e-06	8610	0.00236369	20.3949
Veillonella	iLAMAX	rs62376424	C	T	-0.0762216	0.0163499	3.65e-06	8999	0.00240926	21.7284
Veillonella	iLAMAX	rs6656807	A	G	0.0703062	0.0153954	5.5e-06	8999	0.0023121	20.8502
Veillonella	iLAMAX	rs7359080	C	A	-0.135391	0.030352	7.4e-06	6189	0.00320472	19.8913
Veillonella	iLAMAX	rs742016	A	G	-0.0688571	0.0149769	4.66e-06	9279	0.00227281	21.1329
Blautia	iLAMAX	rs11149971	C	T	0.117605	0.02339	1.04e-06	16255	0.00155285	25.2777
Blautia	iLAMAX	rs113271346	C	T	0.0782682	0.0172116	6.85e-06	17465	0.00118262	20.6765
Blautia	iLAMAX	rs117001700	T	C	0.196414	0.0441122	8.84e-06	4965	0.00397721	19.8177
Blautia	iLAMAX	rs12453000	C	T	0.0625335	0.0129987	1.26e-06	17815	0.0012974	23.1406
Blautia	iLAMAX	rs16892041	T	C	-0.0622605	0.0141804	8.82e-06	18276	0.00105368	19.2753
Blautia	iLAMAX	rs2788271	T	G	-0.0575596	0.0133492	7.16e-06	18276	0.00101626	18.59
Blautia	iLAMAX	rs3005511	A	G	0.0501085	0.0110768	6.19e-06	18276	0.00111848	20.4621
Blautia	iLAMAX	rs4926264	T	C	0.0826207	0.0178239	5.1e-06	18276	0.0011743	21.4844
Blautia	iLAMAX	rs67794373	C	T	0.0601709	0.0123443	1e-06	18158	0.00130679	23.7571
Blautia	iLAMAX	rs682885	A	G	-0.0493376	0.0107359	4.49e-06	18274	0.00115437	21.117
Blautia	iLAMAX	rs72973581	A	G	0.125169	0.0265408	1.74e-06	12764	0.0017395	22.2381
Blautia	iLAMAX	rs7860714	A	G	-0.0502178	0.0109853	4.09e-06	18162	0.00114929	20.8952
Dorea	iLAMAX	rs11150408	T	G	0.0488254	0.0109063	7.06e-06	17215	0.00116284	20.0393
Dorea	iLAMAX	rs12537781	T	C	-0.055544	0.0125223	9.15e-06	17608	0.00111612	19.6724
Dorea	iLAMAX	rs13279148	G	A	0.0715309	0.0150878	2.25e-06	17605	0.00127511	22.4744
Dorea	iLAMAX	rs1899291	C	T	0.0697217	0.0150285	4.57e-06	17609	0.00122079	21.5208
Dorea	iLAMAX	rs3005511	A	G	0.0516127	0.0112852	5.29e-06	17610	0.00118636	20.9143
Dorea	iLAMAX	rs345219	T	G	-0.0497368	0.0112621	8.8e-06	17215	0.00113167	19.5015
Dorea	iLAMAX	rs3752849	G	A	0.163846	0.036608	7.68e-06	5322	0.00374984	20.0242
Dorea	iLAMAX	rs4793307	C	T	0.0574165	0.0122472	4.01e-06	17600	0.00124723	21.9762
Dorea	iLAMAX	rs62503162	A	G	-0.0974091	0.0194379	7.47e-07	16210	0.00154684	25.11
Dorea	iLAMAX	rs73729431	C	T	-0.13745	0.0299983	3.17e-06	9596	0.00218302	20.9897
Barnesiella	iLAMAX	rs11155559	T	C	0.0956023	0.0212961	8.92e-06	13383	0.00150359	20.1499
Barnesiella	iLAMAX	rs113258194	A	G	0.098992	0.0214121	7.31e-06	13945	0.00153038	21.3708
Barnesiella	iLAMAX	rs12909713	C	T	-0.0550716	0.0120039	4.95e-06	14205	0.00147954	21.045
Barnesiella	iLAMAX	rs13242616	T	C	-0.0583747	0.0123176	2.29e-06	13945	0.00160798	22.4562
Barnesiella	iLAMAX	rs199035	G	A	0.0559495	0.0119716	3e-06	13945	0.00156384	21.8388
Barnesiella	iLAMAX	rs2276875	A	G	-0.0697176	0.0139537	4.65e-07	13893	0.00179362	24.9599
Barnesiella	iLAMAX	rs2428166	G	A	-0.165859	0.0337309	8.51e-07	8091	0.00297936	24.172
Barnesiella	iLAMAX	rs36119320	A	G	0.0920844	0.0192606	2.95e-06	13002	0.00175493	22.8542
Barnesiella	iLAMAX	rs60316894	C	T	-0.121478	0.025184	1.19e-06	12717	0.00182629	23.2637
Barnesiella	iLAMAX	rs62251337	A	G	-0.0690763	0.0149374	4.24e-06	13945	0.00153117	21.3818
Barnesiella	iLAMAX	rs72684847	T	C	-0.114369	0.0253873	6.76e-06	12984	0.00156062	20.2917
Barnesiella	iLAMAX	rs76181748	C	T	-0.0778559	0.017164	6.78e-06	14201	0.00144677	20.5724
Barnesiella	iLAMAX	rs77455852	T	G	-0.0891491	0.0195601	3.16e-06	13394	0.0015485	20.7696
Barnesiella	iLAMAX	rs79795328	A	G	-0.0818645	0.0176441	4.23e-06	13657	0.00157382	21.5243
Desulfovibrio	iLAMAX	rs12031543	T	C	-0.127185	0.0281887	6.55e-06	8855	0.00229369	20.3527
Desulfovibrio	iLAMAX	rs13066142	G	A	0.119141	0.0250891	3.79e-06	9241	0.0024343	22.5453
Desulfovibrio	iLAMAX	rs16863365	A	G	0.109402	0.0226964	1.79e-06	8776	0.00264056	23.2296
Desulfovibrio	iLAMAX	rs2032031	A	G	-0.0654931	0.0148681	9.14e-06	9241	0.00209532	19.3993
Desulfovibrio	iLAMAX	rs2853179	C	T	0.0811971	0.0174234	2.42e-06	8949	0.00242095	21.7128
Desulfovibrio	iLAMAX	rs4797774	G	A	0.212582	0.0470044	5.64e-06	3476	0.00584988	20.4421
Desulfovibrio	iLAMAX	rs6580353	T	C	0.0770979	0.0169735	4.94e-06	9241	0.00222768	20.6275
Desulfovibrio	iLAMAX	rs72647089	T	G	-0.106594	0.0239337	8.3e-06	8985	0.0022028	19.8314
Desulfovibrio	iLAMAX	rs7729080	C	A	-0.070287	0.0157691	9.96e-06	9241	0.00214528	19.8628
Akkermansia	iLAMAX	rs111862613	T	C	0.0911199	0.0196748	3.39e-06	11620	0.00184246	21.4452
Akkermansia	iLAMAX	rs117107102	A	G	0.204406	0.0431629	3.01e-06	4974	0.00448856	22.4178
Akkermansia	iLAMAX	rs11729256	T	C	0.0750473	0.0150184	6.58e-07	11860	0.00210099	24.966
Akkermansia	iLAMAX	rs12908520	G	A	0.061772	0.0130954	2.26e-06	11862	0.0018723	22.2471
Akkermansia	iLAMAX	rs2602429	C	T	0.0745352	0.0156201	2.72e-06	11689	0.00194416	22.7656
Akkermansia	iLAMAX	rs4242783	G	A	0.0685454	0.0147701	3e-06	11689	0.00183914	21.5336
Akkermansia	iLAMAX	rs61779207	G	A	-0.0760539	0.0167769	6.32e-06	11590	0.00176997	20.5468
Akkermansia	iLAMAX	rs74542928	T	C	0.112623	0.0236434	1.48e-06	11215	0.00201908	22.6858
Akkermansia	iLAMAX	rs9349825	A	G	-0.0703407	0.0147133	2.6e-06	11857	0.0019239	22.8518
Akkermansia	iLAMAX	rs941682	G	A	-0.0632957	0.0143777	9.17e-06	11808	0.00163864	19.3775
Eggerthella	iLAMAX	rs112205261	T	C	-0.188618	0.0403613	3.35e-06	5036	0.00431788	21.8305
Eggerthella	iLAMAX	rs13070736	A	C	-0.121331	0.0272024	7.62e-06	5147	0.00385035	19.8866
Eggerthella	iLAMAX	rs1784446	G	A	0.0907728	0.0198096	5.23e-06	5147	0.00406292	20.989
Eggerthella	iLAMAX	rs2223081	G	A	0.102572	0.0221108	3.89e-06	5147	0.00416372	21.5119
Eggerthella	iLAMAX	rs2240838	A	G	0.0980582	0.0197653	7.36e-07	5147	0.00475922	24.6033
Eggerthella	iLAMAX	rs2877457	G	A	-0.093486	0.0210208	9.03e-06	5083	0.00387606	19.7709
Eggerthella	iLAMAX	rs3851328	T	G	-0.107774	0.0236527	4.18e-06	5147	0.0040176	20.754
Eggerthella	iLAMAX	rs4985746	G	A	0.110522	0.0247653	5.71e-06	4906	0.00404322	19.9084
Eggerthella	iLAMAX	rs6430926	C	T	0.0879736	0.0197127	8.37e-06	5147	0.0038546	19.9087
Eggerthella	iLAMAX	rs67490567	T	C	0.108495	0.0245457	8.94e-06	5083	0.00382895	19.5297
Eggerthella	iLAMAX	rs76663501	C	T	0.175349	0.0378576	4.83e-06	4814	0.00443674	21.4448
Butyricimonas	iLAMAX	rs11228830	A	G	0.135265	0.0298411	6.55e-06	8974	0.00228434	20.542
Butyricimonas	iLAMAX	rs113054641	G	A	-0.144881	0.0274574	1.74e-07	9949	0.00279069	27.8367
Butyricimonas	iLAMAX	rs12304031	G	A	-0.086278	0.0196846	6.7e-06	10658	0.00179924	19.2072
Butyricimonas	iLAMAX	rs12458763	A	C	0.122037	0.0269587	6.37e-06	10383	0.00196972	20.488
Butyricimonas	iLAMAX	rs1862649	G	A	0.113124	0.0248176	4.76e-06	10123	0.00204828	20.7732
Butyricimonas	iLAMAX	rs2114713	G	T	0.062721	0.0138998	6.88e-06	10734	0.00189333	20.3577
Butyricimonas	iLAMAX	rs62130338	G	A	-0.0732608	0.0158324	3.9e-06	10557	0.00202409	21.4076
Butyricimonas	iLAMAX	rs62390301	T	C	-0.0872983	0.0174893	7.42e-07	10634	0.00233752	24.9107
Butyricimonas	iLAMAX	rs7083431	A	C	0.0703539	0.0144439	8.85e-07	10737	0.0022048	23.7208
Butyricimonas	iLAMAX	rs71428626	G	T	-0.133188	0.0289905	4.8e-06	9776	0.00215438	21.1024
Butyricimonas	iLAMAX	rs72814525	A	G	0.0664154	0.0149766	8.25e-06	10736	0.0018284	19.662
Butyricimonas	iLAMAX	rs78453362	A	G	-0.14948	0.0327073	4.06e-06	8207	0.00253858	20.882
Butyricimonas	iLAMAX	rs9657374	C	T	0.0680719	0.0148172	4.5e-06	10737	0.00196185	21.1018
FamilyXIIIUCG001	iLAMAX	rs112362903	A	G	-0.149047	0.0333271	7.88e-06	8579	0.00232596	19.9963
FamilyXIIIUCG001	iLAMAX	rs12049454	T	C	-0.0647298	0.0134065	1.17e-06	12748	0.00182532	23.3081
FamilyXIIIUCG001	iLAMAX	rs1426266	T	C	-0.0665521	0.0137151	1.25e-06	12751	0.00184324	23.5429
FamilyXIIIUCG001	iLAMAX	rs3842897	G	A	-0.112639	0.0242751	5.2e-06	12407	0.00173236	21.5272
FamilyXIIIUCG001	iLAMAX	rs62414802	C	T	-0.0611904	0.013457	4.29e-06	12750	0.00161904	20.673
FamilyXIIIUCG001	iLAMAX	rs7119679	G	A	-0.0809085	0.0174782	3.52e-06	12445	0.00171891	21.4252
FamilyXIIIUCG001	iLAMAX	rs76463770	A	G	0.19313	0.0419866	3.77e-06	5651	0.00373017	21.1506
FamilyXIIIUCG001	iLAMAX	rs8076666	A	G	0.088655	0.0198094	8.02e-06	12265	0.00163037	20.0259
RuminococcaceaeNK4A214group	iLAMAX	rs11241747	C	T	0.0533858	0.0120035	6.59e-06	14822	0.00133276	19.7779
RuminococcaceaeNK4A214group	iLAMAX	rs11586410	G	A	-0.0863422	0.0169937	3.66e-07	14822	0.00173864	25.8114
RuminococcaceaeNK4A214group	iLAMAX	rs12642039	T	C	-0.0553003	0.0119397	3.43e-06	15276	0.00140232	21.449
RuminococcaceaeNK4A214group	iLAMAX	rs12731	A	G	-0.0527684	0.0115053	4.87e-06	15288	0.00137405	21.0326
RuminococcaceaeNK4A214group	iLAMAX	rs13087692	T	G	0.0574623	0.012594	8.69e-06	15288	0.00135988	20.8154
RuminococcaceaeNK4A214group	iLAMAX	rs136761	G	A	-0.0587521	0.0119155	8.15e-07	14822	0.00163759	24.3089
RuminococcaceaeNK4A214group	iLAMAX	rs147475196	A	G	-0.133769	0.0295196	4.72e-06	9917	0.00206637	20.5305
RuminococcaceaeNK4A214group	iLAMAX	rs35559912	T	C	-0.0925071	0.0203674	4.89e-06	13976	0.00147386	20.6261
RuminococcaceaeNK4A214group	iLAMAX	rs4814689	C	T	-0.1083	0.0230708	4.55e-06	14009	0.00157052	22.0329
RuminococcaceaeNK4A214group	iLAMAX	rs5994253	A	G	-0.0811302	0.0157621	2.35e-07	15288	0.00172996	26.4899
RuminococcaceaeNK4A214group	iLAMAX	rs62027366	T	C	0.0615389	0.0137612	6.58e-06	14822	0.0013474	19.9954
RuminococcaceaeNK4A214group	iLAMAX	rs6681678	C	T	-0.100174	0.024	9.05e-06	13031	0.00133515	17.4189
RuminococcaceaeNK4A214group	iLAMAX	rs7573569	T	C	0.107739	0.0233638	3.23e-06	14822	0.0014326	21.2616
Eubacteriumbrachygroup	iLAMAX	rs112617308	T	C	-0.170873	0.0362844	2.38e-06	4001	0.00551239	22.1662
Eubacteriumbrachygroup	iLAMAX	rs12151423	A	G	0.101329	0.0227324	9.27e-06	3854	0.00512893	19.8585
Eubacteriumbrachygroup	iLAMAX	rs13139592	T	C	-0.145997	0.0327192	7.97e-06	3842	0.00515558	19.9
Eubacteriumbrachygroup	iLAMAX	rs1384962	A	G	0.120888	0.0266264	6.99e-06	4001	0.00512557	20.6028
Eubacteriumbrachygroup	iLAMAX	rs2913110	C	T	0.105143	0.022942	4.56e-06	4001	0.00522224	20.9934
Eubacteriumbrachygroup	iLAMAX	rs4862235	G	A	0.104806	0.0225751	3.73e-06	4000	0.00535945	21.5425
Eubacteriumbrachygroup	iLAMAX	rs62348779	T	C	-0.201481	0.043286	3.78e-06	3827	0.00562938	21.6543
Eubacteriumbrachygroup	iLAMAX	rs6591893	G	A	0.108225	0.0240319	7.34e-06	3999	0.00504586	20.2706
Eubacteriumbrachygroup	iLAMAX	rs720439	A	G	-0.111927	0.0251252	7.03e-06	4001	0.00493551	19.835
Eubacteriumbrachygroup	iLAMAX	rs73199919	T	C	-0.236717	0.0531335	8.16e-06	3008	0.00655522	19.835
Clostridiumsensustricto1	iLAMAX	rs11264403	G	A	-0.139062	0.0334454	7.76e-06	7285	0.00236745	17.2831
Clostridiumsensustricto1	iLAMAX	rs115807074	A	G	-0.22736	0.0492575	4.32e-06	4229	0.00501259	21.295
Clostridiumsensustricto1	iLAMAX	rs116847295	C	T	0.110021	0.0246032	4.58e-06	12910	0.00154659	19.9943
Clostridiumsensustricto1	iLAMAX	rs12341505	G	A	0.0810718	0.0180121	4.82e-06	14118	0.00143289	20.2558
Clostridiumsensustricto1	iLAMAX	rs2795528	G	A	-0.184315	0.0392204	2.72e-06	6366	0.0034572	22.078
Clostridiumsensustricto1	iLAMAX	rs2817172	C	T	0.058139	0.0124492	2.77e-06	13658	0.0015943	21.8065
Clostridiumsensustricto1	iLAMAX	rs550843	T	C	-0.0783246	0.0169209	2.05e-06	14102	0.00151708	21.4233
Escherichia.Shigella	iLAMAX	rs113127095	A	G	0.151009	0.0323434	3.33e-06	8433	0.00257829	21.7938
Escherichia.Shigella	iLAMAX	rs113513883	A	G	0.172283	0.038041	5.28e-06	6280	0.00325541	20.5042
Escherichia.Shigella	iLAMAX	rs1154904	A	G	-0.0613376	0.0130644	3.04e-06	12002	0.00183325	22.0395
Escherichia.Shigella	iLAMAX	rs118526	C	A	-0.0594401	0.013598	8e-06	11853	0.00160946	19.1045
Escherichia.Shigella	iLAMAX	rs2798105	A	G	-0.100851	0.0222045	8.25e-06	11296	0.00182289	20.6253
Escherichia.Shigella	iLAMAX	rs4731451	G	A	-0.0609885	0.0135157	7.47e-06	12001	0.00169381	20.3585
Escherichia.Shigella	iLAMAX	rs57024273	T	C	0.0626172	0.0139919	9.7e-06	11853	0.00168684	20.0246
Escherichia.Shigella	iLAMAX	rs592299	T	C	-0.0592004	0.0129486	4.77e-06	11995	0.00173958	20.8992
Escherichia.Shigella	iLAMAX	rs73208162	A	G	-0.119296	0.024839	2.19e-06	11073	0.0020788	23.0623
DefluviitaleaceaeUCG011	iLAMAX	rs112893842	T	C	0.11381	0.0232806	1.45e-06	8183	0.00291203	23.8929
DefluviitaleaceaeUCG011	iLAMAX	rs1582238	T	C	0.0805036	0.0167257	1.57e-06	7983	0.0028936	23.1609
DefluviitaleaceaeUCG011	iLAMAX	rs2892880	G	A	0.0817755	0.0181686	6.83e-06	8182	0.00246984	20.2533
DefluviitaleaceaeUCG011	iLAMAX	rs4344384	G	T	0.0715978	0.0156309	4.83e-06	8180	0.00255838	20.9761
DefluviitaleaceaeUCG011	iLAMAX	rs4677103	A	G	0.0977912	0.0197263	9.6e-07	7983	0.00306906	24.5696
DefluviitaleaceaeUCG011	iLAMAX	rs55658617	T	C	0.174369	0.0362226	2.15e-06	6663	0.00346579	23.1659
DefluviitaleaceaeUCG011	iLAMAX	rs72731813	C	T	-0.147383	0.0293796	4.33e-07	7767	0.00322957	25.1588
DefluviitaleaceaeUCG011	iLAMAX	rs9608282	T	G	0.142939	0.0299793	2.52e-06	7716	0.00293758	22.7273
DefluviitaleaceaeUCG011	iLAMAX	rs9725395	A	G	-0.13834	0.029554	3.52e-06	8011	0.00272765	21.9055
RuminococcaceaeUCG009	iLAMAX	rs113006825	T	C	-0.0928893	0.0208035	7.98e-06	7165	0.00277483	19.9314
RuminococcaceaeUCG009	iLAMAX	rs12508214	C	T	-0.0774649	0.0168937	4.75e-06	7511	0.00279157	21.0206
RuminococcaceaeUCG009	iLAMAX	rs138460696	A	G	0.139274	0.0315794	9.81e-06	6865	0.0028253	19.4449
RuminococcaceaeUCG009	iLAMAX	rs1550196	G	A	0.130842	0.0262478	1.13e-06	7389	0.00335168	24.8421
RuminococcaceaeUCG009	iLAMAX	rs2058609	A	G	0.0816464	0.017472	3.12e-06	7510	0.00289928	21.8311
RuminococcaceaeUCG009	iLAMAX	rs2192926	A	G	-0.089048	0.0192989	4.88e-06	7511	0.00282655	21.2847
RuminococcaceaeUCG009	iLAMAX	rs4079028	C	T	0.0915623	0.019936	3.28e-06	7480	0.0028121	21.0882
RuminococcaceaeUCG009	iLAMAX	rs4708333	T	G	-0.084033	0.0174757	1.56e-06	7511	0.003069	23.1161
RuminococcaceaeUCG009	iLAMAX	rs6952765	G	A	0.0732099	0.0166777	8.13e-06	7511	0.00255892	19.2643
RuminococcaceaeUCG009	iLAMAX	rs758191	T	G	0.17702	0.0375113	9.01e-06	5829	0.00380599	22.2622
RuminococcaceaeUCG009	iLAMAX	rs78410648	A	G	0.120989	0.0277317	9.67e-06	7510	0.00252813	19.0293
RuminococcaceaeUCG009	iLAMAX	rs9558661	T	C	-0.0897823	0.0200739	7.01e-06	7480	0.00266721	19.9988
Ruminiclostridium9	iLAMAX	rs115044523	G	A	-0.0980026	0.0202616	2.37e-06	16107	0.00145038	23.3922
Ruminiclostridium9	iLAMAX	rs12040548	G	T	0.0570422	0.0122359	3.15e-06	16721	0.00129806	21.7304
Ruminiclostridium9	iLAMAX	rs7137760	C	T	0.050797	0.0112182	7.07e-06	16722	0.00122464	20.501
Ruminiclostridium9	iLAMAX	rs74303178	T	C	0.0532742	0.0119274	7.92e-06	16706	0.00119276	19.9477
Ruminiclostridium9	iLAMAX	rs78191726	T	C	0.0944998	0.0210206	7.58e-06	16039	0.00125848	20.2077
Ruminiclostridium9	iLAMAX	rs918449	A	G	-0.0950908	0.0197177	2.56e-06	16725	0.00138866	23.2548
Ruminiclostridium9	iLAMAX	rs9522712	T	C	0.0699728	0.0154939	4.66e-06	16725	0.00121798	20.3932
Ruminiclostridium9	iLAMAX	rs9809789	C	T	-0.0717454	0.0159673	8.72e-06	16025	0.00125828	20.1869
Sellimonas	iLAMAX	rs2187447	A	C	0.243457	0.0527695	3.98e-06	3028	0.0069804	21.2712
Sellimonas	iLAMAX	rs2371572	A	C	0.127349	0.0250862	4.46e-07	3154	0.00810446	25.754
Sellimonas	iLAMAX	rs41816	A	G	0.132201	0.0291087	8.39e-06	3154	0.00649729	20.6134
Sellimonas	iLAMAX	rs4600608	A	G	-0.137152	0.0301702	4.95e-06	3095	0.00663279	20.6522
Sellimonas	iLAMAX	rs553697	T	C	-0.153767	0.0339099	6.13e-06	3047	0.00670319	20.549
Sellimonas	iLAMAX	rs56203279	T	C	-0.124045	0.0269115	3.72e-06	3154	0.00669122	21.2328
Parabacteroides	iLAMAX	rs114567323	T	C	0.186478	0.0405199	5.65e-06	5859	0.00360185	21.1723
Parabacteroides	iLAMAX	rs115602804	G	A	0.10308	0.0222736	1.93e-06	16394	0.00130472	21.4149
Parabacteroides	iLAMAX	rs4236095	G	A	0.0761961	0.0157042	1.93e-06	16383	0.00143489	23.5387
Parabacteroides	iLAMAX	rs60884758	C	T	-0.0702667	0.0142249	5.71e-07	17293	0.00140902	24.3978
Parabacteroides	iLAMAX	rs6657302	T	C	-0.10452	0.0225521	9.76e-06	16552	0.00129601	21.4768
Parabacteroides	iLAMAX	rs7298818	C	T	0.0888832	0.0200902	8.54e-06	16510	0.00118416	19.5712
Sutterella	iLAMAX	rs1145877	A	G	-0.073548	0.0162413	7.2e-06	13251	0.00154518	20.5037
Sutterella	iLAMAX	rs13173038	A	G	-0.0718076	0.0151627	2.73e-06	13245	0.00169044	22.4245
Sutterella	iLAMAX	rs143438747	T	C	-0.145793	0.0306867	3.28e-06	9368	0.00240369	22.5672
Sutterella	iLAMAX	rs2050185	G	A	0.0575138	0.0128766	7.97e-06	13243	0.00150418	19.9469
Sutterella	iLAMAX	rs2321387	G	A	-0.0592876	0.0124509	1.87e-06	13252	0.00170805	22.6704
Sutterella	iLAMAX	rs2613606	C	T	-0.0556794	0.0124117	7.2e-06	13249	0.00151663	20.1214
Sutterella	iLAMAX	rs607327	C	T	0.0578334	0.0129053	6.63e-06	13251	0.00151327	20.0797
Sutterella	iLAMAX	rs62501473	G	A	0.0694233	0.0149416	5.52e-06	12762	0.00168873	21.5846
Sutterella	iLAMAX	rs7499539	A	G	0.0617478	0.0130998	2.36e-06	13254	0.00167354	22.215
Sutterella	iLAMAX	rs7638039	T	C	0.0645624	0.0143887	8.66e-06	13236	0.0015188	20.1304
Sutterella	iLAMAX	rs9350083	T	G	-0.0593069	0.0133929	8.23e-06	13254	0.0014773	19.6062
Flavonifractor	iLAMAX	rs114873521	C	T	-0.130067	0.0294087	7.13e-06	9156	0.00213181	19.5563
Flavonifractor	iLAMAX	rs11811696	T	C	-0.116063	0.0241012	2.07e-06	10221	0.00226377	23.1859
Flavonifractor	iLAMAX	rs12030302	A	G	-0.0692276	0.0137467	5.61e-07	10805	0.00234163	25.356
Flavonifractor	iLAMAX	rs34066017	A	G	0.0764294	0.0159789	1.52e-06	10705	0.00213261	22.8741
Flavonifractor	iLAMAX	rs806808	T	C	0.0667272	0.0136557	1.18e-06	10801	0.00220573	23.8723
Coprobacter	iLAMAX	rs11532348	C	T	-0.103931	0.0226826	5.71e-06	6364	0.00328806	20.9876
Coprobacter	iLAMAX	rs12684609	T	C	0.100827	0.0220366	6.1e-06	6364	0.00327873	20.9279
Coprobacter	iLAMAX	rs12996055	A	C	0.0921817	0.0209405	8.08e-06	6570	0.00294084	19.3724
Coprobacter	iLAMAX	rs143662916	C	T	0.253264	0.0540141	3.07e-06	3083	0.00708064	21.971
Coprobacter	iLAMAX	rs189356	G	A	0.0781125	0.0171916	6.26e-06	6763	0.00304329	20.6385
Coprobacter	iLAMAX	rs213863	C	T	-0.0887412	0.0188377	2.35e-06	6798	0.00325385	22.1853
Coprobacter	iLAMAX	rs28402691	T	C	0.110695	0.0251199	9.56e-06	6387	0.00303115	19.4127
Coprobacter	iLAMAX	rs305411	A	G	0.129218	0.0264518	1.01e-06	6777	0.00350893	23.8567
Coprobacter	iLAMAX	rs3828477	G	T	-0.091218	0.019569	2.89e-06	6798	0.00318606	21.7217
Coprobacter	iLAMAX	rs72821405	T	C	-0.147365	0.0319978	4.76e-06	6177	0.00342203	21.2036
Coprobacter	iLAMAX	rs74919520	G	A	0.125703	0.0276296	5.76e-06	6387	0.00323028	20.6922
RuminococcaceaeUCG013	iLAMAX	rs11581881	C	T	0.0661211	0.0144736	4.73e-06	15730	0.00132501	20.8674
RuminococcaceaeUCG013	iLAMAX	rs12336782	T	C	-0.0856047	0.0189311	8.6e-06	16772	0.00121767	20.4452
RuminococcaceaeUCG013	iLAMAX	rs12485353	G	A	-0.0607903	0.0130847	4.19e-06	16771	0.00128536	21.5819
RuminococcaceaeUCG013	iLAMAX	rs12781711	C	T	-0.0656129	0.0117477	2.55e-08	16772	0.00185645	31.1906
RuminococcaceaeUCG013	iLAMAX	rs16918863	A	C	0.111491	0.0240157	4.16e-06	12643	0.00170177	21.5488
RuminococcaceaeUCG013	iLAMAX	rs2730183	G	A	-0.0488692	0.0109907	8.44e-06	16772	0.00117739	19.7681
RuminococcaceaeUCG013	iLAMAX	rs4385846	G	T	0.0598405	0.0131807	6.46e-06	16772	0.00122743	20.6092
RuminococcaceaeUCG013	iLAMAX	rs75088940	T	C	-0.0942968	0.0200712	2.55e-06	15638	0.00140946	22.0694
RuminococcaceaeUCG013	iLAMAX	rs76973485	G	T	0.194976	0.0418213	3.35e-06	5299	0.00408501	21.7271
RuminococcaceaeUCG013	iLAMAX	rs7784330	G	A	-0.0498329	0.0112066	8.16e-06	16770	0.00117771	19.7712
RuminococcaceaeUCG013	iLAMAX	rs9313055	T	C	0.105087	0.023446	9.55e-06	15764	0.00127275	20.0866
Bacteroides	iLAMAX	rs11585893	A	G	-0.0740746	0.0147633	1.8e-06	17821	0.00141067	25.1722
Bacteroides	iLAMAX	rs13207588	A	G	-0.059205	0.0131195	7.49e-06	17707	0.00114879	20.3627
Bacteroides	iLAMAX	rs1340391	T	C	-0.0592004	0.0132244	6.73e-06	18302	0.00109376	20.0377
Bacteroides	iLAMAX	rs17619981	T	G	0.0880978	0.0187002	2.69e-06	15801	0.00140263	22.1913
Bacteroides	iLAMAX	rs2023437	T	C	-0.0782324	0.0167634	5.02e-06	17484	0.00124414	21.7771
Bacteroides	iLAMAX	rs66474973	G	T	0.0812515	0.0164479	6.81e-07	17405	0.0014001	24.4001
Bacteroides	iLAMAX	rs66710942	C	T	0.0488038	0.0107412	5.86e-06	17821	0.00115709	20.642
Bacteroides	iLAMAX	rs6795673	C	T	0.0538565	0.0105251	3.38e-07	18301	0.00142865	26.1803
Bacteroides	iLAMAX	rs9507307	C	T	0.0604456	0.0129128	2.13e-06	18184	0.00120359	21.91
Ruminococcusgnavusgroup	iLAMAX	rs11597105	A	G	0.114673	0.0250653	6.95e-06	6328	0.00329667	20.9237
Ruminococcusgnavusgroup	iLAMAX	rs11864644	T	C	-0.139804	0.0318253	5.01e-06	6241	0.00308245	19.2909
Ruminococcusgnavusgroup	iLAMAX	rs12136548	C	T	0.0901946	0.0196476	3.1e-06	6401	0.00328146	21.0672
Ruminococcusgnavusgroup	iLAMAX	rs12989336	G	A	-0.0846861	0.0187936	7.12e-06	6401	0.00316213	20.2987
Ruminococcusgnavusgroup	iLAMAX	rs13163520	G	A	-0.127377	0.0233883	5.61e-08	6326	0.00466688	29.6517
Ruminococcusgnavusgroup	iLAMAX	rs2909242	C	A	-0.0909965	0.018351	7.41e-07	6401	0.00382663	24.5807
Ruminococcusgnavusgroup	iLAMAX	rs3124783	A	G	-0.11599	0.0249099	2.67e-06	6401	0.00337581	21.675
Ruminococcusgnavusgroup	iLAMAX	rs4388134	C	T	-0.0904997	0.0203544	9.12e-06	6399	0.00307982	19.7625
Ruminococcusgnavusgroup	iLAMAX	rs62167033	T	C	0.185289	0.0396295	3.5e-06	5194	0.00419117	21.8522
Ruminococcusgnavusgroup	iLAMAX	rs78399089	T	C	0.144445	0.0326618	6.63e-06	5944	0.00327959	19.5514
Ruminococcusgnavusgroup	iLAMAX	rs934940	A	C	-0.105045	0.0229588	2.74e-06	6309	0.00330713	20.9273
Ruminococcusgnavusgroup	iLAMAX	rs9872758	T	C	0.0849233	0.0176643	1.66e-06	6398	0.00359956	23.106
Eubacteriumventriosumgroup	iLAMAX	rs11617697	A	G	-0.143349	0.0286241	7.22e-07	11497	0.00217667	25.0754
Eubacteriumventriosumgroup	iLAMAX	rs12964517	G	A	0.0587198	0.0123453	2.07e-06	15289	0.00147755	22.6207
Eubacteriumventriosumgroup	iLAMAX	rs13082419	C	T	-0.0715522	0.016137	9.56e-06	14501	0.00135399	19.6581
Eubacteriumventriosumgroup	iLAMAX	rs16884680	G	T	-0.0906428	0.0191909	1.74e-06	15289	0.00145701	22.3059
Eubacteriumventriosumgroup	iLAMAX	rs35179274	C	T	-0.0627263	0.013786	5.76e-06	15287	0.00135243	20.6999
Eubacteriumventriosumgroup	iLAMAX	rs3809430	T	C	-0.0548171	0.0118426	3.55e-06	15287	0.00139962	21.4232
Eubacteriumventriosumgroup	iLAMAX	rs66746423	C	T	0.0751501	0.0164978	6.11e-06	14578	0.00142131	20.7465
Eubacteriumventriosumgroup	iLAMAX	rs6704822	A	G	0.0739179	0.0166705	6.62e-06	15289	0.0012843	19.6583
Eubacteriumventriosumgroup	iLAMAX	rs72783037	C	A	0.0658926	0.0143747	6.55e-06	15286	0.00137273	21.0097
Eubacteriumventriosumgroup	iLAMAX	rs73615400	T	C	-0.0956303	0.0193428	9.54e-07	15146	0.00161122	24.4398
Eubacteriumventriosumgroup	iLAMAX	rs73849225	T	C	0.0975711	0.0224388	5.21e-06	14573	0.00129578	18.9053
Eubacteriumventriosumgroup	iLAMAX	rs78250280	G	A	0.0749762	0.0164404	3.36e-06	14835	0.00139999	20.7951
Eubacteriumventriosumgroup	iLAMAX	rs876734	C	T	-0.0618696	0.0132532	2.89e-06	14913	0.00145919	21.7898
Eubacteriumventriosumgroup	iLAMAX	rs9316536	T	G	-0.0817111	0.0183121	7.84e-06	15289	0.00130059	19.9081
Marvinbryantia	iLAMAX	rs11620597	T	C	0.119479	0.0271688	7.8e-06	11031	0.00175013	19.336
Marvinbryantia	iLAMAX	rs1187983	C	T	-0.0935456	0.0193174	2.02e-06	11896	0.00196739	23.4463
Marvinbryantia	iLAMAX	rs146541147	G	A	0.118845	0.0268423	6.86e-06	10778	0.00181551	19.5995
Marvinbryantia	iLAMAX	rs2724813	A	G	-0.0840769	0.0167551	6.28e-07	11610	0.00216415	25.1759
Marvinbryantia	iLAMAX	rs2842896	C	T	-0.0649396	0.0131146	7.25e-07	11709	0.00208967	24.515
Marvinbryantia	iLAMAX	rs2863363	A	G	0.0634861	0.0136323	3.11e-06	11950	0.00181161	21.6844
Marvinbryantia	iLAMAX	rs3125832	A	C	0.0679323	0.015012	5.03e-06	11709	0.00174581	20.4739
Marvinbryantia	iLAMAX	rs61884471	G	A	0.124426	0.0248431	1.01e-06	11559	0.00216546	25.0806
Marvinbryantia	iLAMAX	rs72948274	A	C	-0.126354	0.0272212	3.26e-06	11561	0.0018602	21.5421
Marvinbryantia	iLAMAX	rs8006832	G	T	-0.0952415	0.0216699	6.58e-06	11412	0.00168983	19.3136
Roseburia	iLAMAX	rs12740451	T	C	0.0697527	0.0153607	7.34e-06	17837	0.00115471	20.6181
Roseburia	iLAMAX	rs16910295	T	C	-0.0980434	0.020957	2.91e-06	16648	0.00131295	21.884
Roseburia	iLAMAX	rs2943022	T	C	0.0493786	0.0106763	4.11e-06	17854	0.00119668	21.3887
Roseburia	iLAMAX	rs302266	T	C	-0.0777312	0.0172985	8.13e-06	17056	0.00118245	20.1893
Roseburia	iLAMAX	rs329182	T	C	0.0690327	0.0152884	5.9e-06	17854	0.00114065	20.3862
Roseburia	iLAMAX	rs55858165	A	C	0.179284	0.0404954	9.99e-06	5447	0.00358555	19.5936
Roseburia	iLAMAX	rs57466170	C	T	0.0741405	0.0171601	8.3e-06	17333	0.0010758	18.6647
Roseburia	iLAMAX	rs6445851	G	A	-0.0497336	0.0108158	3.53e-06	17851	0.00118305	21.1413
Roseburia	iLAMAX	rs6930661	C	T	-0.0961587	0.0204975	2.48e-06	16945	0.00129709	22.0052
Roseburia	iLAMAX	rs75326254	C	T	-0.104628	0.0230897	7.5e-06	15893	0.0012903	20.5307
Roseburia	iLAMAX	rs78753150	A	C	0.0968739	0.0214067	9.98e-06	16303	0.00125459	20.4768
Roseburia	iLAMAX	rs9300744	C	T	-0.0588452	0.0126228	4.75e-06	17854	0.00121576	21.7301
Oscillibacter	iLAMAX	rs11627628	T	C	0.143961	0.0290223	1.01e-06	8486	0.0028911	24.5992
Oscillibacter	iLAMAX	rs12649930	T	G	0.121589	0.0259612	4.09e-06	8794	0.00248811	21.93
Oscillibacter	iLAMAX	rs133832	A	C	-0.0795527	0.0162411	1.15e-06	8926	0.00268076	23.9874
Oscillibacter	iLAMAX	rs16866406	A	G	0.0988765	0.0208795	3.08e-06	8930	0.00250498	22.4206
Oscillibacter	iLAMAX	rs16934185	A	G	-0.129568	0.028157	4.38e-06	8492	0.0024873	21.1698
Oscillibacter	iLAMAX	rs234108	A	G	0.0749553	0.0152632	9.16e-07	8694	0.00276624	24.1109
Oscillibacter	iLAMAX	rs36095275	C	T	-0.0752368	0.0156861	1.4e-06	8694	0.00263914	23.0001
Oscillibacter	iLAMAX	rs61883564	A	G	-0.101351	0.0221016	3.39e-06	8930	0.00234931	21.024
Oscillibacter	iLAMAX	rs62206502	C	A	-0.0681423	0.0151349	6.6e-06	8883	0.0022768	20.2664
Oscillibacter	iLAMAX	rs75453768	G	T	0.12212	0.0268629	5.35e-06	8256	0.00249696	20.6615
Oscillibacter	iLAMAX	rs761240	T	G	-0.17664	0.0388812	2.04e-06	5185	0.00396481	20.6314
Lactobacillus	iLAMAX	rs11674854	C	T	-0.0852686	0.0176504	1.59e-06	6655	0.00349464	23.3314
Lactobacillus	iLAMAX	rs12693845	C	T	-0.0805447	0.0177429	8.96e-06	6958	0.00295296	20.6016
Lactobacillus	iLAMAX	rs16861661	G	A	-0.183147	0.038148	1.28e-06	5325	0.00430983	23.0405
Lactobacillus	iLAMAX	rs62314653	C	A	0.187692	0.0394585	2.24e-06	5944	0.00379212	22.6185
Lactobacillus	iLAMAX	rs7399658	G	A	-0.107134	0.0221883	3.12e-06	6613	0.003513	23.3063
Lactobacillus	iLAMAX	rs75127669	C	A	0.139784	0.0310414	6.83e-06	6840	0.00295591	20.2724
Lactobacillus	iLAMAX	rs768253	T	G	-0.079195	0.0171791	4.25e-06	6958	0.00304499	21.2456
Lactobacillus	iLAMAX	rs77478751	A	G	-0.219886	0.0475759	7.33e-06	3669	0.0057883	21.3493
Lactobacillus	iLAMAX	rs921925	A	C	0.0985077	0.0203229	9.72e-07	6952	0.00336817	23.4879
Gordonibacter	iLAMAX	rs13412653	A	C	0.107597	0.0239228	8.61e-06	3723	0.00540424	20.2184
Gordonibacter	iLAMAX	rs16955299	G	A	-0.196423	0.0433538	6.37e-06	3572	0.00571387	20.5157
Gordonibacter	iLAMAX	rs322296	G	A	0.17869	0.037722	4.02e-06	3595	0.0062031	22.4268
Gordonibacter	iLAMAX	rs35042269	C	A	-0.180293	0.0403296	8.11e-06	3595	0.00552842	19.974
Gordonibacter	iLAMAX	rs3765837	T	G	-0.190729	0.0433608	7.17e-06	3556	0.0054115	19.3371
Gordonibacter	iLAMAX	rs4596722	A	G	0.102908	0.0231571	9.06e-06	3723	0.00527645	19.7378
Gordonibacter	iLAMAX	rs61934597	C	T	-0.172495	0.0388567	8.37e-06	3684	0.00532087	19.6962
Gordonibacter	iLAMAX	rs71545975	A	G	-0.153972	0.0338918	7.04e-06	3556	0.00577059	20.6277
Gordonibacter	iLAMAX	rs72714787	C	A	0.181405	0.0377102	1.43e-06	3723	0.00617727	23.1285
Gordonibacter	iLAMAX	rs72939513	A	G	-0.21399	0.0490592	7.98e-06	3435	0.00550832	19.0148
Gordonibacter	iLAMAX	rs7294633	C	T	0.12867	0.0249946	3.44e-07	3723	0.00706786	26.4867
Gordonibacter	iLAMAX	rs768830	G	A	0.149852	0.0333315	7.76e-06	3723	0.00539976	20.2016
LachnospiraceaeNC2004group	iLAMAX	rs117467633	T	C	-0.169687	0.0383169	9.13e-06	5077	0.00384803	19.6042
LachnospiraceaeNC2004group	iLAMAX	rs12127733	G	A	0.115182	0.0246006	3.11e-06	6226	0.00350863	21.9146
LachnospiraceaeNC2004group	iLAMAX	rs12208226	C	A	-0.154739	0.0340372	9.75e-06	5620	0.00366405	20.6603
LachnospiraceaeNC2004group	iLAMAX	rs12863463	G	A	-0.156365	0.0345372	6.04e-06	5516	0.00370229	20.4903
LachnospiraceaeNC2004group	iLAMAX	rs17067076	G	A	-0.154631	0.0352194	5.61e-06	4449	0.00431412	19.268
LachnospiraceaeNC2004group	iLAMAX	rs1928659	T	C	0.102522	0.0226445	6.17e-06	5516	0.00370231	20.4904
LachnospiraceaeNC2004group	iLAMAX	rs1929743	T	C	0.0837206	0.0190318	9.06e-06	6330	0.00304771	19.3449
LachnospiraceaeNC2004group	iLAMAX	rs3756315	A	G	-0.0883469	0.0188397	3.33e-06	6328	0.00346308	21.9836
LachnospiraceaeNC2004group	iLAMAX	rs6116753	G	A	0.0994748	0.0209139	2.92e-06	6278	0.00359064	22.616
Prevotella7	iLAMAX	rs118038478	A	G	0.205676	0.0468917	7.85e-06	3295	0.00580483	19.2269
Prevotella7	iLAMAX	rs12195431	T	C	0.196528	0.0442322	8.73e-06	3489	0.00562626	19.7298
Prevotella7	iLAMAX	rs2240542	C	T	0.12085	0.0261776	4.84e-06	3489	0.00607137	21.3002
Prevotella7	iLAMAX	rs2918132	C	T	-0.114648	0.0254916	6.42e-06	3318	0.00605937	20.2153
Prevotella7	iLAMAX	rs430270	A	C	0.139155	0.0297055	2.87e-06	3318	0.0065703	21.9312
Prevotella7	iLAMAX	rs57404562	C	A	0.155486	0.0316057	6.22e-07	3487	0.00689285	24.1883
Prevotella7	iLAMAX	rs79263163	A	C	-0.143982	0.031501	7.51e-06	3489	0.00595216	20.8795
Prevotella7	iLAMAX	rs9426434	T	C	-0.123657	0.0278514	9.72e-06	3318	0.00590601	19.7007
Prevotella7	iLAMAX	rs9608249	A	G	-0.158213	0.0336317	2.07e-06	3482	0.00631551	22.1176
Prevotella7	iLAMAX	rs9959718	G	A	0.133012	0.0275361	1.9e-06	3489	0.00664324	23.3199
Victivallis	iLAMAX	rs11899949	G	A	0.130568	0.0276239	2.77e-06	3258	0.00681057	22.3273
Victivallis	iLAMAX	rs12512543	A	C	-0.178036	0.0374344	2.54e-06	3239	0.0069349	22.605
Victivallis	iLAMAX	rs173120	T	C	0.13381	0.0290127	7.65e-06	3263	0.00647679	21.2585
Victivallis	iLAMAX	rs1882775	A	G	-0.13827	0.031273	8.73e-06	3258	0.00596445	19.5368
Victivallis	iLAMAX	rs2546432	T	C	-0.110803	0.0249655	9.93e-06	3266	0.0059951	19.686
Victivallis	iLAMAX	rs342302	A	G	-0.152754	0.0351572	8.16e-06	3265	0.0057487	18.8665
Victivallis	iLAMAX	rs4764863	G	A	0.121561	0.0246058	8.22e-07	3266	0.00741755	24.3918
Victivallis	iLAMAX	rs4895919	T	C	-0.116918	0.0247515	2.75e-06	3254	0.00681034	22.2991
Victivallis	iLAMAX	rs56349194	A	G	-0.158501	0.0315231	6.26e-07	3266	0.00768144	25.2663
Victivallis	iLAMAX	rs911666	T	C	-0.118576	0.0263146	7.65e-06	3267	0.00617673	20.2924
Phascolarctobacterium	iLAMAX	rs11929846	T	C	-0.0697199	0.0157969	8.88e-06	11114	0.0017496	19.4756
Phascolarctobacterium	iLAMAX	rs12618201	A	G	0.0641657	0.0138202	3.38e-06	11113	0.001936	21.5526
Phascolarctobacterium	iLAMAX	rs1264476	T	G	0.0767335	0.0166041	4.3e-06	11104	0.00191966	21.353
Phascolarctobacterium	iLAMAX	rs28525131	G	A	-0.118657	0.0269048	8.23e-06	10457	0.00185658	19.4466
Phascolarctobacterium	iLAMAX	rs56069061	G	A	-0.111306	0.0230694	1.87e-06	11007	0.00211045	23.2746
Phascolarctobacterium	iLAMAX	rs56157888	A	C	0.0954864	0.0193976	1.09e-06	10031	0.00240987	24.227
Phascolarctobacterium	iLAMAX	rs74540770	G	A	-0.121014	0.0258621	3.6e-06	9403	0.00232312	21.8905
Phascolarctobacterium	iLAMAX	rs74847270	A	G	-0.104889	0.0230998	5.73e-06	11098	0.00185436	20.6142
Phascolarctobacterium	iLAMAX	rs75882962	T	C	0.0968661	0.0190575	3.19e-07	10710	0.00240644	25.8303
Phascolarctobacterium	iLAMAX	rs7982713	G	A	0.0726922	0.0163201	9.72e-06	10710	0.001849	19.8358
Eubacteriumoxidoreducensgroup	iLAMAX	rs12129908	C	A	0.0893272	0.0198333	5.8e-06	5377	0.0037584	20.2776
Eubacteriumoxidoreducensgroup	iLAMAX	rs12423772	G	T	0.14098	0.0295029	2.63e-06	5321	0.00427298	22.8255
Eubacteriumoxidoreducensgroup	iLAMAX	rs2973294	G	T	0.0923559	0.0195439	2.39e-06	5378	0.00413511	22.3227
Eubacteriumoxidoreducensgroup	iLAMAX	rs34561138	G	A	0.216145	0.045992	2.51e-06	4186	0.0052486	22.076
Eubacteriumoxidoreducensgroup	iLAMAX	rs440215	C	T	0.0932766	0.0195294	1.65e-06	5377	0.00422464	22.8038
Oscillospira	iLAMAX	rs12206468	G	A	-0.133016	0.0269733	1.04e-06	9554	0.00253891	24.3134
Oscillospira	iLAMAX	rs12925026	T	C	0.13559	0.030678	9.31e-06	8200	0.0023766	19.5297
Oscillospira	iLAMAX	rs1954532	T	C	-0.0826246	0.0175252	2.27e-06	9841	0.00225359	22.2232
Oscillospira	iLAMAX	rs28889936	A	C	0.114051	0.0252838	3.37e-06	9758	0.00208087	20.3433
Oscillospira	iLAMAX	rs62422654	C	T	0.0898456	0.0198088	6.47e-06	9769	0.00210142	20.5678
Oscillospira	iLAMAX	rs72866977	A	C	-0.130569	0.0281674	5.63e-06	9098	0.00235622	21.4828
Oscillospira	iLAMAX	rs751183	T	C	-0.0774322	0.0172216	6.85e-06	9841	0.00205007	20.2121
Oscillospira	iLAMAX	rs8076323	A	G	0.0715392	0.0156539	5.61e-06	10193	0.00204481	20.8814
Catenibacterium	iLAMAX	rs12404911	C	T	0.140717	0.0304142	2.8e-06	3239	0.00656552	21.3931
Catenibacterium	iLAMAX	rs212393	G	A	-0.135254	0.0286209	3.62e-06	3239	0.0068476	22.3185
Catenibacterium	iLAMAX	rs73128290	A	G	0.129726	0.0284563	4.29e-06	3239	0.00637546	20.7698
Catenibacterium	iLAMAX	rs77285108	G	A	-0.161826	0.0353447	3.63e-06	3210	0.0064881	20.9497
Catenibacterium	iLAMAX	rs7742829	C	T	0.11411	0.0251099	5.61e-06	3239	0.0063356	20.6391
Ruminococcus2	iLAMAX	rs12406309	A	C	-0.063193	0.0142275	9.79e-06	15339	0.00128447	19.7252
Ruminococcus2	iLAMAX	rs12986628	C	T	0.0665937	0.0140168	2.14e-06	14714	0.00153169	22.5688
Ruminococcus2	iLAMAX	rs1819812	G	T	0.0842356	0.0184893	5.28e-06	14868	0.00139409	20.7535
Ruminococcus2	iLAMAX	rs2368224	T	G	0.199648	0.0438453	3.63e-06	3026	0.00680529	20.7202
Ruminococcus2	iLAMAX	rs2846589	G	T	0.0522093	0.0116382	7.59e-06	14924	0.00134666	20.1219
Ruminococcus2	iLAMAX	rs2997412	A	G	-0.0568439	0.0122325	4.22e-06	15336	0.0014061	21.5915
Ruminococcus2	iLAMAX	rs4400279	A	G	0.0546114	0.0120077	5.8e-06	15333	0.0013472	20.6817
Ruminococcus2	iLAMAX	rs4799823	C	T	0.0837001	0.0182263	5.4e-06	14650	0.00143746	21.0862
Ruminococcus2	iLAMAX	rs55707116	C	A	0.0865521	0.0189141	8.01e-06	15336	0.00136358	20.9377
Ruminococcus2	iLAMAX	rs58681734	A	G	0.0723875	0.0160787	4.18e-06	15338	0.00131972	20.266
Ruminococcus2	iLAMAX	rs61791565	T	C	-0.0523503	0.0117119	6.79e-06	15319	0.00130253	19.9769
Ruminococcus2	iLAMAX	rs75140805	T	G	0.0836825	0.0176445	3.95e-06	14249	0.00157609	22.49
Ruminococcus2	iLAMAX	rs7635831	G	A	0.0618344	0.0129031	1.98e-06	14924	0.00153645	22.9622
Ruminococcus2	iLAMAX	rs7693984	G	A	-0.102822	0.0235087	9.42e-06	14154	0.00134974	19.1273
Ruminococcus2	iLAMAX	rs78120384	A	G	-0.192815	0.0392045	3.31e-07	6082	0.00396134	24.1807
Holdemanella	iLAMAX	rs12513188	G	A	0.0903906	0.0195276	4.65e-06	7700	0.00277492	21.4208
Holdemanella	iLAMAX	rs17586763	T	C	-0.227285	0.0510135	7.72e-06	3817	0.00517363	19.84
Holdemanella	iLAMAX	rs1926302	G	A	-0.107972	0.0231421	7.5e-06	7702	0.0028183	21.7622
Holdemanella	iLAMAX	rs34187114	C	A	-0.104505	0.022601	5.13e-06	7704	0.0027676	21.3752
Holdemanella	iLAMAX	rs35228298	G	A	0.0934832	0.0202886	7.3e-06	7456	0.00283938	21.225
Holdemanella	iLAMAX	rs4541991	T	C	-0.0927334	0.0194435	2.1e-06	7657	0.00296195	22.7411
Holdemanella	iLAMAX	rs607782	T	C	-0.0854214	0.0172515	7.19e-07	7456	0.00327754	24.5111
Holdemanella	iLAMAX	rs62113381	T	C	-0.105447	0.0232029	5.54e-06	7310	0.00281736	20.6474
Holdemanella	iLAMAX	rs73011279	T	C	-0.0961669	0.0199336	1.36e-06	7456	0.00311185	23.2681
Holdemanella	iLAMAX	rs75764681	T	C	-0.283103	0.0598999	1.94e-06	3003	0.0073835	22.3227
Holdemanella	iLAMAX	rs8113760	G	A	0.078999	0.01734	4.62e-06	7456	0.00277606	20.7504
RikenellaceaeRC9gutgroup	iLAMAX	rs12501673	A	G	0.116395	0.0262253	6.29e-06	3334	0.00587361	19.6865
RikenellaceaeRC9gutgroup	iLAMAX	rs17032291	T	C	-0.169579	0.0368251	6.61e-06	3206	0.00657093	21.1925
RikenellaceaeRC9gutgroup	iLAMAX	rs17582787	A	G	-0.157739	0.0339924	3.55e-06	3320	0.00644421	21.5206
RikenellaceaeRC9gutgroup	iLAMAX	rs2900503	G	T	-0.172329	0.0326671	1.55e-07	3320	0.00831251	27.8121
RikenellaceaeRC9gutgroup	iLAMAX	rs2998141	T	C	-0.136346	0.0293073	4.42e-06	3330	0.00645772	21.631
RikenellaceaeRC9gutgroup	iLAMAX	rs4270579	G	A	-0.118021	0.0271041	5.46e-06	3331	0.00565992	18.9491
RikenellaceaeRC9gutgroup	iLAMAX	rs4717843	G	T	-0.119376	0.0260548	4.72e-06	3220	0.00647709	20.9792
RikenellaceaeRC9gutgroup	iLAMAX	rs7712231	A	G	0.156284	0.0350462	7.97e-06	3334	0.00592923	19.874
RikenellaceaeRC9gutgroup	iLAMAX	rs80309088	G	A	0.17405	0.0383423	4.56e-06	3170	0.0064583	20.5929
RikenellaceaeRC9gutgroup	iLAMAX	rs9887954	G	A	-0.114849	0.0249013	4.81e-06	3330	0.00634752	21.2595
RuminococcaceaeUCG010	iLAMAX	rs12597105	G	A	0.0670855	0.0144415	4.87e-06	12415	0.00173513	21.5756
RuminococcaceaeUCG010	iLAMAX	rs2820282	A	C	-0.0592304	0.0125917	2.85e-06	12865	0.00171698	22.1235
RuminococcaceaeUCG010	iLAMAX	rs682403	A	G	-0.0588161	0.0124671	2.37e-06	12864	0.00172716	22.2531
RuminococcaceaeUCG010	iLAMAX	rs6958419	C	T	-0.0585718	0.0124994	2.84e-06	12870	0.00170326	21.955
RuminococcaceaeUCG010	iLAMAX	rs73218807	G	A	-0.166211	0.0367938	6.43e-06	6714	0.00303018	20.4004
RuminococcaceaeUCG010	iLAMAX	rs7441445	C	T	-0.05695	0.0126502	6.8e-06	12852	0.00157447	20.2639
Alloprevotella	iLAMAX	rs12675596	G	T	0.145669	0.0290678	9.64e-07	3008	0.00827981	25.0969
Alloprevotella	iLAMAX	rs2154444	T	G	0.138234	0.0308961	8.37e-06	3009	0.00660881	20.0049
Alloprevotella	iLAMAX	rs34619204	G	A	-0.156037	0.0344392	8.84e-06	3003	0.00678943	20.5144
Alloprevotella	iLAMAX	rs4364940	A	G	0.126418	0.0282207	8.58e-06	3008	0.00662695	20.0535
Alloprevotella	iLAMAX	rs4680035	A	G	-0.119599	0.0259446	4.99e-06	3007	0.00701735	21.2361
Alloprevotella	iLAMAX	rs58212166	A	G	-0.161506	0.0359102	7.94e-06	3005	0.00668624	20.2139
Eubacteriumeligensgroup	iLAMAX	rs12719051	A	G	0.0916626	0.0208183	7.12e-06	12799	0.00151237	19.3831
Eubacteriumeligensgroup	iLAMAX	rs182318	G	A	-0.0824941	0.0195615	8.4e-06	14777	0.00120208	17.7821
Eubacteriumeligensgroup	iLAMAX	rs2200429	A	G	-0.0888825	0.0198479	5.3e-06	14761	0.00135674	20.0514
Eubacteriumeligensgroup	iLAMAX	rs265534	T	G	-0.0563756	0.0120127	2.27e-06	14776	0.00148832	22.0212
Eubacteriumeligensgroup	iLAMAX	rs4583233	A	C	0.0670205	0.0128122	2.84e-07	14327	0.00190627	27.3595
Eubacteriumeligensgroup	iLAMAX	rs56080211	C	T	0.123093	0.0282743	9.14e-06	10699	0.00176835	18.9496
Eubacteriumeligensgroup	iLAMAX	rs6923695	T	G	0.103268	0.0229524	4.87e-06	12891	0.00156784	20.2396
LachnospiraceaeND3007group	iLAMAX	rs2861203	G	A	0.0572304	0.0127279	7.37e-06	15305	0.00131927	20.2155
LachnospiraceaeND3007group	iLAMAX	rs72776675	T	C	-0.0647067	0.014797	8.72e-06	15302	0.00124813	19.1203
LachnospiraceaeND3007group	iLAMAX	rs9932954	A	G	-0.0561864	0.0115984	1.25e-06	15222	0.0015393	23.4643
Lachnospira	iLAMAX	rs13157098	A	G	-0.0768058	0.0155312	5.99e-07	15947	0.00153121	24.4525
Lachnospira	iLAMAX	rs159484	G	A	0.0794668	0.0176999	6.68e-06	16487	0.00122112	20.1548
Lachnospira	iLAMAX	rs2520509	A	G	0.0519063	0.011578	7.42e-06	16500	0.00121664	20.0966
Lachnospira	iLAMAX	rs4686798	T	C	0.0531826	0.0113747	2.74e-06	16497	0.00132335	21.8576
Lachnospira	iLAMAX	rs4923324	G	A	-0.0617321	0.0133387	2.44e-06	16490	0.00129722	21.4163
Lachnospira	iLAMAX	rs56791201	T	C	0.051823	0.0110697	2.93e-06	16486	0.00132765	21.9141
Erysipelatoclostridium	iLAMAX	rs1434153	G	A	-0.0684526	0.0152443	6.85e-06	9662	0.00208253	20.1593
Erysipelatoclostridium	iLAMAX	rs16936671	C	T	-0.0968026	0.0217883	6.04e-06	9488	0.00207611	19.735
Erysipelatoclostridium	iLAMAX	rs17804233	T	C	-0.0662914	0.0144203	4.59e-06	9783	0.00215554	21.1289
Erysipelatoclostridium	iLAMAX	rs2901723	C	A	0.0641339	0.0144295	8.79e-06	9662	0.00204043	19.7508
Erysipelatoclostridium	iLAMAX	rs340991	A	G	-0.0740482	0.0158891	3.75e-06	9781	0.00221555	21.714
Erysipelatoclostridium	iLAMAX	rs3804326	A	G	0.14147	0.0336352	9.85e-06	7028	0.00251083	17.6855
Erysipelatoclostridium	iLAMAX	rs45480394	T	G	-0.0687134	0.0151835	7.66e-06	9604	0.00212794	20.4761
Erysipelatoclostridium	iLAMAX	rs4697572	A	G	-0.0810636	0.0163308	7.59e-07	9779	0.00251333	24.6347
Erysipelatoclostridium	iLAMAX	rs58236560	G	T	-0.111157	0.0234426	2.16e-06	9368	0.00239428	22.4786
Erysipelatoclostridium	iLAMAX	rs61806970	C	T	0.142548	0.0320688	9.09e-06	8644	0.00228061	19.754
Erysipelatoclostridium	iLAMAX	rs622418	A	G	-0.0668051	0.0143224	3.68e-06	9783	0.00221895	21.7518
Erysipelatoclostridium	iLAMAX	rs6474512	A	C	0.067015	0.0143201	3.02e-06	9783	0.0022336	21.8958
Erysipelatoclostridium	iLAMAX	rs710230	T	C	0.143381	0.0281514	6.33e-07	9016	0.00286895	25.9352
Erysipelatoclostridium	iLAMAX	rs7221249	A	G	0.0839861	0.0142741	4.31e-09	9781	0.00352693	34.6119
Erysipelatoclostridium	iLAMAX	rs9590927	G	A	-0.0646003	0.0143479	6.39e-06	9782	0.00206806	20.2675
Terrisporobacter	iLAMAX	rs1883097	C	T	0.226399	0.0454642	4.16e-07	4417	0.00558278	24.7864
Terrisporobacter	iLAMAX	rs2569953	A	C	-0.0775591	0.0174641	8.95e-06	6637	0.00296287	19.7171
Terrisporobacter	iLAMAX	rs2872237	C	A	-0.0814505	0.0175943	3.97e-06	6632	0.00322105	21.4246
Terrisporobacter	iLAMAX	rs58405430	G	T	0.134617	0.0301177	7.94e-06	6176	0.00322438	19.9717
Terrisporobacter	iLAMAX	rs7184125	T	C	0.091256	0.0205493	8.48e-06	6232	0.00315448	19.7146
Allisonella	iLAMAX	rs35110698	T	C	-0.146322	0.0320852	5.72e-06	3212	0.00643326	20.7845
Allisonella	iLAMAX	rs35778461	C	T	0.146679	0.0297186	1.21e-06	3212	0.007527	24.3449
Allisonella	iLAMAX	rs594561	C	T	0.112231	0.0251681	9.41e-06	3212	0.00615272	19.8725
Allisonella	iLAMAX	rs602075	A	G	0.168974	0.0296976	3.57e-08	3212	0.00997858	32.3541
Allisonella	iLAMAX	rs6742198	G	A	0.149152	0.0316484	3.35e-06	3182	0.00693158	22.1963
Allisonella	iLAMAX	rs76904847	G	A	0.148523	0.0334857	6.09e-06	3182	0.00614462	19.6607
Allisonella	iLAMAX	rs7898615	T	G	0.167966	0.0373586	8.87e-06	3212	0.00625407	20.2019
Intestinimonas	iLAMIN	rs10262702	T	C	0.0918017	0.0194885	2.06e-06	11766	0.00188234	22.1857
Intestinimonas	iLAMIN	rs11258178	A	G	0.0660742	0.0134139	6.98e-07	11766	0.00205793	24.2595
Intestinimonas	iLAMIN	rs12226153	A	G	-0.151142	0.0306922	5.12e-07	9023	0.0026804	24.2449
Intestinimonas	iLAMIN	rs17067892	C	T	0.107194	0.0250013	6.38e-06	11544	0.00158988	18.3797
Intestinimonas	iLAMIN	rs1859797	G	A	0.060368	0.0131793	4.12e-06	11766	0.00178004	20.9777
Intestinimonas	iLAMIN	rs2276760	A	G	-0.0685233	0.0152546	7.84e-06	12081	0.00166744	20.1746
Intestinimonas	iLAMIN	rs2731794	C	T	0.120632	0.0257529	1.92e-06	11079	0.00197657	21.9379
Intestinimonas	iLAMIN	rs2930225	G	T	0.0729524	0.0152948	1.35e-06	12003	0.00189181	22.7466
Intestinimonas	iLAMIN	rs4113676	A	C	-0.218507	0.0490152	7.42e-06	3170	0.00623011	19.8607
Intestinimonas	iLAMIN	rs4784055	T	C	-0.175324	0.038599	8.72e-07	3193	0.00641998	20.6185
Intestinimonas	iLAMIN	rs62240188	G	A	0.130074	0.0267179	2.2e-06	10252	0.00230655	23.6968
Intestinimonas	iLAMIN	rs62427239	C	A	0.162658	0.0367647	9.41e-06	6385	0.00305632	19.5683
Intestinimonas	iLAMIN	rs6934519	C	T	0.0692373	0.0151154	8.57e-06	12089	0.00173261	20.9784
Intestinimonas	iLAMIN	rs716604	A	G	0.0818068	0.0165992	8.57e-07	12090	0.00200496	24.2846
Intestinimonas	iLAMIN	rs7170984	T	C	-0.0658116	0.0140767	2.98e-06	12090	0.00180464	21.8539
Intestinimonas	iLAMIN	rs72982915	C	T	0.183158	0.0402743	4.91e-06	5591	0.00368555	20.6748
Intestinimonas	iLAMIN	rs9823439	T	C	-0.0581947	0.0131455	9.86e-06	11766	0.00166289	19.5948
Streptococcus	iLAMIN	rs10028567	C	T	-0.0921167	0.0191881	7.3e-06	16311	0.00141097	23.044
Streptococcus	iLAMIN	rs10448310	A	G	-0.0517935	0.0111324	3.31e-06	16384	0.00131942	21.6433
Streptococcus	iLAMIN	rs11110281	T	C	-0.137519	0.0227398	2.58e-09	15120	0.00241296	36.5673
Streptococcus	iLAMIN	rs11720390	G	A	0.107024	0.0228121	3.59e-06	15220	0.00144407	22.0076
Streptococcus	iLAMIN	rs11764382	A	G	-0.0695345	0.0143671	1.29e-06	16387	0.00142738	23.4211
Streptococcus	iLAMIN	rs1918540	G	A	0.059639	0.0128148	2.44e-06	16373	0.0013211	21.6563
Streptococcus	iLAMIN	rs2370083	G	T	-0.0816836	0.0185851	9.75e-06	16277	0.00118536	19.3146
Streptococcus	iLAMIN	rs4968759	A	G	-0.0515109	0.0112068	3.78e-06	16384	0.00128781	21.1242
Streptococcus	iLAMIN	rs57646748	G	A	-0.0907696	0.0200344	5.48e-06	15939	0.00128619	20.5245
Streptococcus	iLAMIN	rs6806351	T	C	-0.0633829	0.0136647	4.94e-06	15973	0.00134515	21.5123
Streptococcus	iLAMIN	rs71481756	T	G	0.0931048	0.0207949	6.51e-06	14526	0.00137811	20.0433
Streptococcus	iLAMIN	rs72739637	A	G	0.0959942	0.0193213	1.03e-06	14920	0.0016517	24.6809
Streptococcus	iLAMIN	rs7916711	A	G	0.102891	0.0217362	2.72e-06	15294	0.00146295	22.4042
Streptococcus	iLAMIN	rs9903102	C	A	-0.0709483	0.0155275	4.18e-06	16384	0.00127265	20.8751
Peptococcus	iLAMIN	rs10031059	T	C	-0.121167	0.0225844	1.24e-07	5526	0.0051818	28.7734
Peptococcus	iLAMIN	rs11001941	G	A	-0.195611	0.0392217	1.33e-06	5607	0.00441654	24.8645
Peptococcus	iLAMIN	rs12069354	C	T	0.16763	0.03795	9.28e-06	5352	0.0036323	19.5036
Peptococcus	iLAMIN	rs2054133	G	A	0.0895433	0.0188332	2.14e-06	5657	0.00398017	22.5978
Peptococcus	iLAMIN	rs36121075	A	G	-0.14067	0.030628	6.99e-06	5301	0.00396355	21.0864
Peptococcus	iLAMIN	rs413827	G	A	0.110229	0.0237523	3.3e-06	5482	0.00391328	21.529
Peptococcus	iLAMIN	rs5770862	T	C	0.162018	0.0356813	3.22e-06	5431	0.00378197	20.6103
Peptococcus	iLAMIN	rs6918730	G	A	0.135311	0.0289742	1.15e-06	5656	0.00384114	21.8015
Peptococcus	iLAMIN	rs7033353	T	G	0.090152	0.018995	2.22e-06	5657	0.00396606	22.5174
Peptococcus	iLAMIN	rs72850165	T	C	-0.134304	0.0300423	5.74e-06	5627	0.00353911	19.9782
Peptococcus	iLAMIN	rs74592222	G	A	0.137957	0.0302965	8.55e-06	5329	0.00387588	20.7272
Peptococcus	iLAMIN	rs77681628	C	T	0.200307	0.0387328	2.69e-07	4842	0.00549312	26.7336
Senegalimassilia	iLAMIN	rs10036909	C	T	0.185519	0.0400881	8.05e-06	4996	0.00426842	21.4079
Senegalimassilia	iLAMIN	rs11787826	C	A	0.081327	0.0171154	2.63e-06	6923	0.00325077	22.572
Senegalimassilia	iLAMIN	rs1990708	A	C	-0.109619	0.0247785	8.91e-06	6923	0.00281906	19.5659
Senegalimassilia	iLAMIN	rs2017373	C	T	0.0782258	0.0176841	9.5e-06	6923	0.00281848	19.5618
Senegalimassilia	iLAMIN	rs7225245	G	A	0.079173	0.0170421	4.18e-06	6923	0.00310786	21.5766
Hungatella	iLAMIN	rs10044993	C	A	0.139547	0.0316748	8.07e-06	4209	0.00459025	19.4002
Hungatella	iLAMIN	rs13128780	T	C	-0.149725	0.0312777	1.75e-06	3999	0.00569753	22.9035
Hungatella	iLAMIN	rs13249325	T	G	-0.100023	0.0225883	9.69e-06	4209	0.00463693	19.5984
Hungatella	iLAMIN	rs17092615	G	A	0.152235	0.0337867	7.38e-06	4009	0.00503854	20.2917
Hungatella	iLAMIN	rs72759041	G	T	-0.126025	0.0282242	3.86e-06	3910	0.00507322	19.9272
Howardella	iLAMIN	rs10048062	C	T	-0.147352	0.0336531	8.59e-06	3800	0.00501988	19.1617
Howardella	iLAMIN	rs12452946	A	G	-0.105833	0.0228941	3.8e-06	3800	0.00559213	21.3584
Howardella	iLAMIN	rs1484873	A	G	-0.227831	0.046335	2.56e-06	3608	0.00665642	24.1639
Howardella	iLAMIN	rs17167098	G	A	-0.169366	0.0352068	1.12e-06	3586	0.00641201	23.1289
Howardella	iLAMIN	rs2154047	C	A	-0.192557	0.0420093	9.97e-06	3623	0.00576564	20.9985
Howardella	iLAMIN	rs36081916	T	C	-0.18123	0.0402987	4.7e-06	3216	0.00624939	20.2119
Howardella	iLAMIN	rs3791893	A	G	0.147035	0.034023	9.5e-06	3795	0.00489727	18.6668
Howardella	iLAMIN	rs609430	T	G	-0.112045	0.0239328	3.34e-06	3798	0.00573782	21.9065
Howardella	iLAMIN	rs672217	G	A	0.164146	0.0349993	3.52e-06	3611	0.00605447	21.9837
Howardella	iLAMIN	rs901099	T	G	-0.12718	0.0250924	6.53e-07	3647	0.0069947	25.6753
Subdoligranulum	iLAMIN	rs10065321	T	C	-0.0512828	0.0108105	2.1e-06	17589	0.00127777	22.5009
Subdoligranulum	iLAMIN	rs10497836	C	T	-0.0524065	0.0118697	8.38e-06	17579	0.00110768	19.4912
Subdoligranulum	iLAMIN	rs1667315	G	A	0.0485017	0.0107452	6.72e-06	17586	0.00115722	20.3721
Subdoligranulum	iLAMIN	rs2114677	C	T	-0.104176	0.0230829	2.72e-06	15566	0.00130681	20.3658
Subdoligranulum	iLAMIN	rs2171249	C	T	0.106744	0.0233213	4.51e-06	14679	0.00142516	20.947
Subdoligranulum	iLAMIN	rs35940633	G	A	-0.0511008	0.011001	4.22e-06	17582	0.00122571	21.5745
Subdoligranulum	iLAMIN	rs4347804	A	G	0.166063	0.0357483	2.18e-06	4312	0.00497953	21.5692
Subdoligranulum	iLAMIN	rs6555306	T	C	-0.0740777	0.0155463	2.81e-06	17591	0.00128905	22.7024
Subdoligranulum	iLAMIN	rs75158211	T	C	-0.072343	0.015933	7.52e-06	17165	0.00119958	20.6132
Subdoligranulum	iLAMIN	rs76528319	G	T	-0.143279	0.0310662	7.41e-06	8468	0.00250562	21.2659
Coprococcus2	iLAMIN	rs10070053	A	G	0.0594312	0.0135375	7.65e-06	11473	0.00167704	19.2697
Coprococcus2	iLAMIN	rs12634070	T	C	0.0736486	0.0164921	9.95e-06	11457	0.0017376	19.9388
Coprococcus2	iLAMIN	rs2482516	C	T	0.0754415	0.0164619	4.72e-06	11483	0.00182563	20.9984
Coprococcus2	iLAMIN	rs35890118	A	G	-0.066536	0.0147661	8.26e-06	11478	0.00176583	20.3005
Coprococcus2	iLAMIN	rs61823518	A	C	-0.0955381	0.0215724	6.68e-06	10980	0.00178311	19.6099
Coprococcus2	iLAMIN	rs6677933	C	T	-0.0804405	0.0164216	1.19e-06	11483	0.00208524	23.9906
Coprococcus2	iLAMIN	rs72680320	T	C	-0.0649382	0.013919	2.27e-06	11009	0.00197324	21.7623
Coprococcus2	iLAMIN	rs9426473	A	G	0.0727361	0.0161662	6.31e-06	11486	0.00175935	20.24
Clostridiuminnocuumgroup	iLAMIN	rs10074000	T	C	-0.102648	0.0227508	7e-06	4048	0.00500366	20.3466
Clostridiuminnocuumgroup	iLAMIN	rs10506058	A	G	0.0997048	0.0221926	8.92e-06	4163	0.00482514	20.1748
Clostridiuminnocuumgroup	iLAMIN	rs1942371	G	A	-0.157938	0.034187	4.06e-06	3971	0.00534594	21.3321
Clostridiuminnocuumgroup	iLAMIN	rs40656	C	T	0.142664	0.0311021	8.62e-06	4048	0.00517082	21.0299
Clostridiuminnocuumgroup	iLAMIN	rs4869133	G	A	-0.180591	0.0409505	7.24e-06	3735	0.00517994	19.4374
Clostridiuminnocuumgroup	iLAMIN	rs61267978	T	C	0.14708	0.0320875	5.59e-06	4165	0.00501918	21.0002
Clostridiuminnocuumgroup	iLAMIN	rs6577484	G	A	0.160425	0.0360857	8.41e-06	3858	0.00509671	19.7536
Clostridiuminnocuumgroup	iLAMIN	rs6890185	T	C	0.113424	0.0233137	1.12e-06	4166	0.00564942	23.6579
Clostridiuminnocuumgroup	iLAMIN	rs77845139	A	G	-0.114993	0.0257186	8.41e-06	4048	0.00491436	19.9817
Butyrivibrio	iLAMIN	rs1007475	G	T	0.118065	0.0261271	7.92e-06	3482	0.00583036	20.4086
Butyrivibrio	iLAMIN	rs11761679	T	C	0.154775	0.0321539	2.2e-06	3482	0.00661038	23.1572
Butyrivibrio	iLAMIN	rs142855850	A	G	0.205013	0.0457138	6.86e-06	3234	0.00618069	20.1002
Butyrivibrio	iLAMIN	rs16934069	T	C	-0.133784	0.0299444	8.86e-06	3482	0.00569991	19.9494
Butyrivibrio	iLAMIN	rs16941336	C	T	0.127488	0.0267936	1.53e-06	3482	0.00645996	22.6268
Butyrivibrio	iLAMIN	rs17163238	G	A	0.140987	0.0309117	5.51e-06	3482	0.00593876	20.7904
Butyrivibrio	iLAMIN	rs4537857	T	C	-0.12459	0.0260992	1.8e-06	3482	0.00650203	22.7752
Butyrivibrio	iLAMIN	rs486484	A	G	-0.108349	0.0240008	6.61e-06	3456	0.00586231	20.3678
Butyrivibrio	iLAMIN	rs4928024	A	G	-0.17471	0.0389333	8.19e-06	3481	0.00575155	20.1254
Butyrivibrio	iLAMIN	rs72723662	C	T	0.224078	0.0449336	7.86e-07	3073	0.00802773	24.8527
Butyrivibrio	iLAMIN	rs74622183	A	G	-0.201027	0.0428204	2.46e-06	3478	0.00629702	22.0272
Butyrivibrio	iLAMIN	rs77356209	T	C	0.216874	0.0483299	6.66e-06	3379	0.00592401	20.1246
Butyrivibrio	iLAMIN	rs7752361	A	G	-0.11923	0.0239975	7.69e-07	3481	0.00704156	24.6713
Butyrivibrio	iLAMIN	rs7763512	G	A	0.119846	0.0253367	3.11e-06	3259	0.0068185	22.3603
Butyrivibrio	iLAMIN	rs9349693	A	G	0.117973	0.0259861	5.55e-06	3482	0.00588424	20.5984
Butyricicoccus	iLAMIN	rs12034718	A	G	0.0701199	0.0158214	9.58e-06	16237	0.00120827	19.64
Butyricicoccus	iLAMIN	rs12585793	T	C	-0.262206	0.0564729	5.79e-06	3135	0.00682955	21.5441
Butyricicoccus	iLAMIN	rs2017189	G	T	-0.0506956	0.011024	3.87e-06	17133	0.0012328	21.1451
Butyricicoccus	iLAMIN	rs4962426	G	T	0.0614216	0.0135979	7.38e-06	16889	0.00120662	20.4007
Butyricicoccus	iLAMIN	rs56221232	T	C	0.0828027	0.0167401	7.62e-07	17133	0.00142601	24.4638
Butyricicoccus	iLAMIN	rs62478070	T	G	0.224039	0.0494959	5.94e-06	4007	0.00508716	20.4782
Butyricicoccus	iLAMIN	rs7322368	T	C	0.0815733	0.0183167	5.52e-06	17134	0.00115623	19.8314
CandidatusSoleaferrea	iLAMIN	rs10090365	A	G	-0.0834413	0.0180989	4.17e-06	6145	0.00344697	21.248
CandidatusSoleaferrea	iLAMIN	rs10108780	A	G	-0.092834	0.0199807	3.64e-06	5999	0.00358555	21.5799
CandidatusSoleaferrea	iLAMIN	rs10809135	T	C	0.0834858	0.0182426	5.47e-06	5999	0.00347903	20.9366
CandidatusSoleaferrea	iLAMIN	rs4678258	T	C	0.0986136	0.0215646	5.53e-06	6101	0.00341588	20.9049
CandidatusSoleaferrea	iLAMIN	rs61825792	T	C	0.112199	0.0231856	1.37e-06	6145	0.00379638	23.41
CandidatusSoleaferrea	iLAMIN	rs6494306	A	G	-0.0969304	0.0214221	5.8e-06	6145	0.0033207	20.467
CandidatusSoleaferrea	iLAMIN	rs7400877	T	C	-0.0951085	0.0212799	9.29e-06	6145	0.00324017	19.9691
CandidatusSoleaferrea	iLAMIN	rs9973954	A	G	0.0892075	0.0195401	5.95e-06	6145	0.0033803	20.8356
LachnospiraceaeFCS020group	iLAMIN	rs10093861	G	A	-0.0568869	0.0121152	3.06e-06	13772	0.00159835	22.0445
LachnospiraceaeFCS020group	iLAMIN	rs1254846	G	A	0.105963	0.0232501	5.6e-06	13172	0.00157441	20.7677
LachnospiraceaeFCS020group	iLAMIN	rs1363769	T	C	-0.200628	0.0449372	1.58e-06	3555	0.00557577	19.9218
LachnospiraceaeFCS020group	iLAMIN	rs2322265	C	T	-0.0666305	0.0141577	5.21e-06	13772	0.00160572	22.1463
LachnospiraceaeFCS020group	iLAMIN	rs2862811	T	C	0.0564927	0.0121736	3.92e-06	13772	0.00156125	21.532
LachnospiraceaeFCS020group	iLAMIN	rs35035870	T	C	-0.190615	0.0414403	2.62e-06	5642	0.00373604	21.1503
LachnospiraceaeFCS020group	iLAMIN	rs3999074	G	T	-0.0550587	0.0121847	6.55e-06	13772	0.00148041	20.4155
LachnospiraceaeFCS020group	iLAMIN	rs4452603	T	G	0.0604208	0.0135965	8.98e-06	13487	0.00146208	19.745
LachnospiraceaeFCS020group	iLAMIN	rs7249113	G	A	0.0679483	0.0133496	3.72e-07	13534	0.00191058	25.9034
LachnospiraceaeFCS020group	iLAMIN	rs72793667	A	G	-0.116881	0.0246589	1.63e-06	12396	0.00180913	22.463
LachnospiraceaeFCS020group	iLAMIN	rs9308097	A	G	0.055381	0.0123659	7.47e-06	13542	0.00147891	20.0541
LachnospiraceaeFCS020group	iLAMIN	rs9788306	C	T	-0.062804	0.0130744	1.39e-06	13772	0.00167265	23.071
Odoribacter	iLAMIN	rs10093869	A	G	-0.0577795	0.0125389	3.67e-06	14218	0.00149121	21.2308
Odoribacter	iLAMIN	rs10423795	C	T	0.0550695	0.0121164	6.58e-06	14135	0.0014593	20.6544
Odoribacter	iLAMIN	rs28417404	A	G	-0.0726896	0.0161372	3.68e-06	14698	0.00137858	20.2876
Odoribacter	iLAMIN	rs4793970	A	G	-0.0576329	0.0129154	6.03e-06	14687	0.00135395	19.9098
Odoribacter	iLAMIN	rs6856150	G	A	0.0881922	0.0194146	6.06e-06	14597	0.00141164	20.6321
Odoribacter	iLAMIN	rs74553962	T	G	0.121449	0.0264106	9.49e-06	11803	0.00178839	21.1426
Odoribacter	iLAMIN	rs77779484	G	A	-0.133489	0.0268526	6.56e-07	11935	0.00206633	24.7086
Enterorhabdus	iLAMIN	rs10098492	T	C	0.132323	0.0293688	6.41e-06	7361	0.00275021	20.2946
Enterorhabdus	iLAMIN	rs114731706	T	G	0.182308	0.0382298	2.17e-06	5956	0.00380363	22.7333
Enterorhabdus	iLAMIN	rs2051957	C	T	0.0843291	0.0189864	8.9e-06	7524	0.00261507	19.7221
Enterorhabdus	iLAMIN	rs3017103	A	G	0.0980897	0.0208995	2.94e-06	7524	0.00291916	22.0222
Enterorhabdus	iLAMIN	rs73331712	T	C	0.26199	0.055123	4.85e-06	3109	0.00721335	22.5747
Enterorhabdus	iLAMIN	rs77655283	G	A	0.132988	0.0298306	5.88e-06	7494	0.00264506	19.8694
Coprococcus1	iLAMIN	rs1010560	C	A	0.0580232	0.0122722	1.96e-06	16723	0.00133496	22.3517
Coprococcus1	iLAMIN	rs12794898	G	T	0.0903299	0.0197212	4.92e-06	15186	0.0013796	20.9767
Coprococcus1	iLAMIN	rs1519491	T	C	0.0499197	0.0113558	8.95e-06	16733	0.00115355	19.3223
Coprococcus1	iLAMIN	rs1576241	A	G	-0.0510343	0.0109535	3.33e-06	16729	0.00129595	21.7056
Coprococcus1	iLAMIN	rs1762123	C	T	-0.0891532	0.0198554	8.01e-06	16724	0.00120407	20.1588
Coprococcus1	iLAMIN	rs2907920	A	G	0.0561173	0.0126824	7.65e-06	16040	0.00121915	19.5766
Coprococcus1	iLAMIN	rs4277593	G	A	-0.0585649	0.0109914	1.14e-07	16651	0.00170213	28.387
Coprococcus1	iLAMIN	rs56405618	A	G	-0.08963	0.0186508	1.57e-06	16379	0.00140803	23.0918
Coprococcus1	iLAMIN	rs73031725	T	C	0.167591	0.0355224	1.98e-06	7206	0.00307938	22.2524
Coprococcus1	iLAMIN	rs73167075	T	C	0.0573137	0.0127573	8.57e-06	16733	0.00120476	20.1812
Coprococcus1	iLAMIN	rs74101919	T	C	-0.0718989	0.0144651	1.03e-06	16732	0.00147439	24.7029
Coprococcus1	iLAMIN	rs946513	C	T	0.205899	0.0460018	8.62e-06	4310	0.00462666	20.0243
Eubacteriumruminantiumgroup	iLAMIN	rs10131724	A	C	-0.199832	0.0414577	2.39e-06	5071	0.00456081	23.2247
Eubacteriumruminantiumgroup	iLAMIN	rs10923018	G	A	0.0726438	0.0160924	6.8e-06	7739	0.0026262	20.3724
Eubacteriumruminantiumgroup	iLAMIN	rs11637981	G	T	-0.073258	0.0160888	5.44e-06	7718	0.00267913	20.7277
Eubacteriumruminantiumgroup	iLAMIN	rs13025464	T	C	-0.0737077	0.0163786	6.97e-06	7738	0.00261042	20.247
Eubacteriumruminantiumgroup	iLAMIN	rs139749	C	T	-0.0845439	0.0171791	8.59e-07	7314	0.00330046	24.2129
Eubacteriumruminantiumgroup	iLAMIN	rs16891896	G	A	-0.174787	0.0390573	2.38e-06	4753	0.00419586	20.0185
Eubacteriumruminantiumgroup	iLAMIN	rs17519472	C	T	0.107804	0.0233984	4.7e-06	7710	0.00274569	21.222
Eubacteriumruminantiumgroup	iLAMIN	rs209813	G	A	-0.103488	0.0236391	9.23e-06	7264	0.00263148	19.1602
Eubacteriumruminantiumgroup	iLAMIN	rs2116427	A	G	0.0911461	0.0182353	4.67e-07	7739	0.00321784	24.9768
Eubacteriumruminantiumgroup	iLAMIN	rs2229917	A	G	0.153538	0.0323922	2.16e-06	7050	0.00317672	22.4609
Eubacteriumruminantiumgroup	iLAMIN	rs2418654	C	T	-0.0748879	0.0165852	6.17e-06	7314	0.00277984	20.3829
Eubacteriumruminantiumgroup	iLAMIN	rs2817174	C	T	-0.0734306	0.0163687	7.87e-06	7710	0.00260339	20.1193
Eubacteriumruminantiumgroup	iLAMIN	rs57340348	T	C	-0.0979429	0.0212166	4.93e-06	7314	0.0029052	21.3047
Eubacteriumruminantiumgroup	iLAMIN	rs606117	A	G	0.0833243	0.018056	4.82e-06	7263	0.00292357	21.2903
Eubacteriumruminantiumgroup	iLAMIN	rs6676699	G	T	-0.0888124	0.0196447	6.38e-06	7708	0.00264462	20.4335
Eubacteriumruminantiumgroup	iLAMIN	rs7000472	A	G	-0.0762282	0.016523	4.07e-06	7739	0.00274268	21.2785
Eubacteriumruminantiumgroup	iLAMIN	rs72836424	C	T	-0.139825	0.030069	2.62e-06	7314	0.00294777	21.6178
Eubacteriumruminantiumgroup	iLAMIN	rs73139629	A	C	-0.115098	0.0247909	5.36e-06	7314	0.00293843	21.5491
Dialister	iLAMIN	rs10138457	T	C	-0.113054	0.0261933	7.88e-06	10968	0.00169561	18.6257
Dialister	iLAMIN	rs10938938	G	A	-0.0773514	0.0170915	7.37e-06	11401	0.00179331	20.4786
Dialister	iLAMIN	rs11071887	T	C	0.0662403	0.0146315	5.91e-06	11989	0.00170664	20.4925
Dialister	iLAMIN	rs11166701	G	A	-0.0655301	0.013186	5.51e-07	11720	0.00210288	24.6934
Dialister	iLAMIN	rs2314294	T	C	0.0865932	0.0193719	8.08e-06	11339	0.00175907	19.9778
Dialister	iLAMIN	rs2435610	A	C	0.0647131	0.0143314	5.93e-06	11984	0.0016985	20.3861
Dialister	iLAMIN	rs4747450	C	A	0.0668509	0.0147685	5.84e-06	11987	0.00170642	20.4864
Dialister	iLAMIN	rs4753063	G	A	-0.0596297	0.0130052	4.86e-06	11989	0.00175044	21.0194
Dialister	iLAMIN	rs75416973	A	G	0.0727223	0.016451	9.46e-06	11402	0.00171091	19.5378
Dialister	iLAMIN	rs764177	C	A	-0.0601454	0.0135366	9.61e-06	11988	0.00164409	19.7385
Dialister	iLAMIN	rs76680460	G	A	-0.161296	0.0364332	8.19e-06	7176	0.00272387	19.5944
Eubacteriumxylanophilumgroup	iLAMIN	rs10140184	A	C	0.0576795	0.012599	4.96e-06	12930	0.00161834	20.9558
Eubacteriumxylanophilumgroup	iLAMIN	rs10917203	A	C	0.0612633	0.0130917	3.15e-06	12930	0.00169074	21.8949
Eubacteriumxylanophilumgroup	iLAMIN	rs112176119	C	T	-0.113455	0.0245762	3.33e-06	12199	0.00174397	21.3084
Eubacteriumxylanophilumgroup	iLAMIN	rs13239072	G	A	0.0687427	0.0142728	1.82e-06	13307	0.00174019	23.1936
Eubacteriumxylanophilumgroup	iLAMIN	rs17830032	G	A	-0.160597	0.0310515	2.39e-07	9527	0.00279988	26.7437
Eubacteriumxylanophilumgroup	iLAMIN	rs1999224	G	T	-0.0949051	0.0203503	3.75e-06	13309	0.00163149	21.7457
Eubacteriumxylanophilumgroup	iLAMIN	rs2012708	A	G	0.0573202	0.0126905	6.53e-06	13306	0.0015309	20.3983
Eubacteriumxylanophilumgroup	iLAMIN	rs2213117	T	G	0.0877797	0.0189012	4.21e-06	12878	0.00167199	21.5646
Eubacteriumxylanophilumgroup	iLAMIN	rs75586835	A	G	-0.114498	0.0263455	9.39e-06	12550	0.00150274	18.8848
Eubacteriumfissicatenagroup	iLAMIN	rs10147907	T	G	0.172263	0.039601	8.27e-06	3833	0.0049124	18.9123
Eubacteriumfissicatenagroup	iLAMIN	rs11818408	G	A	0.10585	0.0237114	8.2e-06	3590	0.00552041	19.9172
Eubacteriumfissicatenagroup	iLAMIN	rs11876297	T	C	0.131469	0.0281712	2.67e-06	3396	0.00637228	21.7662
Eubacteriumfissicatenagroup	iLAMIN	rs151257695	A	G	0.20951	0.0454847	3.1e-06	3587	0.0058801	21.2049
Eubacteriumfissicatenagroup	iLAMIN	rs1768152	T	C	0.139489	0.0316186	8.7e-06	3590	0.005392	19.4514
Eubacteriumfissicatenagroup	iLAMIN	rs2733072	G	A	0.109644	0.0228306	1.49e-06	3833	0.00598126	23.0521
Eubacteriumfissicatenagroup	iLAMIN	rs3771393	C	T	0.130842	0.0266671	7.38e-07	3792	0.00630853	24.0611
Eubacteriumfissicatenagroup	iLAMIN	rs6934739	A	G	0.111463	0.0252788	9.75e-06	3831	0.00504941	19.4323
Eubacteriumfissicatenagroup	iLAMIN	rs7104872	G	A	0.138612	0.0291906	2.73e-06	3829	0.00585437	22.5366
Anaerotruncus	iLAMIN	rs10150232	A	G	0.0567088	0.0124877	6.68e-06	16117	0.0012779	20.6197
Anaerotruncus	iLAMIN	rs11018566	A	G	-0.156465	0.0366032	6.14e-06	6278	0.00290211	18.2666
Anaerotruncus	iLAMIN	rs115414803	A	C	-0.144356	0.0317524	6.83e-06	9273	0.00222397	20.6644
Anaerotruncus	iLAMIN	rs1272208	G	T	-0.0611743	0.0129831	4.28e-06	16117	0.00137563	22.1988
Anaerotruncus	iLAMIN	rs1431492	C	T	-0.0654996	0.0146188	7.36e-06	16560	0.00121079	20.0725
Anaerotruncus	iLAMIN	rs17734739	T	C	0.0660052	0.014908	7.43e-06	15927	0.00122927	19.6002
Anaerotruncus	iLAMIN	rs34449434	A	C	-0.0497004	0.0113402	9.85e-06	16117	0.00119035	19.2054
Anaerotruncus	iLAMIN	rs4669806	G	T	0.0576389	0.0122994	2.42e-06	16566	0.00132395	21.9589
Anaerotruncus	iLAMIN	rs6494922	A	G	0.0903106	0.0202257	6.62e-06	16067	0.00123937	19.9351
Anaerotruncus	iLAMIN	rs6563550	T	C	0.0877135	0.0176745	2.35e-07	16566	0.00148449	24.6256
Anaerotruncus	iLAMIN	rs7155595	C	A	0.0539336	0.0118903	7.55e-06	16553	0.00124142	20.5722
Anaerotruncus	iLAMIN	rs8005030	C	T	0.0554447	0.0117854	2.28e-06	16548	0.00133568	22.1297
Anaerotruncus	iLAMIN	rs9347879	T	C	0.050618	0.011049	4.22e-06	16566	0.00126531	20.9851
ErysipelotrichaceaeUCG003	iLAMIN	rs10164067	T	G	-0.10326	0.0212405	1.13e-06	14427	0.00163549	23.6306
ErysipelotrichaceaeUCG003	iLAMIN	rs11666127	A	G	-0.0719187	0.0161371	7.9e-06	13813	0.0014359	19.8597
ErysipelotrichaceaeUCG003	iLAMIN	rs11994308	C	T	0.115417	0.0242503	1.33e-06	13558	0.00166797	22.6488
ErysipelotrichaceaeUCG003	iLAMIN	rs12251396	A	G	-0.0705399	0.0158766	9.52e-06	14211	0.00138716	19.7376
ErysipelotrichaceaeUCG003	iLAMIN	rs17798136	G	A	0.158818	0.0347674	3.24e-06	7421	0.00280395	20.861
ErysipelotrichaceaeUCG003	iLAMIN	rs28568391	A	G	-0.0583911	0.0118741	6.42e-07	14544	0.00165993	24.1788
ErysipelotrichaceaeUCG003	iLAMIN	rs4758231	G	T	-0.0551754	0.0122047	6.55e-06	14890	0.00137072	20.4353
ErysipelotrichaceaeUCG003	iLAMIN	rs59068084	T	G	0.0564772	0.0120224	3.12e-06	14544	0.00151504	22.0651
ErysipelotrichaceaeUCG003	iLAMIN	rs59104037	A	G	-0.0951263	0.0204742	4.48e-06	14848	0.00145174	21.5838
ErysipelotrichaceaeUCG003	iLAMIN	rs62403464	T	C	-0.0731743	0.0156516	3.44e-06	14899	0.0014649	21.8546
ErysipelotrichaceaeUCG003	iLAMIN	rs6875357	C	T	0.165673	0.0353831	6.7e-06	7034	0.00310713	21.9175
ErysipelotrichaceaeUCG003	iLAMIN	rs73074432	C	T	0.072154	0.0164378	9.99e-06	14217	0.00135344	19.2652
ErysipelotrichaceaeUCG003	iLAMIN	rs74988980	G	A	-0.133141	0.0348574	8.64e-06	5944	0.00244845	14.5844
ErysipelotrichaceaeUCG003	iLAMIN	rs75949021	T	C	-0.169667	0.0374238	3.58e-06	6721	0.00304887	20.548
ErysipelotrichaceaeUCG003	iLAMIN	rs76502207	T	C	0.144844	0.0289929	6.41e-07	10740	0.00231848	24.9537
ErysipelotrichaceaeUCG003	iLAMIN	rs8053479	A	G	-0.0838212	0.0186509	5.83e-06	13813	0.00146011	20.195
Ruminococcus1	iLAMIN	rs11783695	G	T	-0.0734114	0.0161398	4.73e-06	16606	0.0012443	20.6861
Ruminococcus1	iLAMIN	rs17781867	C	T	0.0999271	0.0211728	1.96e-06	14349	0.00154994	22.2715
Ruminococcus1	iLAMIN	rs3819978	C	T	-0.11504	0.0260137	8.74e-06	12769	0.00152922	19.5535
Ruminococcus1	iLAMIN	rs6105066	T	C	-0.0607052	0.013425	5.06e-06	16049	0.0012724	20.4442
Ruminococcus1	iLAMIN	rs6493760	C	T	0.0535262	0.0115885	3.38e-06	16126	0.00132124	21.3318
Ruminococcus1	iLAMIN	rs7117576	A	G	0.0829505	0.0170891	6.48e-07	16606	0.00141683	23.5584
Ruminococcus1	iLAMIN	rs7583465	C	T	0.0527654	0.0112619	2.56e-06	16588	0.00132162	21.9495
Ruminococcus1	iLAMIN	rs78572139	G	A	0.125038	0.0279411	5.23e-06	11667	0.00171352	20.0226
Ruminococcus1	iLAMIN	rs78613526	G	A	0.167497	0.0367639	5.11e-06	7266	0.00284862	20.7515
Methanobrevibacter	iLAMIN	rs10202904	T	G	-0.112811	0.0239106	3.09e-06	3583	0.00617426	22.2474
Methanobrevibacter	iLAMIN	rs1334944	T	C	0.115197	0.0255492	7.61e-06	3586	0.00563712	20.318
Methanobrevibacter	iLAMIN	rs4802933	A	G	-0.135628	0.0308139	9.74e-06	3586	0.00537352	19.3627
Methanobrevibacter	iLAMIN	rs6776814	T	C	-0.188956	0.0419905	8.05e-06	3283	0.00613025	20.2374
Methanobrevibacter	iLAMIN	rs76029318	T	C	0.222849	0.0454319	1.08e-06	3387	0.00705357	24.0459
Methanobrevibacter	iLAMIN	rs894996	C	A	0.214213	0.0456045	3.82e-06	3479	0.00630195	22.0509
Eubacteriumcoprostanoligenesgroup	iLAMIN	rs1020520	T	G	-0.0590705	0.0132929	8.89e-06	17371	0.00113549	19.7448
Eubacteriumcoprostanoligenesgroup	iLAMIN	rs10444197	A	G	-0.0505823	0.0113455	5.98e-06	17380	0.00114236	19.8745
Eubacteriumcoprostanoligenesgroup	iLAMIN	rs11052069	T	C	0.0477832	0.0107833	9.38e-06	17380	0.00112851	19.6333
Eubacteriumcoprostanoligenesgroup	iLAMIN	rs11720857	C	T	0.0630776	0.0144485	9.26e-06	16960	0.00112251	19.057
Eubacteriumcoprostanoligenesgroup	iLAMIN	rs12906958	C	T	-0.0533159	0.0115935	4.35e-06	17380	0.00121537	21.1464
Eubacteriumcoprostanoligenesgroup	iLAMIN	rs17159861	C	T	0.0962228	0.0168388	1.04e-08	17380	0.00187528	32.6499
Eubacteriumcoprostanoligenesgroup	iLAMIN	rs2644213	G	A	0.0538845	0.0121245	9.86e-06	17380	0.00113517	19.7494
Eubacteriumcoprostanoligenesgroup	iLAMIN	rs4076415	T	G	0.0515152	0.0110294	1.99e-06	16960	0.00128464	21.8129
Eubacteriumcoprostanoligenesgroup	iLAMIN	rs62024432	C	T	-0.0769698	0.0172101	7.5e-06	17271	0.00115678	19.9996
Eubacteriumcoprostanoligenesgroup	iLAMIN	rs6762473	C	A	0.0521584	0.0112353	4.26e-06	17377	0.00123871	21.5493
Eubacteriumcoprostanoligenesgroup	iLAMIN	rs76898927	G	A	0.123055	0.0266375	4.79e-06	12197	0.00174663	21.3374
Eubacteriumcoprostanoligenesgroup	iLAMIN	rs79895140	T	C	-0.0641017	0.0141153	8.62e-06	16139	0.00127623	20.6208
Eubacteriumcoprostanoligenesgroup	iLAMIN	rs9648214	T	C	-0.0828719	0.016431	2.52e-07	17379	0.0014616	25.4354
Eubacteriumrectalegroup	iLAMIN	rs10248854	C	A	-0.0527827	0.0113463	4.21e-06	17348	0.00124589	21.6382
Eubacteriumrectalegroup	iLAMIN	rs10797540	A	G	0.0503179	0.0108389	3.53e-06	17350	0.0012406	21.5487
Eubacteriumrectalegroup	iLAMIN	rs143694765	T	C	0.0870025	0.019779	9.75e-06	15124	0.00127772	19.3464
Eubacteriumrectalegroup	iLAMIN	rs2884897	A	G	-0.129364	0.0289021	6.44e-06	10813	0.00184934	20.0303
Eubacteriumrectalegroup	iLAMIN	rs314726	T	C	0.0528824	0.0109486	1.38e-06	16966	0.00137318	23.3266
Eubacteriumrectalegroup	iLAMIN	rs35398954	A	G	-0.0901402	0.0174602	5.4e-07	16621	0.00160098	26.6494
Eubacteriumrectalegroup	iLAMIN	rs59427698	A	G	-0.0576035	0.0130853	5.37e-06	16613	0.00116513	19.3765
Eubacteriumrectalegroup	iLAMIN	rs62547233	A	G	0.0536319	0.0120201	9.9e-06	17347	0.00114633	19.9059
Eubacteriumnodatumgroup	iLAMIN	rs10263623	C	T	0.193496	0.0439023	8.91e-06	3080	0.0062674	19.4127
Eubacteriumnodatumgroup	iLAMIN	rs10458299	T	C	-0.187753	0.041969	8.37e-06	3271	0.00608115	20.0009
Eubacteriumnodatumgroup	iLAMIN	rs11006576	A	G	-0.110167	0.024593	7.99e-06	3295	0.00605327	20.0548
Eubacteriumnodatumgroup	iLAMIN	rs113893692	C	T	-0.185107	0.0403573	5.76e-06	3195	0.00654155	21.0247
Eubacteriumnodatumgroup	iLAMIN	rs34297067	A	G	-0.186907	0.0341475	6.6e-08	3271	0.00907593	29.941
Eubacteriumnodatumgroup	iLAMIN	rs61841040	G	T	0.160621	0.0341609	3.56e-06	3295	0.00666479	22.0944
Eubacteriumnodatumgroup	iLAMIN	rs6818880	A	G	-0.110081	0.0245964	7.83e-06	3291	0.00604942	20.0176
Eubacteriumnodatumgroup	iLAMIN	rs77910827	C	T	0.201788	0.0413568	9.05e-07	3271	0.00722551	23.7921
Eubacteriumnodatumgroup	iLAMIN	rs7827125	C	T	0.1223	0.0271331	7.17e-06	3294	0.00612996	20.3043
Eubacteriumnodatumgroup	iLAMIN	rs7880204	T	C	-0.125454	0.0275303	6.84e-06	3294	0.00626459	20.753
Eubacteriumnodatumgroup	iLAMIN	rs9425984	T	C	-0.130234	0.0292347	7.21e-06	3294	0.00598852	19.833
RuminococcaceaeUCG011	iLAMIN	rs10274562	C	T	0.110917	0.0244556	6.5e-06	3632	0.00563177	20.5591
RuminococcaceaeUCG011	iLAMIN	rs12724320	C	T	-0.120881	0.0249229	1.52e-06	3632	0.00643526	23.5113
RuminococcaceaeUCG011	iLAMIN	rs1416041	A	C	-0.182339	0.0339898	7.04e-08	3632	0.00786121	28.7623
RuminococcaceaeUCG011	iLAMIN	rs2729556	C	T	-0.109097	0.0233699	3.19e-06	3632	0.00596442	21.7808
RuminococcaceaeUCG011	iLAMIN	rs4490371	T	C	-0.111816	0.0248963	7.75e-06	3610	0.00555667	20.1605
RuminococcaceaeUCG011	iLAMIN	rs79113084	C	T	-0.152166	0.0317519	2.06e-06	3610	0.00632166	22.9536
RuminococcaceaeUCG011	iLAMIN	rs9729514	A	G	0.184934	0.0394616	2.37e-06	3632	0.00601059	21.9504
Romboutsia	iLAMIN	rs10279978	A	G	-0.0622202	0.0127675	1.17e-06	14143	0.0016764	23.7458
Romboutsia	iLAMIN	rs11221428	T	C	-0.0726779	0.0158263	6.49e-06	14187	0.00148426	21.0855
Romboutsia	iLAMIN	rs16843578	C	T	-0.0875276	0.0196779	5.08e-06	14186	0.00139274	19.7821
Romboutsia	iLAMIN	rs28603357	T	C	-0.214911	0.0474739	8.52e-06	3693	0.00551854	20.482
Romboutsia	iLAMIN	rs34302036	A	G	0.0550261	0.0120835	5.88e-06	14185	0.00145979	20.7345
Romboutsia	iLAMIN	rs61841503	G	A	0.092888	0.0171454	4e-08	13568	0.00215859	29.3467
Romboutsia	iLAMIN	rs62504452	A	G	-0.0710048	0.0156654	4.66e-06	14178	0.00144693	20.5414
Romboutsia	iLAMIN	rs7109293	A	G	0.0919112	0.0205738	6.98e-06	14141	0.00140933	19.9547
Romboutsia	iLAMIN	rs75200530	T	G	-0.190644	0.0421065	5.07e-06	5246	0.00389249	20.492
Romboutsia	iLAMIN	rs75987356	G	A	-0.129578	0.0280454	6.71e-06	10466	0.00203552	21.3431
Romboutsia	iLAMIN	rs77702691	A	G	-0.094406	0.0208544	7.37e-06	12487	0.00163844	20.4895
Romboutsia	iLAMIN	rs9389266	T	G	0.0722815	0.0162353	9.38e-06	14187	0.00139519	19.8185
Romboutsia	iLAMIN	rs9567264	C	T	0.0580018	0.0127495	5.76e-06	14180	0.00145743	20.6937
Lachnoclostridium	iLAMIN	rs1031599	G	T	-0.078627	0.0175644	6.31e-06	17398	0.00115047	20.0367
Lachnoclostridium	iLAMIN	rs12566975	T	C	-0.0468097	0.0105787	9.57e-06	17921	0.00109137	19.5776
Lachnoclostridium	iLAMIN	rs1528479	G	A	-0.0497798	0.0111919	9.64e-06	17477	0.00113068	19.781
Lachnoclostridium	iLAMIN	rs1997204	T	C	-0.108075	0.0242022	5.97e-06	14138	0.00140844	19.9378
Lachnoclostridium	iLAMIN	rs2385421	A	G	0.0746186	0.0180734	7.14e-06	17903	0.000951206	17.0438
Lachnoclostridium	iLAMIN	rs3821998	C	A	-0.0864066	0.0192519	6.72e-06	17920	0.00112284	20.1417
Lachnoclostridium	iLAMIN	rs4738679	G	A	-0.0520267	0.011404	4.42e-06	17921	0.00116003	20.8106
Lachnoclostridium	iLAMIN	rs6112314	A	C	-0.0561715	0.0108174	2.43e-07	17842	0.00150899	26.961
Lachnoclostridium	iLAMIN	rs615997	T	C	0.0511752	0.0106491	2.03e-06	17911	0.00128771	23.0913
Lachnoclostridium	iLAMIN	rs62285313	A	G	0.0864203	0.0181565	1.58e-06	16991	0.00133158	22.6524
Lachnoclostridium	iLAMIN	rs72829893	G	T	0.117472	0.0268103	5.58e-06	12404	0.00154538	19.1954
Lachnoclostridium	iLAMIN	rs78068103	A	G	0.0886199	0.0194248	3.67e-06	17477	0.0011895	20.8113
Lachnoclostridium	iLAMIN	rs789029	C	T	-0.0641289	0.0137974	3.75e-06	17922	0.00120393	21.6005
Olsenella	iLAMIN	rs1035588	A	G	-0.108148	0.0236848	4.86e-06	3739	0.00554536	20.8386
Olsenella	iLAMIN	rs17148768	G	A	0.140434	0.0295602	2.2e-06	3648	0.00614891	22.5576
Olsenella	iLAMIN	rs2759329	G	A	-0.111131	0.0237218	3.43e-06	3739	0.00583552	21.9353
Olsenella	iLAMIN	rs35225860	A	G	-0.223604	0.0482391	3.87e-06	3630	0.00588422	21.4743
Olsenella	iLAMIN	rs6046522	C	T	0.122938	0.0269928	4.48e-06	3705	0.00556758	20.7322
Olsenella	iLAMIN	rs61090148	A	G	-0.104783	0.0231343	6.44e-06	3739	0.00545678	20.5039
Olsenella	iLAMIN	rs62112538	C	T	-0.19943	0.0407033	1.19e-06	3630	0.00656984	23.993
Olsenella	iLAMIN	rs72691585	C	A	-0.249079	0.0520814	2.95e-06	3078	0.00737606	22.8573
Olsenella	iLAMIN	rs7540303	C	T	0.108044	0.023638	5.32e-06	3739	0.00555654	20.8808
Olsenella	iLAMIN	rs8066522	G	A	-0.106529	0.0240379	9.7e-06	3739	0.00522529	19.6295
Olsenella	iLAMIN	rs9460691	C	A	0.119966	0.0268645	7.28e-06	3739	0.00530508	19.9308
Slackia	iLAMIN	rs10409783	A	G	0.0950828	0.0211239	7.7e-06	5941	0.00339873	20.2539
Slackia	iLAMIN	rs12440440	A	G	0.0901934	0.0190582	2.63e-06	6063	0.00368039	22.3893
Slackia	iLAMIN	rs16894137	C	T	-0.122792	0.0263047	2.71e-06	6063	0.00358121	21.7837
Slackia	iLAMIN	rs35156985	T	C	-0.155709	0.0348085	8.06e-06	5965	0.00334343	20.0037
Slackia	iLAMIN	rs4492265	A	G	-0.0905757	0.0191658	2.41e-06	6063	0.00367014	22.3267
Slackia	iLAMIN	rs8901	C	T	0.0934594	0.0186813	6.07e-07	6063	0.00411107	25.0201
LachnospiraceaeUCG010	iLAMIN	rs10414815	T	C	0.10453	0.0230253	4.24e-06	11564	0.00177905	20.606
LachnospiraceaeUCG010	iLAMIN	rs11192447	A	G	0.126592	0.024345	4.69e-07	12695	0.00212538	27.0349
LachnospiraceaeUCG010	iLAMIN	rs12346653	C	T	0.0657686	0.0139569	2.7e-06	12816	0.00172963	22.2019
LachnospiraceaeUCG010	iLAMIN	rs17730011	G	A	-0.0702357	0.015706	7.85e-06	13226	0.00150973	19.9949
LachnospiraceaeUCG010	iLAMIN	rs2833528	C	T	-0.0562148	0.0127763	9.92e-06	13233	0.00146082	19.3564
LachnospiraceaeUCG010	iLAMIN	rs336138	G	T	0.0779543	0.0171865	7.48e-06	13236	0.00155193	20.5701
LachnospiraceaeUCG010	iLAMIN	rs4576377	A	C	-0.0572001	0.0127043	7.63e-06	13225	0.00153049	20.2687
LachnospiraceaeUCG010	iLAMIN	rs72894958	C	T	0.222263	0.0486425	5.68e-06	4316	0.00481421	20.869
LachnospiraceaeUCG010	iLAMIN	rs74315802	G	T	0.0867262	0.0183477	3.19e-06	12715	0.00175412	22.3393
LachnospiraceaeUCG010	iLAMIN	rs9981767	A	C	0.0655062	0.0131994	9.96e-07	12816	0.00191809	24.6256
Lactococcus	iLAMIN	rs10417872	T	G	0.118306	0.024522	1.29e-06	4056	0.00570582	23.2641
Lactococcus	iLAMIN	rs123059	T	C	-0.13671	0.0274694	1.27e-06	3760	0.00654429	24.7555
Lactococcus	iLAMIN	rs12621813	G	A	0.108423	0.0239978	6.61e-06	4057	0.00500624	20.4025
Lactococcus	iLAMIN	rs17168302	G	A	0.191857	0.0424761	6.29e-06	4023	0.00504565	20.3915
Lactococcus	iLAMIN	rs2293361	C	T	-0.199221	0.0430969	1.4e-06	3787	0.00561099	21.3574
Lactococcus	iLAMIN	rs4766997	C	T	0.114599	0.023839	2.06e-06	4053	0.00566945	23.0979
Lactococcus	iLAMIN	rs55910161	C	T	0.146426	0.0307367	2.36e-06	3836	0.00588141	22.6827
Lactococcus	iLAMIN	rs6674304	C	T	0.200758	0.0442121	6.18e-06	3869	0.00530096	20.608
Lactococcus	iLAMIN	rs7992246	T	C	0.104232	0.0230786	4.45e-06	4057	0.00500264	20.3877
Fusicatenibacter	iLAMIN	rs10439674	A	G	-0.0572129	0.0130007	7.68e-06	17381	0.00111301	19.3645
Fusicatenibacter	iLAMIN	rs167879	C	T	-0.0659543	0.0148763	5.87e-06	16542	0.00118685	19.6538
Fusicatenibacter	iLAMIN	rs1864685	A	C	-0.0494799	0.0108105	4.96e-06	17374	0.00120433	20.9468
Fusicatenibacter	iLAMIN	rs2025938	G	A	-0.0967298	0.0205426	2.99e-06	15626	0.00141693	22.1695
Fusicatenibacter	iLAMIN	rs206581	A	G	-0.0568339	0.0127894	8.96e-06	17384	0.00113467	19.7453
Fusicatenibacter	iLAMIN	rs2132128	G	A	-0.0771914	0.0160344	1.08e-06	17370	0.00133245	23.1729
Fusicatenibacter	iLAMIN	rs3303	T	C	-0.0953657	0.020407	3.94e-06	16877	0.00129232	21.8361
Fusicatenibacter	iLAMIN	rs4378146	A	C	-0.0616691	0.0125259	7.2e-07	17384	0.0013924	24.2364
Fusicatenibacter	iLAMIN	rs60254196	A	G	-0.0492427	0.0109365	5.47e-06	16978	0.00119268	20.2711
Fusicatenibacter	iLAMIN	rs62187631	T	C	-0.0710571	0.015924	4.55e-06	16522	0.00120372	19.9094
Fusicatenibacter	iLAMIN	rs62353480	A	G	-0.0701397	0.0145589	1.57e-06	16119	0.00143783	23.2069
Fusicatenibacter	iLAMIN	rs6515626	G	A	0.141575	0.0313559	7.29e-06	7796	0.00260813	20.3809
Fusicatenibacter	iLAMIN	rs704418	T	C	0.0739124	0.0151073	7.77e-07	16626	0.00143764	23.9337
Fusicatenibacter	iLAMIN	rs73103914	A	G	-0.0597324	0.0134458	8.3e-06	17384	0.00113398	19.7333
Fusicatenibacter	iLAMIN	rs792108	T	C	-0.0508345	0.0113843	8.5e-06	16978	0.00117302	19.9366
Fusicatenibacter	iLAMIN	rs8028026	A	G	-0.0792146	0.0180505	8.06e-06	16522	0.0011643	19.2566
Fusicatenibacter	iLAMIN	rs8063430	T	C	-0.104026	0.022217	4.93e-06	15552	0.00140773	21.9211
Fusicatenibacter	iLAMIN	rs9905659	G	A	-0.061617	0.0136576	7.31e-06	17384	0.00116949	20.3518
ChristensenellaceaeR.7group	iLAMIN	rs10461257	A	G	-0.0551969	0.0122069	6.51e-06	15987	0.00127731	20.4439
ChristensenellaceaeR.7group	iLAMIN	rs17081797	A	G	-0.0904325	0.0204253	3.34e-06	16324	0.0011994	19.6001
ChristensenellaceaeR.7group	iLAMIN	rs60954665	T	G	0.049815	0.0110787	7.13e-06	16324	0.00123702	20.2156
ChristensenellaceaeR.7group	iLAMIN	rs62132810	A	G	-0.0828853	0.0179623	5.67e-06	15066	0.00141131	21.29
ChristensenellaceaeR.7group	iLAMIN	rs62190261	A	C	0.0958394	0.0214723	8.74e-06	15274	0.00130261	19.9193
ChristensenellaceaeR.7group	iLAMIN	rs62467127	C	T	0.114108	0.0251983	3.25e-06	12719	0.00160968	20.5033
ChristensenellaceaeR.7group	iLAMIN	rs73952017	C	T	-0.0862164	0.0194354	8.46e-06	15274	0.00128671	19.676
ChristensenellaceaeR.7group	iLAMIN	rs78521377	C	T	0.124992	0.0274797	5.61e-06	12605	0.00163864	20.6857
ChristensenellaceaeR.7group	iLAMIN	rs79150079	C	A	0.121547	0.0270977	9.42e-06	11994	0.00167466	20.1163
ChristensenellaceaeR.7group	iLAMIN	rs892686	A	G	0.0514099	0.011136	3.97e-06	16325	0.00130382	21.31
Adlercreutzia	iLAMIN	rs11604400	C	T	-0.102524	0.0234834	9.74e-06	8107	0.00234559	19.0557
Adlercreutzia	iLAMIN	rs13231526	C	A	0.143237	0.0311654	4.81e-06	8051	0.00261684	21.1182
Adlercreutzia	iLAMIN	rs2717140	C	T	-0.119225	0.0251081	2.05e-06	8243	0.00272795	22.5425
Adlercreutzia	iLAMIN	rs55719207	G	A	-0.0699243	0.0158036	9.61e-06	8243	0.00236934	19.5721
Adlercreutzia	iLAMIN	rs6664405	T	C	-0.0953084	0.0210752	5.23e-06	8051	0.00253378	20.4462
Adlercreutzia	iLAMIN	rs7680684	C	T	-0.083381	0.0168901	9.77e-07	8243	0.00294783	24.3649
Adlercreutzia	iLAMIN	rs9490822	C	T	-0.0734512	0.0155789	2.54e-06	8243	0.00268949	22.2238
Adlercreutzia	iLAMIN	rs9915817	T	C	0.0749219	0.016833	8.22e-06	8243	0.00239754	19.8056
Oxalobacter	iLAMIN	rs10464997	G	A	0.137691	0.0294804	3.3e-06	4650	0.00466939	21.8051
Oxalobacter	iLAMIN	rs11108500	A	G	-0.199099	0.0427327	3.74e-06	4303	0.00501952	21.6979
Oxalobacter	iLAMIN	rs111966731	T	C	0.213114	0.047162	7.3e-06	3931	0.00516759	20.4089
Oxalobacter	iLAMIN	rs12002250	A	C	0.217122	0.0466317	1.42e-06	4297	0.0050199	21.6693
Oxalobacter	iLAMIN	rs1569853	T	C	-0.138078	0.0296981	3.65e-06	4492	0.0047892	21.607
Oxalobacter	iLAMIN	rs36057338	G	T	0.207847	0.0421439	8.8e-07	4244	0.0056985	24.3116
Oxalobacter	iLAMIN	rs3862635	C	T	-0.172142	0.0394026	9.19e-06	4469	0.00425268	19.0778
Oxalobacter	iLAMIN	rs4428215	G	A	0.130293	0.0242237	7.51e-08	4655	0.00617658	28.9183
Oxalobacter	iLAMIN	rs6000536	C	T	-0.130992	0.0253804	2.06e-07	4654	0.00569099	26.626
Oxalobacter	iLAMIN	rs6993398	G	A	0.127217	0.0278855	7.13e-06	4656	0.00445026	20.8041
Oxalobacter	iLAMIN	rs736744	C	T	0.117882	0.0211262	2.57e-08	4655	0.0066441	31.1218
RuminococcaceaeUCG003	iLAMIN	rs10490280	C	T	-0.0672094	0.0143309	4.16e-06	14004	0.00156811	21.9912
RuminococcaceaeUCG003	iLAMIN	rs11243416	T	C	-0.0925653	0.0191203	1.67e-06	14004	0.00167081	23.4339
RuminococcaceaeUCG003	iLAMIN	rs11613919	G	T	0.0727604	0.0155716	1.63e-06	14309	0.00152353	21.8304
RuminococcaceaeUCG003	iLAMIN	rs16959793	A	C	-0.062527	0.0131259	2.22e-06	14412	0.00157207	22.6892
RuminococcaceaeUCG003	iLAMIN	rs2523124	T	C	-0.0546625	0.0120823	5.78e-06	14409	0.00141849	20.4652
RuminococcaceaeUCG003	iLAMIN	rs3013089	G	A	-0.0551473	0.0120346	4.38e-06	14408	0.00145529	20.9955
RuminococcaceaeUCG003	iLAMIN	rs4452755	A	C	-0.0634463	0.0134741	3.29e-06	14406	0.00153675	22.1694
RuminococcaceaeUCG003	iLAMIN	rs4532474	G	A	0.0769231	0.017045	4.82e-06	14412	0.00141119	20.3639
RuminococcaceaeUCG003	iLAMIN	rs6759615	A	G	0.102523	0.0200204	7.86e-07	14410	0.00181653	26.2202
RuminococcaceaeUCG003	iLAMIN	rs73341549	T	C	-0.169857	0.0318768	1.51e-07	6744	0.00419253	28.3851
RuminococcaceaeUCG003	iLAMIN	rs78720113	A	G	-0.115348	0.0249601	7.59e-06	13078	0.00163035	21.3533
RuminococcaceaeUCG014	iLAMIN	rs10495392	C	T	-0.082486	0.0187194	9.96e-06	13902	0.00139473	19.4139
RuminococcaceaeUCG014	iLAMIN	rs10791168	A	G	-0.0664624	0.0150069	9.76e-06	14403	0.00135996	19.6115
RuminococcaceaeUCG014	iLAMIN	rs10941294	C	T	-0.122057	0.0260017	2.4e-06	12615	0.00174374	22.0322
RuminococcaceaeUCG014	iLAMIN	rs115777838	T	C	-0.18835	0.0386643	4.62e-07	5674	0.00416492	23.7222
RuminococcaceaeUCG014	iLAMIN	rs12638134	T	G	0.0582548	0.0119657	1.21e-06	14403	0.00164293	23.6987
RuminococcaceaeUCG014	iLAMIN	rs34402072	C	T	-0.0688023	0.0156083	9.8e-06	13863	0.00139968	19.4282
RuminococcaceaeUCG014	iLAMIN	rs56105232	G	A	0.139276	0.0299132	2.91e-06	9190	0.00235335	21.6736
RuminococcaceaeUCG014	iLAMIN	rs72809222	T	C	0.0671775	0.0139838	2.41e-06	13922	0.00165492	23.0747
RuminococcaceaeUCG014	iLAMIN	rs73186226	G	A	-0.0993852	0.0216819	6.72e-06	13760	0.00152465	21.0081
RuminococcaceaeUCG014	iLAMIN	rs853612	A	G	-0.0528257	0.0119367	9.75e-06	14403	0.00135794	19.5823
RuminococcaceaeUCG014	iLAMIN	rs995642	C	T	0.060048	0.0126417	1.9e-06	14402	0.00156417	22.5593
Eubacteriumhalliigroup	iLAMIN	rs10501370	C	T	-0.115589	0.0252489	5.42e-06	13824	0.00151376	20.9549
Eubacteriumhalliigroup	iLAMIN	rs10798999	C	T	0.0601661	0.0126752	2.61e-06	16561	0.00135867	22.5288
Eubacteriumhalliigroup	iLAMIN	rs10808115	A	C	-0.0504747	0.0109922	4.42e-06	16566	0.00127117	21.0825
Eubacteriumhalliigroup	iLAMIN	rs117748144	T	C	-0.126582	0.028712	7.86e-06	10861	0.00178637	19.4329
Eubacteriumhalliigroup	iLAMIN	rs13116360	T	C	0.154124	0.0297185	2.94e-07	10323	0.00259868	26.8908
Eubacteriumhalliigroup	iLAMIN	rs138531890	A	G	0.153138	0.0349456	5.43e-06	7710	0.00248455	19.1986
Eubacteriumhalliigroup	iLAMIN	rs17074066	T	C	-0.0813986	0.0189272	9.35e-06	15804	0.00116892	18.4929
Eubacteriumhalliigroup	iLAMIN	rs17474256	G	A	0.0810805	0.0184573	9.45e-06	16460	0.001171	19.2949
Eubacteriumhalliigroup	iLAMIN	rs28584818	A	G	0.126115	0.0268627	4.43e-06	11095	0.00198265	22.0372
Eubacteriumhalliigroup	iLAMIN	rs60254196	A	G	-0.0522832	0.0111865	2.7e-06	16238	0.00134344	21.8415
Eubacteriumhalliigroup	iLAMIN	rs630939	C	T	-0.0508914	0.0114352	9.16e-06	16238	0.00121826	19.8037
Eubacteriumhalliigroup	iLAMIN	rs6550770	T	C	-0.198087	0.0443545	4.82e-06	4279	0.00463956	19.9359
Eubacteriumhalliigroup	iLAMIN	rs74018587	C	T	0.208943	0.043822	3.7e-06	3039	0.00742512	22.7188
Eubacteriumhalliigroup	iLAMIN	rs78056098	G	T	-0.0507411	0.0113758	8.29e-06	16568	0.0011994	19.8931
Eubacteriumhalliigroup	iLAMIN	rs949971	T	G	-0.0540164	0.0116101	3.29e-06	16566	0.00130496	21.6436
Anaerostipes	iLAMIN	rs10502061	A	G	0.0835752	0.0192017	7.94e-06	16825	0.00112469	18.942
Anaerostipes	iLAMIN	rs2014785	T	C	0.0515687	0.0112199	4.68e-06	16445	0.00128294	21.1224
Anaerostipes	iLAMIN	rs2396460	T	C	-0.0512653	0.0109555	2.91e-06	16912	0.00129307	21.8941
Anaerostipes	iLAMIN	rs2804244	A	G	-0.053089	0.0110983	2.04e-06	16926	0.00135007	22.8795
Anaerostipes	iLAMIN	rs3900776	G	A	-0.110013	0.0236302	2.75e-06	14694	0.00147291	21.6719
Anaerostipes	iLAMIN	rs62157625	T	C	0.088573	0.0185548	1.45e-06	15215	0.00149544	22.7842
Anaerostipes	iLAMIN	rs62215703	G	A	0.0644965	0.0136702	1.98e-06	15550	0.00142946	22.2571
Anaerostipes	iLAMIN	rs6474958	A	G	-0.0500065	0.0112001	6.74e-06	16918	0.00117693	19.9324
Anaerostipes	iLAMIN	rs6726833	C	A	-0.0877497	0.0189408	3.32e-06	16924	0.0012666	21.4606
Anaerostipes	iLAMIN	rs7193624	C	T	0.0750642	0.0150723	5.35e-07	16926	0.00146324	24.8001
Anaerostipes	iLAMIN	rs78735375	A	C	-0.137429	0.0305304	5.33e-06	10360	0.001952	20.2584
Prevotella9	iLAMIN	rs111509883	T	C	0.171131	0.0347624	1.24e-06	6960	0.0034699	24.2276
Prevotella9	iLAMIN	rs11685699	C	T	-0.141357	0.0295665	2.03e-06	8342	0.00273262	22.8525
Prevotella9	iLAMIN	rs117271932	A	G	0.208089	0.0440393	2.82e-06	4878	0.00455608	22.3171
Prevotella9	iLAMIN	rs12648235	T	C	0.0785902	0.0177676	7.39e-06	10271	0.00190126	19.5613
Prevotella9	iLAMIN	rs2104588	T	C	0.105558	0.023773	8.13e-06	9268	0.0021228	19.7117
Prevotella9	iLAMIN	rs2495052	A	G	0.0838978	0.0188523	8.97e-06	9790	0.00201889	19.8008
Prevotella9	iLAMIN	rs2683313	A	G	-0.0724576	0.0151603	1.69e-06	10260	0.00222147	22.8386
Prevotella9	iLAMIN	rs4968431	G	T	0.0640113	0.0144162	8.58e-06	10271	0.00191586	19.7118
Prevotella9	iLAMIN	rs7237249	C	T	-0.0823764	0.0182126	8.93e-06	10271	0.00198786	20.454
Prevotella9	iLAMIN	rs72815774	T	C	-0.176186	0.0393068	8.78e-06	5728	0.00349529	20.0842
Prevotella9	iLAMIN	rs746764	T	C	-0.0915772	0.0193245	2.04e-06	9385	0.00238719	22.4526
Prevotella9	iLAMIN	rs7976209	T	C	-0.0870786	0.0197951	7.28e-06	10263	0.00188199	19.3475
Prevotella9	iLAMIN	rs9428102	A	G	-0.0778844	0.0176068	4.62e-06	10264	0.00190281	19.5639
Prevotella9	iLAMIN	rs9613013	G	A	0.0917591	0.0202697	6.1e-06	9790	0.00208888	20.4888
LachnospiraceaeUCG008	iLAMIN	rs10741777	T	C	-0.0973842	0.0194791	7.69e-07	7014	0.00355081	24.987
LachnospiraceaeUCG008	iLAMIN	rs10793103	C	T	0.0974344	0.0181279	9.35e-08	7014	0.00410183	28.8805
LachnospiraceaeUCG008	iLAMIN	rs10801803	G	A	-0.117029	0.0243085	1.4e-06	7017	0.00329222	23.1712
LachnospiraceaeUCG008	iLAMIN	rs13024781	T	C	-0.0798769	0.0168846	2.29e-06	7016	0.00317973	22.3738
LachnospiraceaeUCG008	iLAMIN	rs57091572	A	G	-0.110443	0.0235801	2.86e-06	6950	0.0031465	21.9309
LachnospiraceaeUCG008	iLAMIN	rs57254474	G	A	0.0886511	0.0199045	6.92e-06	7017	0.00281896	19.8309
LachnospiraceaeUCG008	iLAMIN	rs61944774	A	G	0.179838	0.0393797	6.34e-06	6000	0.00346385	20.8484
LachnospiraceaeUCG008	iLAMIN	rs62277846	C	T	0.102292	0.0212319	1.59e-06	7016	0.00329751	23.2052
LachnospiraceaeUCG008	iLAMIN	rs67078837	T	C	-0.0845848	0.0170693	7.68e-07	7016	0.00348777	24.5489
LachnospiraceaeUCG008	iLAMIN	rs75356640	G	A	0.136523	0.0303128	9.83e-06	6423	0.00314814	20.2781
LachnospiraceaeUCG008	iLAMIN	rs955844	A	C	0.112064	0.0228369	1.81e-06	6863	0.00349641	24.0731
Haemophilus	iLAMIN	rs10781340	G	A	0.0948915	0.0203221	4.32e-06	9037	0.00240684	21.7983
Haemophilus	iLAMIN	rs111582866	G	A	-0.124265	0.026016	1.27e-06	8370	0.00271839	22.8095
Haemophilus	iLAMIN	rs35509	G	A	0.128249	0.0268779	2.01e-06	8430	0.0026935	22.7622
Haemophilus	iLAMIN	rs4822728	T	C	0.0705861	0.0151388	3.48e-06	9119	0.00237835	21.7351
Haemophilus	iLAMIN	rs76022354	C	T	0.244638	0.0505504	1.83e-06	3618	0.0064317	23.4076
Haemophilus	iLAMIN	rs78909003	T	C	-0.246256	0.0503924	1.67e-06	3559	0.00666516	23.867
Haemophilus	iLAMIN	rs9328464	T	C	0.0723095	0.0148799	1.42e-06	9119	0.00258296	23.6098
Haemophilus	iLAMIN	rs9382510	C	T	-0.093521	0.0172649	7.12e-08	9117	0.00320808	29.3358
Haemophilus	iLAMIN	rs9895850	T	C	-0.192957	0.0416755	2.14e-06	4592	0.00464659	21.4274
Actinomyces	iRVEDV	rs35011108	A	G	0.232634	0.0512044	6.34e-06	3515	0.00583798	20.6293
Actinomyces	iRVESV	rs35011108	A	G	0.232634	0.0512044	6.34e-06	3515	0.00583798	20.6293
Actinomyces	iRVSV	rs35011108	A	G	0.232634	0.0512044	6.34e-06	3515	0.00583798	20.6293
Actinomyces	LAAEF	rs35011108	A	G	0.232634	0.0512044	6.34e-06	3515	0.00583798	20.6293
Actinomyces	LAPEF	rs35011108	A	G	0.232634	0.0512044	6.34e-06	3515	0.00583798	20.6293
Actinomyces	LATEF	rs35011108	A	G	0.232634	0.0512044	6.34e-06	3515	0.00583798	20.6293
Actinomyces	LVEF	rs35011108	A	G	0.232634	0.0512044	6.34e-06	3515	0.00583798	20.6293
Anaerofilum	iLAMIN	rs10794359	T	C	-0.0953524	0.02006	2.23e-06	4994	0.00450395	22.5854
Anaerofilum	iLAMIN	rs1563175	A	C	0.0923834	0.0202157	5.54e-06	5051	0.00411757	20.8755
Anaerofilum	iLAMIN	rs17012738	T	G	0.0903417	0.0200239	7.24e-06	5051	0.00401378	20.3472
Anaerofilum	iLAMIN	rs17096874	C	T	-0.126337	0.0268919	2.86e-06	5051	0.00435058	22.062
Anaerofilum	iLAMIN	rs356049	G	A	0.132603	0.0289802	6.56e-06	4994	0.00417482	20.9281
Anaerofilum	iLAMIN	rs4244069	G	A	-0.146775	0.0326594	9.81e-06	5030	0.00399923	20.1888
Anaerofilum	iLAMIN	rs4506496	G	A	0.10309	0.0212861	1.49e-06	4935	0.00473034	23.4457
Anaerofilum	iLAMIN	rs712981	A	C	0.10076	0.0202902	6.83e-07	5051	0.00485854	24.6505
Anaerofilum	iLAMIN	rs79598899	C	T	0.182586	0.0357284	3.75e-07	4709	0.00551538	26.1049
Anaerofilum	iLAMIN	rs816292	T	C	-0.113003	0.02204	2.64e-07	5017	0.00521241	26.2772
Anaerofilum	iLAMIN	rs9299345	T	C	-0.1364	0.0302372	8.04e-06	5051	0.00401255	20.341
Intestinibacter	iLAMIN	rs10805326	G	A	0.0775151	0.0139665	3.55e-08	12303	0.00249748	30.7984
Intestinibacter	iLAMIN	rs118030283	G	A	-0.151829	0.0324471	2.67e-06	8830	0.00247355	21.8907
Intestinibacter	iLAMIN	rs16938435	T	C	-0.112189	0.0235439	1.8e-06	12303	0.00184217	22.7023
Intestinibacter	iLAMIN	rs2098844	C	T	-0.0575295	0.0128416	6.79e-06	12291	0.00163023	20.0667
Intestinibacter	iLAMIN	rs2702387	A	G	0.0608559	0.0132145	4.26e-06	12291	0.00172252	21.2046
Intestinibacter	iLAMIN	rs4327025	G	A	-0.0810346	0.0154397	1.64e-07	12303	0.002234	27.5419
Intestinibacter	iLAMIN	rs447950	A	G	0.0628342	0.0136652	5.64e-06	12303	0.00171554	21.1391
Intestinibacter	iLAMIN	rs478972	T	C	-0.142681	0.0297116	1.82e-06	10333	0.00222682	23.0566
Intestinibacter	iLAMIN	rs6062862	A	G	0.0924508	0.0204658	6.68e-06	12189	0.00167136	20.4029
Intestinibacter	iLAMIN	rs62430350	T	C	0.151096	0.0351476	6.84e-06	7650	0.00240992	18.4756
Intestinibacter	iLAMIN	rs68093214	C	T	0.0662258	0.0149877	9.26e-06	11886	0.00163996	19.5213
Intestinibacter	iLAMIN	rs6875660	C	T	0.0890455	0.0193905	3.06e-06	12293	0.00171255	21.0851
Intestinibacter	iLAMIN	rs893394	G	A	0.0583322	0.0130729	7.85e-06	11886	0.00167227	19.9066
Intestinibacter	iLAMIN	rs9348442	C	T	0.099082	0.0221625	6.26e-06	12303	0.00162194	19.9839
Coprococcus3	iLAMIN	rs10810043	A	G	0.0515518	0.0115923	9.27e-06	15833	0.00124751	19.7739
Coprococcus3	iLAMIN	rs11077359	T	C	-0.0645443	0.0148833	9.64e-06	15378	0.00122148	18.8044
Coprococcus3	iLAMIN	rs11080344	C	T	0.0516921	0.0113054	4.79e-06	15835	0.00131851	20.9036
Coprococcus3	iLAMIN	rs13247359	G	A	0.051211	0.0113031	7.33e-06	15833	0.00129481	20.5247
Coprococcus3	iLAMIN	rs13394391	C	T	-0.0709302	0.0150918	2.2e-06	15834	0.00139311	22.0864
Coprococcus3	iLAMIN	rs178271	T	C	0.145257	0.0294239	7.81e-07	10794	0.00225275	24.3665
Coprococcus3	iLAMIN	rs4575475	G	A	0.0619514	0.0137787	7.04e-06	15154	0.00133223	20.2128
Coprococcus3	iLAMIN	rs7521171	G	A	-0.0596434	0.0129279	4.32e-06	15472	0.00137382	21.2822
Coprococcus3	iLAMIN	rs8100692	T	C	0.0577411	0.0113476	4.16e-07	15829	0.00163305	25.8885
LachnospiraceaeUCG001	iLAMIN	rs12131224	C	T	0.117095	0.02591	7.4e-06	9676	0.00210637	20.42
LachnospiraceaeUCG001	iLAMIN	rs2050911	G	A	0.0751466	0.0153934	1.11e-06	10148	0.00234287	23.8266
LachnospiraceaeUCG001	iLAMIN	rs2371284	T	C	-0.0761893	0.0170127	7.56e-06	9961	0.0020094	20.0519
LachnospiraceaeUCG001	iLAMIN	rs437876	T	C	0.0784637	0.0144768	7.17e-08	10150	0.00288584	29.3703
LachnospiraceaeUCG001	iLAMIN	rs4981345	T	C	-0.0681973	0.0149831	6.09e-06	9961	0.0020755	20.7129
LachnospiraceaeUCG001	iLAMIN	rs573933	T	C	-0.107898	0.0232346	3.11e-06	10150	0.00212017	21.5612
LachnospiraceaeUCG001	iLAMIN	rs62496417	T	G	-0.0748504	0.0165681	5.88e-06	10150	0.00200681	20.4061
LachnospiraceaeUCG001	iLAMIN	rs7341608	T	C	-0.0784757	0.0177648	9.48e-06	9917	0.00196389	19.5103
LachnospiraceaeUCG001	iLAMIN	rs74034332	G	A	0.168045	0.0382637	3.33e-06	6004	0.00320218	19.2813
LachnospiraceaeUCG001	iLAMIN	rs78848836	A	G	-0.118868	0.0259753	3.38e-06	9506	0.00219814	20.9371
LachnospiraceaeUCG001	iLAMIN	rs8104225	A	G	0.0892098	0.0197665	8.04e-06	9908	0.00205158	20.3647
LachnospiraceaeUCG001	iLAMIN	rs9403580	C	T	0.107801	0.0229777	3.47e-06	10095	0.00217558	22.006
LachnospiraceaeUCG001	iLAMIN	rs985416	C	T	0.0970258	0.0181807	1.46e-07	9917	0.0028637	28.4752
Ruminiclostridium5	iLAMIN	rs10827477	A	G	-0.0547387	0.0115163	2.19e-06	17391	0.00129739	22.5896
Ruminiclostridium5	iLAMIN	rs113753996	T	C	0.0820689	0.0174463	3.99e-06	16680	0.00132489	22.1259
Ruminiclostridium5	iLAMIN	rs1223978	T	C	0.0484169	0.0108254	8.16e-06	17381	0.00114956	20.0011
Ruminiclostridium5	iLAMIN	rs1492620	T	C	-0.0830505	0.0180073	3.53e-06	17397	0.00122119	21.2685
Ruminiclostridium5	iLAMIN	rs2482038	C	A	0.0518991	0.0108777	1.7e-06	17396	0.00130686	22.7613
Ruminiclostridium5	iLAMIN	rs2791343	T	C	0.051717	0.0113369	5.54e-06	17392	0.00119512	20.808
Ruminiclostridium5	iLAMIN	rs2833828	G	A	0.0489617	0.0108702	6.82e-06	17397	0.00116481	20.2856
Ruminiclostridium5	iLAMIN	rs4955951	A	G	-0.0713749	0.0165826	9.96e-06	17397	0.00106377	18.524
Ruminiclostridium5	iLAMIN	rs6121460	G	A	0.0932955	0.0199206	2.64e-06	17318	0.00126494	21.9314
Ruminiclostridium5	iLAMIN	rs79968837	A	G	-0.0950311	0.0193507	1.15e-06	16602	0.00145059	24.1148
Ruminiclostridium5	iLAMIN	rs8053158	A	G	-0.0740543	0.0159151	5.9e-06	17397	0.00124299	21.6487
Ruminiclostridium6	iLAMIN	rs10829821	T	C	-0.097606	0.0216072	3.47e-06	12802	0.00159142	20.4026
Ruminiclostridium6	iLAMIN	rs116969552	A	G	-0.166823	0.0376681	9.16e-06	6824	0.00286601	19.6081
Ruminiclostridium6	iLAMIN	rs11992182	A	C	0.0625299	0.0137876	4.65e-06	13381	0.00153478	20.5653
Ruminiclostridium6	iLAMIN	rs35362464	C	A	0.0720077	0.0165387	8.99e-06	13308	0.00142241	18.9536
Ruminiclostridium6	iLAMIN	rs61060922	T	G	0.15913	0.0322283	1.09e-06	8955	0.00271506	24.3741
Ruminiclostridium6	iLAMIN	rs663262	T	C	-0.13498	0.0310715	3.39e-06	7876	0.00239041	18.8672
Ruminiclostridium6	iLAMIN	rs67479537	T	C	0.118994	0.026487	9.3e-06	11613	0.00173495	20.1795
Ruminiclostridium6	iLAMIN	rs71414120	T	G	0.200894	0.0406434	1.08e-06	5567	0.0043695	24.423
Ruminiclostridium6	iLAMIN	rs72991535	T	G	0.135604	0.0295174	4.95e-06	9642	0.00218409	21.1007
Ruminiclostridium6	iLAMIN	rs73176030	T	C	0.058665	0.013208	7.29e-06	13378	0.0014725	19.7252
Ruminiclostridium6	iLAMIN	rs77193512	A	G	0.0736533	0.0153163	1.3e-06	13380	0.00172531	23.1211
Ruminiclostridium6	iLAMIN	rs792058	G	A	0.0554234	0.0125423	8.58e-06	12933	0.00150757	19.5238
Ruminiclostridium6	iLAMIN	rs79968172	G	A	0.11614	0.0243083	1.66e-06	12802	0.00177991	22.8235
Ruminiclostridium6	iLAMIN	rs9555756	A	C	-0.0804138	0.0176692	7.1e-06	13369	0.00154688	20.7092
Bifidobacterium	iLAMIN	rs12022129	G	A	0.0619356	0.0138937	8e-06	14776	0.00134308	19.8693
Bifidobacterium	iLAMIN	rs2491158	G	A	0.0712624	0.015983	8.05e-06	14021	0.00141583	19.8766
Bifidobacterium	iLAMIN	rs2686790	T	C	0.070741	0.0157926	7.5e-06	14778	0.00135591	20.0621
Bifidobacterium	iLAMIN	rs540489	T	G	-0.0637641	0.0138746	5.19e-06	14561	0.00144841	21.118
Bifidobacterium	iLAMIN	rs55888705	A	G	0.0546319	0.0121139	6.67e-06	14777	0.0013745	20.3362
Bifidobacterium	iLAMIN	rs56108664	T	C	0.0729971	0.0157926	2.44e-06	13916	0.00153294	21.362
Bifidobacterium	iLAMIN	rs5746486	T	C	-0.0536216	0.0120801	9e-06	14778	0.00133152	19.7008
Bifidobacterium	iLAMIN	rs62181700	G	A	-0.0624643	0.0131205	2.17e-06	14774	0.00153179	22.6622
Bifidobacterium	iLAMIN	rs73797465	T	G	-0.0953566	0.0209236	4.38e-06	14666	0.00141417	20.7667
Bifidobacterium	iLAMIN	rs75344046	C	T	0.232354	0.0505979	4.86e-06	3856	0.00543914	21.0771
Bifidobacterium	iLAMIN	rs857444	C	T	0.0558234	0.0121219	3.57e-06	14777	0.00143311	21.2047
Paraprevotella	iLAMIN	rs10842464	T	C	-0.0758215	0.0172568	6.6e-06	7178	0.00268223	19.2994
Paraprevotella	iLAMIN	rs140997932	T	C	-0.162376	0.0354178	2.11e-06	6187	0.00338567	21.0115
Paraprevotella	iLAMIN	rs145020347	A	G	-0.12465	0.0262323	4.03e-06	6859	0.00328112	22.5727
Paraprevotella	iLAMIN	rs17109926	A	G	-0.0988335	0.0216172	6.75e-06	7179	0.00290325	20.8973
Paraprevotella	iLAMIN	rs17785622	A	G	0.248065	0.0524304	1.93e-06	3288	0.00676219	22.3718
Paraprevotella	iLAMIN	rs2081023	A	G	-0.122561	0.0236507	2.64e-07	7178	0.00372725	26.8468
Paraprevotella	iLAMIN	rs3008582	T	C	0.10572	0.0227246	4.36e-06	7175	0.00300742	21.6373
Paraprevotella	iLAMIN	rs3801748	G	A	0.0779721	0.0171691	5.2e-06	7179	0.00286465	20.6187
Paraprevotella	iLAMIN	rs4756632	G	T	-0.138905	0.0289897	3.82e-06	7179	0.00318787	22.9525
Paraprevotella	iLAMIN	rs4767113	C	T	0.0882466	0.018382	2.14e-06	6900	0.00332901	23.0402
Paraprevotella	iLAMIN	rs7240324	T	G	-0.10229	0.0226948	5.96e-06	6900	0.00293556	20.3091
Paraprevotella	iLAMIN	rs9602779	A	C	-0.106692	0.0220264	6.93e-07	7177	0.00325849	23.4561
Paraprevotella	iLAMIN	rs9900242	A	G	-0.0852967	0.0175212	1.14e-06	6900	0.00342294	23.6926
RuminococcaceaeUCG005	iLAMIN	rs10873449	T	C	0.0654843	0.0143973	4.11e-06	16098	0.00128345	20.685
RuminococcaceaeUCG005	iLAMIN	rs10937802	G	A	0.0755811	0.0168226	8.17e-06	15821	0.00127424	20.1829
RuminococcaceaeUCG005	iLAMIN	rs10950694	T	C	0.0577628	0.011412	4.3e-07	15821	0.00161672	25.6164
RuminococcaceaeUCG005	iLAMIN	rs114279581	A	G	-0.146604	0.0316034	3.22e-06	8465	0.00253568	21.514
RuminococcaceaeUCG005	iLAMIN	rs12458218	T	C	0.0677322	0.0144525	2.41e-06	16099	0.00136243	21.9609
RuminococcaceaeUCG005	iLAMIN	rs2893871	G	A	-0.073644	0.015548	3.54e-06	16103	0.00139128	22.4322
RuminococcaceaeUCG005	iLAMIN	rs34781347	G	A	0.188685	0.0386484	6.05e-07	6061	0.00391708	23.8269
RuminococcaceaeUCG005	iLAMIN	rs55793120	T	C	0.121548	0.0279546	7.37e-06	11224	0.00168154	18.9021
RuminococcaceaeUCG005	iLAMIN	rs72776570	C	A	0.087067	0.0197179	5.36e-06	15376	0.00126646	19.4953
RuminococcaceaeUCG005	iLAMIN	rs7449320	C	A	0.0599163	0.0130836	4.81e-06	16095	0.0013013	20.9691
RuminococcaceaeUCG005	iLAMIN	rs7555878	A	G	0.0586677	0.0125277	2.81e-06	16100	0.00136031	21.928
RuminococcaceaeUCG005	iLAMIN	rs7586445	G	A	0.0782349	0.0176458	8.81e-06	15099	0.00130019	19.6545
RuminococcaceaeUCG005	iLAMIN	rs898577	T	C	-0.123012	0.0286671	7.46e-06	9991	0.00183959	18.4095
Holdemania	iLAMIN	rs10885477	T	C	-0.135137	0.0301894	8.6e-06	8690	0.00230047	20.0325
Holdemania	iLAMIN	rs11080063	G	A	-0.0665238	0.0149837	6.67e-06	9103	0.00216068	19.7069
Holdemania	iLAMIN	rs111745969	A	G	0.120677	0.0265781	3.71e-06	8233	0.00249779	20.6108
Holdemania	iLAMIN	rs113593397	A	G	-0.128935	0.0282526	9.36e-06	8296	0.00250417	20.8218
Holdemania	iLAMIN	rs116500994	G	T	-0.13755	0.0293386	2.34e-06	8432	0.00260006	21.9757
Holdemania	iLAMIN	rs12701617	A	G	-0.0660617	0.0149427	9.52e-06	9106	0.00214183	19.541
Holdemania	iLAMIN	rs1867876	T	C	0.0842919	0.0162192	2.74e-07	9109	0.00295636	27.0034
Holdemania	iLAMIN	rs4146507	C	T	0.079488	0.0177002	7.23e-06	9108	0.00220934	20.1628
Holdemania	iLAMIN	rs6133067	T	C	0.0910829	0.0178561	5.17e-07	8863	0.00292716	26.0137
Holdemania	iLAMIN	rs73139538	G	A	-0.148594	0.0327469	7.77e-06	8095	0.00253711	20.5851
Holdemania	iLAMIN	rs77293403	A	G	0.164556	0.0341775	1.77e-06	7585	0.00304698	23.1758
Holdemania	iLAMIN	rs80149660	C	T	-0.232987	0.0519183	6.04e-06	3283	0.00609673	20.1261
Holdemania	iLAMIN	rs9500080	C	T	0.0926764	0.0178886	4.09e-07	9106	0.00293886	26.8343
Holdemania	iLAMIN	rs9529719	T	C	0.074038	0.0160494	5.97e-06	9107	0.00233131	21.2762
Holdemania	iLAMIN	rs967319	T	C	0.0788638	0.0176744	8.38e-06	9108	0.0021812	19.9054
Collinsella	iLAMIN	rs10890671	T	C	-0.0537401	0.0118848	6.52e-06	14334	0.00142438	20.4433
Collinsella	iLAMIN	rs11597285	G	T	-0.0537947	0.0120548	9.38e-06	14334	0.00138734	19.911
Collinsella	iLAMIN	rs1496626	T	C	-0.0722307	0.01616	6.78e-06	14334	0.00139183	19.9755
Collinsella	iLAMIN	rs149807560	C	A	-0.104264	0.0235841	7.1e-06	13473	0.00144857	19.5419
Collinsella	iLAMIN	rs2103510	G	A	0.0786551	0.0168217	2.42e-06	14334	0.00152295	21.8602
Collinsella	iLAMIN	rs62448871	C	A	-0.0540309	0.0120324	6.78e-06	14334	0.00140476	20.1613
Collinsella	iLAMIN	rs73052258	G	A	0.0930178	0.0202658	1.72e-06	14334	0.00146757	21.0641
Collinsella	iLAMIN	rs75672793	A	G	-0.108908	0.0240522	6.14e-06	12601	0.00162443	20.4995
Collinsella	iLAMIN	rs9541268	C	A	0.09597	0.0197312	8.79e-07	12914	0.00182855	23.6535
Tyzzerella3	iLAMIN	rs10898797	C	T	0.12238	0.0274683	8.85e-06	5387	0.00367127	19.8426
Tyzzerella3	iLAMIN	rs112102233	A	G	-0.216348	0.0477575	6.18e-06	3857	0.00529261	20.5116
Tyzzerella3	iLAMIN	rs1232220	G	T	-0.143869	0.031828	7.91e-06	5000	0.00406982	20.4241
Tyzzerella3	iLAMIN	rs17706273	T	C	-0.140368	0.0274708	5.88e-07	5395	0.00481624	26.0997
Tyzzerella3	iLAMIN	rs191093	G	A	0.159008	0.0353306	6.76e-06	4621	0.00436417	20.2465
Tyzzerella3	iLAMIN	rs4904512	T	C	-0.117151	0.0250306	3.09e-06	5396	0.00404314	21.8972
Tyzzerella3	iLAMIN	rs55799124	A	G	-0.11435	0.0238604	1.34e-06	5362	0.00426515	22.9591
Tyzzerella3	iLAMIN	rs67476743	T	G	0.132164	0.022208	3.74e-09	4948	0.00710688	35.4022
Tyzzerella3	iLAMIN	rs6920448	C	T	-0.141081	0.0305446	4.15e-06	5010	0.00424017	21.3252
Tyzzerella3	iLAMIN	rs7019909	T	C	0.144156	0.0301626	1.76e-06	5396	0.00421519	22.833
Tyzzerella3	iLAMIN	rs7333521	T	C	-0.207191	0.0453121	4.88e-06	4335	0.00479996	20.8985
Tyzzerella3	iLAMIN	rs75091807	G	T	-0.184966	0.0383029	1.71e-06	4621	0.0050211	23.3095
Tyzzerella3	iLAMIN	rs7561370	T	C	0.131341	0.0286292	1.52e-06	5396	0.00388525	21.0388
Parasutterella	iLAMIN	rs10899911	A	G	-0.0717102	0.0148151	1.15e-06	11386	0.00205346	23.4247
Parasutterella	iLAMIN	rs11715853	G	A	-0.0662952	0.0146114	6.23e-06	11386	0.00180478	20.5828
Parasutterella	iLAMIN	rs2090816	A	C	0.0840967	0.0177315	2.9e-06	11385	0.00197187	22.4901
Parasutterella	iLAMIN	rs2387977	T	C	-0.0681778	0.0134756	5.38e-07	11345	0.00225117	25.5927
Parasutterella	iLAMIN	rs35055552	T	C	0.109554	0.0235433	3.35e-06	9970	0.00216714	21.649
Parasutterella	iLAMIN	rs55877868	A	C	-0.104458	0.0228089	2.87e-06	10588	0.00197696	20.9696
Parasutterella	iLAMIN	rs6809952	G	A	-0.0684957	0.0150892	8.13e-06	11077	0.00185681	20.6024
Parasutterella	iLAMIN	rs6828768	C	T	0.0636852	0.0132645	1.78e-06	11386	0.00202043	23.0472
Parasutterella	iLAMIN	rs7303158	C	T	0.0646859	0.0134256	1.33e-06	11386	0.00203468	23.2101
Parasutterella	iLAMIN	rs7311004	T	C	-0.0617522	0.0136438	5.92e-06	11384	0.00179621	20.4812
Parasutterella	iLAMIN	rs7572229	G	A	0.066273	0.0132736	6.32e-07	11383	0.00218519	24.9242
Parasutterella	iLAMIN	rs78383039	T	C	-0.146315	0.0297119	1.57e-06	9174	0.00263638	24.2448
Parasutterella	iLAMIN	rs8039785	T	G	0.0618345	0.0133	3.62e-06	11383	0.00189529	21.6113
Parasutterella	iLAMIN	rs823424	G	A	-0.0713448	0.0156958	4.95e-06	11386	0.00181133	20.6576
Ruminococcustorquesgroup	iLAMIN	rs10904297	A	G	-0.167804	0.0389812	2.69e-06	3143	0.00586135	18.5191
Ruminococcustorquesgroup	iLAMIN	rs10967781	C	A	0.0507994	0.0113322	8.37e-06	17791	0.00112822	20.0927
Ruminococcustorquesgroup	iLAMIN	rs12434631	A	G	0.074697	0.0153401	2.77e-06	17353	0.00136454	23.7084
Ruminococcustorquesgroup	iLAMIN	rs1475330	T	C	0.0523492	0.01182	8.13e-06	17353	0.00112906	19.6125
Ruminococcustorquesgroup	iLAMIN	rs4073731	T	C	0.0651948	0.0142221	4.05e-06	17793	0.0011796	21.0111
Ruminococcustorquesgroup	iLAMIN	rs77034621	T	G	-0.151553	0.0335878	6.07e-06	8567	0.00237086	20.3547
Ruminococcustorquesgroup	iLAMIN	rs8080469	G	A	0.0490727	0.0107036	3.5e-06	17798	0.0011796	21.0169
Ruminococcustorquesgroup	iLAMIN	rs8141465	A	G	0.0480778	0.0107442	9.65e-06	17791	0.00112422	20.0212
RuminococcaceaeUCG002	iLAMIN	rs10916131	C	T	-0.069333	0.0146753	2.87e-06	17097	0.00130382	22.3179
RuminococcaceaeUCG002	iLAMIN	rs10927423	C	A	-0.0713617	0.0147712	8.5e-07	17096	0.00136336	23.3371
RuminococcaceaeUCG002	iLAMIN	rs10964441	G	A	-0.14906	0.034486	7.45e-06	5346	0.00348252	18.6756
RuminococcaceaeUCG002	iLAMIN	rs113147300	A	G	-0.075842	0.0164562	7.69e-06	16370	0.00129583	21.2377
RuminococcaceaeUCG002	iLAMIN	rs11607472	A	G	-0.0780229	0.0176325	7.19e-06	16282	0.00120112	19.5778
RuminococcaceaeUCG002	iLAMIN	rs116974815	C	A	-0.189731	0.0396566	2.03e-06	5819	0.00391823	22.882
RuminococcaceaeUCG002	iLAMIN	rs11750293	G	T	-0.0578304	0.0120512	1.76e-06	17094	0.00134531	23.0249
RuminococcaceaeUCG002	iLAMIN	rs12463378	A	G	-0.0522061	0.0112086	2.96e-06	16994	0.00127493	21.6912
RuminococcaceaeUCG002	iLAMIN	rs15256	C	T	0.0732376	0.016834	9.46e-06	17095	0.00110597	18.9253
RuminococcaceaeUCG002	iLAMIN	rs55793120	T	C	0.137396	0.027414	4.81e-07	11669	0.00214802	25.1148
RuminococcaceaeUCG002	iLAMIN	rs56030423	G	A	-0.0982874	0.0216344	6.3e-06	14937	0.00137988	20.637
RuminococcaceaeUCG002	iLAMIN	rs57079348	T	G	-0.076573	0.017282	7.22e-06	16372	0.00119769	19.6296
RuminococcaceaeUCG002	iLAMIN	rs6542556	A	G	0.050974	0.011406	7.86e-06	17094	0.00116702	19.97
RuminococcaceaeUCG002	iLAMIN	rs6793778	C	T	-0.0558706	0.0125258	9.81e-06	17094	0.00116254	19.8932
RuminococcaceaeUCG002	iLAMIN	rs7120052	A	C	0.0624796	0.0135523	1.97e-06	17097	0.00124162	21.252
RuminococcaceaeUCG002	iLAMIN	rs7155595	C	A	0.0569929	0.0116986	1.15e-06	17084	0.00138733	23.7312
RuminococcaceaeUCG002	iLAMIN	rs7249614	A	G	-0.0492778	0.0110807	9.07e-06	16651	0.00118635	19.7751
RuminococcaceaeUCG002	iLAMIN	rs7342369	C	A	-0.0527803	0.0116023	5.66e-06	16651	0.00124129	20.6919
RuminococcaceaeUCG002	iLAMIN	rs76847269	A	G	0.163508	0.0356151	5.17e-06	7654	0.00274617	21.0716
RuminococcaceaeUCG002	iLAMIN	rs77564310	A	C	-0.0713093	0.0140855	3.29e-07	17000	0.00150537	25.6268
RuminococcaceaeUCG002	iLAMIN	rs79016051	C	T	-0.0887747	0.0189424	2.34e-06	16937	0.00129511	21.9612
RuminococcaceaeUCG002	iLAMIN	rs882348	A	G	-0.0799946	0.0178618	5.45e-06	17097	0.00117177	20.0549
Faecalibacterium	iLAMIN	rs10927394	G	T	-0.232262	0.0512364	7.02e-06	3495	0.00584529	20.5376
Faecalibacterium	iLAMIN	rs114946999	C	T	-0.0861565	0.01896	5.7e-06	15673	0.00131575	20.6463
Faecalibacterium	iLAMIN	rs11776390	T	C	-0.078354	0.017183	6.4e-06	16718	0.00124222	20.7907
Faecalibacterium	iLAMIN	rs1271565	C	T	-0.0576251	0.0119649	1.3e-06	17638	0.00131336	23.1929
Faecalibacterium	iLAMIN	rs12753492	A	C	0.0641305	0.0149933	8.8e-06	17525	0.00104285	18.2929
Faecalibacterium	iLAMIN	rs2835874	T	C	-0.0866356	0.0196496	7.54e-06	17567	0.00110537	19.4374
Faecalibacterium	iLAMIN	rs6910935	A	G	0.134864	0.0277032	1.38e-06	12640	0.00187142	23.6954
Faecalibacterium	iLAMIN	rs75499067	C	T	0.227585	0.0465522	1.76e-06	4526	0.00525295	23.8899
Faecalibacterium	iLAMIN	rs79656633	T	C	0.145631	0.0323019	8.14e-06	9080	0.00223354	20.3215
Faecalibacterium	iLAMIN	rs9536330	T	C	-0.048317	0.010797	5.33e-06	18082	0.00110628	20.0237
Ruminococcusgauvreauiigroup	iLAMIN	rs10931481	G	A	0.0610096	0.0130484	3.38e-06	13382	0.00163098	21.8582
Ruminococcusgauvreauiigroup	iLAMIN	rs12079579	A	G	0.0955324	0.0213436	5.04e-06	12986	0.00154035	20.0308
Ruminococcusgauvreauiigroup	iLAMIN	rs12539819	C	T	0.110654	0.0240684	4.49e-06	11860	0.00177901	21.1332
Ruminococcusgauvreauiigroup	iLAMIN	rs1391597	C	T	0.0590284	0.0124874	1.86e-06	13382	0.001667	22.3417
Ruminococcusgauvreauiigroup	iLAMIN	rs2047242	A	G	-0.067603	0.0133738	2.46e-07	13369	0.00190764	25.5481
Ruminococcusgauvreauiigroup	iLAMIN	rs2105937	A	G	0.0580215	0.0127806	5.1e-06	13364	0.00153982	20.6069
Ruminococcusgauvreauiigroup	iLAMIN	rs2166943	A	C	0.0566974	0.0123497	5.28e-06	13377	0.00157316	21.0742
Ruminococcusgauvreauiigroup	iLAMIN	rs289410	G	A	-0.0654926	0.0139101	2.27e-06	13380	0.00165405	22.1645
Ruminococcusgauvreauiigroup	iLAMIN	rs431418	A	G	-0.094737	0.0210157	5.54e-06	13289	0.00152685	20.3182
Ruminococcusgauvreauiigroup	iLAMIN	rs71386687	T	G	0.121037	0.02386	2.91e-07	11340	0.00226412	25.7288
Ruminococcusgauvreauiigroup	iLAMIN	rs73802842	C	A	0.0736808	0.0169665	7.48e-06	13382	0.00140732	18.8565
Ruminococcusgauvreauiigroup	iLAMIN	rs9870933	A	G	0.0621643	0.0126072	8.49e-07	13382	0.00181358	24.3098
LachnospiraceaeNK4A136group	iLAMIN	rs10952110	G	T	0.0487709	0.0109614	9.08e-06	16764	0.00117949	19.794
LachnospiraceaeNK4A136group	iLAMIN	rs11263806	A	G	-0.0524615	0.0116758	5.07e-06	17236	0.00116994	20.1864
LachnospiraceaeNK4A136group	iLAMIN	rs12611395	A	G	-0.0902532	0.0199652	5.83e-06	16486	0.00123801	20.4326
LachnospiraceaeNK4A136group	iLAMIN	rs160061	A	G	0.0513831	0.0108094	2.12e-06	17234	0.00130943	22.5936
LachnospiraceaeNK4A136group	iLAMIN	rs28540839	A	C	0.0508285	0.0110591	9.34e-06	16764	0.00125849	21.1214
LachnospiraceaeNK4A136group	iLAMIN	rs2880566	T	C	0.0599578	0.0134693	5.61e-06	17232	0.0011486	19.8132
LachnospiraceaeNK4A136group	iLAMIN	rs4955932	T	C	-0.0492283	0.0109388	7.05e-06	17236	0.00117367	20.2508
LachnospiraceaeNK4A136group	iLAMIN	rs59805249	T	C	0.0936162	0.0207982	9.45e-06	15195	0.00133159	20.2578
LachnospiraceaeNK4A136group	iLAMIN	rs68104925	T	C	-0.0549104	0.0115385	2.37e-06	17227	0.00131289	22.6443
LachnospiraceaeNK4A136group	iLAMIN	rs7073658	T	G	-0.0499621	0.0109693	5.27e-06	17236	0.00120217	20.7432
LachnospiraceaeNK4A136group	iLAMIN	rs73044693	A	G	-0.10758	0.0229884	3.57e-06	12773	0.00171162	21.8965
LachnospiraceaeNK4A136group	iLAMIN	rs7616165	G	T	-0.230542	0.0483465	2.77e-06	4094	0.00552354	22.7279
LachnospiraceaeNK4A136group	iLAMIN	rs76193507	A	G	-0.22973	0.0499776	2.93e-06	3578	0.00587068	21.1175
LachnospiraceaeNK4A136group	iLAMIN	rs7832116	A	G	-0.0714756	0.0151703	3.57e-06	17219	0.00128754	22.1961
LachnospiraceaeNK4A136group	iLAMIN	rs954878	A	G	-0.0520656	0.0109082	1.78e-06	17227	0.00132072	22.7795
RuminococcaceaeUCG004	iLAMIN	rs10976229	T	G	0.095976	0.0214554	7.04e-06	9116	0.00219026	20.0059
RuminococcaceaeUCG004	iLAMIN	rs11961899	G	A	-0.0707825	0.0161381	9.18e-06	9501	0.00202068	19.2333
RuminococcaceaeUCG004	iLAMIN	rs12125734	G	T	0.133972	0.0257417	2.09e-07	8938	0.00302133	27.0804
RuminococcaceaeUCG004	iLAMIN	rs2248146	T	C	0.0689452	0.0153649	8.2e-06	9502	0.00211452	20.1306
RuminococcaceaeUCG004	iLAMIN	rs3800154	A	C	-0.0797959	0.0177639	6.12e-06	9406	0.00214066	20.1739
RuminococcaceaeUCG004	iLAMIN	rs511258	G	A	-0.0757474	0.0162475	4.52e-06	9500	0.00228269	21.7306
RuminococcaceaeUCG004	iLAMIN	rs6769553	A	G	0.0849743	0.0157451	7.91e-08	9501	0.00305624	29.1202
RuminococcaceaeUCG004	iLAMIN	rs7569771	A	G	-0.075914	0.0170308	8.12e-06	9502	0.00208666	19.8647
RuminococcaceaeUCG004	iLAMIN	rs9818949	G	T	0.0859927	0.0188671	5.39e-06	9116	0.00227362	20.769
Eisenbergiella	iLAMIN	rs11027642	C	T	0.129006	0.0284844	4.92e-06	5583	0.00366052	20.5044
Eisenbergiella	iLAMIN	rs11079158	T	C	0.100627	0.022546	7.35e-06	5582	0.0035559	19.9128
Eisenbergiella	iLAMIN	rs11938607	T	C	0.0978125	0.0216636	8.22e-06	5583	0.00363813	20.3786
Eisenbergiella	iLAMIN	rs12257723	A	C	-0.0952742	0.0211569	8.85e-06	5582	0.00361978	20.2717
Eisenbergiella	iLAMIN	rs12710729	C	A	0.0893384	0.0199069	9.84e-06	5583	0.00359448	20.1332
Eisenbergiella	iLAMIN	rs13258851	A	G	0.137001	0.0302124	7.75e-06	5583	0.00366957	20.5553
Eisenbergiella	iLAMIN	rs1508033	A	C	0.091546	0.0195787	3.23e-06	5580	0.00390284	21.8553
Eisenbergiella	iLAMIN	rs1553971	T	G	0.120965	0.0263054	5.27e-06	5583	0.00377325	21.1383
Eisenbergiella	iLAMIN	rs2683098	C	T	0.107319	0.022515	2.24e-06	5582	0.00405372	22.7118
Eisenbergiella	iLAMIN	rs3812426	G	A	0.106447	0.0224159	2.72e-06	5583	0.0040229	22.5425
Eisenbergiella	iLAMIN	rs4462860	G	A	0.0939071	0.0201104	4.16e-06	5460	0.00397769	21.7969
Turicibacter	iLAMIN	rs11054680	T	C	-0.104751	0.0226998	2.31e-06	8928	0.00237951	21.2901
Turicibacter	iLAMIN	rs11666533	C	T	-0.111689	0.0248436	7.37e-06	8256	0.00244208	20.2063
Turicibacter	iLAMIN	rs12603364	T	C	0.110861	0.0225598	8.67e-07	8923	0.00269898	24.1428
Turicibacter	iLAMIN	rs149744580	A	G	0.169883	0.0315478	7.01e-08	8459	0.00341628	28.9905
Turicibacter	iLAMIN	rs2834977	T	C	-0.0959995	0.0208261	3.96e-06	8946	0.00236953	21.2435
Turicibacter	iLAMIN	rs2952020	G	A	-0.0759019	0.0165764	5.63e-06	8949	0.00233741	20.9618
Turicibacter	iLAMIN	rs3734633	G	A	-0.120957	0.02683	5.32e-06	8626	0.00235064	20.3197
Turicibacter	iLAMIN	rs4869133	G	A	0.131186	0.027197	2.55e-06	8256	0.00281024	23.2611
Turicibacter	iLAMIN	rs55756211	T	C	-0.115115	0.0240708	2.81e-06	8941	0.00255147	22.8659
Turicibacter	iLAMIN	rs7199484	G	A	-0.0731428	0.0160172	5.77e-06	8948	0.00232507	20.8485
Bilophila	iLAMIN	rs11069458	T	C	-0.0680947	0.015503	7.72e-06	12856	0.00149843	19.2898
Bilophila	iLAMIN	rs1241171	G	A	-0.0692654	0.0150148	4.24e-06	12856	0.0016526	21.2777
Bilophila	iLAMIN	rs1571225	C	T	0.0826826	0.0170621	1.12e-06	12854	0.0018236	23.4797
Bilophila	iLAMIN	rs1969927	G	A	0.0564589	0.0126935	9.07e-06	12777	0.00154597	19.7804
Bilophila	iLAMIN	rs2728491	G	T	-0.0627416	0.0139456	6.33e-06	12856	0.00157197	20.2379
Bilophila	iLAMIN	rs3827020	C	T	0.0766479	0.0160642	1.79e-06	12628	0.00179955	22.7621
Bilophila	iLAMIN	rs4798126	G	A	0.073288	0.016799	7.15e-06	12777	0.00148739	19.0297
Bilophila	iLAMIN	rs542415	T	C	-0.0613623	0.0133436	4.71e-06	12777	0.00165238	21.1441
Bilophila	iLAMIN	rs60178956	G	A	-0.0624818	0.0141485	8.06e-06	12777	0.00152403	19.4993
Bilophila	iLAMIN	rs6793291	C	A	0.112729	0.0241633	3.11e-06	11051	0.00196564	21.7611
Bilophila	iLAMIN	rs72676854	T	C	0.123209	0.026882	5.62e-06	11616	0.00180517	21.0031
Bilophila	iLAMIN	rs7802841	C	A	0.0670097	0.0137701	1.77e-06	12856	0.00183865	23.6775
Bilophila	iLAMIN	rs9899990	A	G	-0.102702	0.0233878	9.07e-06	12088	0.0015927	19.2801
Alistipes	iLAMIN	rs1107244	G	A	0.0758558	0.0171182	3.59e-06	17571	0.00111629	19.6341
Alistipes	iLAMIN	rs11769002	G	A	-0.0528793	0.0109389	1.45e-06	17571	0.00132817	23.3657
[truncated: 17,960 more rows]

## Sheet: S4
Table S4. The complete results of Mendelian randomization estimates and sensitivity analyses
Exposure	Outcome	Method	SNPs, n	β(95%CI)	P-value	Heterogeneity		Pleiotropy
						Cochran’s Q value	P-value	Egger intercept	P-value
Actinomyces	iLAMAX	IVW (FE)	7	-0.032 (-0.100, 0.036)	0.35727	2.34043	0.885881	-0.00912911	0.405605
Actinomyces	iLAMAX	MR Egger	7	0.045 (-0.135, 0.226)	0.642822	2.34043	0.885881	-0.00912911	0.405605
Actinomyces	iLAMAX	WM	7	-0.014 (-0.097, 0.069)	0.747359	2.34043	0.885881	-0.00912911	0.405605
Adlercreutzia	iLAMAX	IVW (RE)	8	0.008 (-0.098, 0.114)	0.882585	14.9678	0.0364138	0.0507122	0.0134116
Adlercreutzia	iLAMAX	MR Egger	8	-0.552 (-0.876, -0.227)	0.0158353	14.9678	0.0364138	0.0507122	0.0134116
Adlercreutzia	iLAMAX	WM	8	0.063 (-0.043, 0.169)	0.24475	14.9678	0.0364138	0.0507122	0.0134116
Akkermansia	iLAMAX	IVW (FE)	10	0.055 (-0.016, 0.127)	0.129139	11.6019	0.236695	-0.00170407	0.890182
Akkermansia	iLAMAX	MR Egger	10	0.076 (-0.215, 0.366)	0.623654	11.6019	0.236695	-0.00170407	0.890182
Akkermansia	iLAMAX	WM	10	0.040 (-0.055, 0.135)	0.414032	11.6019	0.236695	-0.00170407	0.890182
Alistipes	iLAMAX	IVW (FE)	13	0.058 (-0.026, 0.142)	0.17579	13.7861	0.314575	-0.0146931	0.283257
Alistipes	iLAMAX	MR Egger	13	0.298 (-0.128, 0.724)	0.198056	13.7861	0.314575	-0.0146931	0.283257
Alistipes	iLAMAX	WM	13	0.095 (-0.020, 0.211)	0.105264	13.7861	0.314575	-0.0146931	0.283257
Allisonella	iLAMAX	IVW (FE)	7	-0.005 (-0.051, 0.041)	0.831259	6.02679	0.420195	0.0157518	0.595982
Allisonella	iLAMAX	MR Egger	7	-0.111 (-0.483, 0.260)	0.582465	6.02679	0.420195	0.0157518	0.595982
Allisonella	iLAMAX	WM	7	-0.016 (-0.077, 0.046)	0.617813	6.02679	0.420195	0.0157518	0.595982
Alloprevotella	iLAMAX	IVW (FE)	6	-0.008 (-0.060, 0.043)	0.744904	9.28748	0.0981326	-0.0120602	0.824877
Alloprevotella	iLAMAX	MR Egger	6	0.078 (-0.642, 0.798)	0.842677	9.28748	0.0981326	-0.0120602	0.824877
Alloprevotella	iLAMAX	WM	6	-0.037 (-0.106, 0.032)	0.293188	9.28748	0.0981326	-0.0120602	0.824877
Anaerofilum	iLAMAX	IVW (FE)	11	-0.015 (-0.061, 0.032)	0.540367	4.4322	0.925751	-0.00507721	0.71783
Anaerofilum	iLAMAX	MR Egger	11	0.030 (-0.207, 0.266)	0.812126	4.4322	0.925751	-0.00507721	0.71783
Anaerofilum	iLAMAX	WM	11	-0.019 (-0.081, 0.043)	0.550374	4.4322	0.925751	-0.00507721	0.71783
Anaerostipes	iLAMAX	IVW (FE)	11	-0.023 (-0.107, 0.061)	0.589777	13.811	0.181786	-0.00365354	0.763295
Anaerostipes	iLAMAX	MR Egger	11	0.028 (-0.310, 0.365)	0.875492	13.811	0.181786	-0.00365354	0.763295
Anaerostipes	iLAMAX	WM	11	-0.021 (-0.141, 0.099)	0.731585	13.811	0.181786	-0.00365354	0.763295
Anaerotruncus	iLAMAX	IVW (FE)	13	0.030 (-0.048, 0.107)	0.452646	10.4585	0.575803	-0.00483562	0.571393
Anaerotruncus	iLAMAX	MR Egger	13	0.099 (-0.146, 0.343)	0.445323	10.4585	0.575803	-0.00483562	0.571393
Anaerotruncus	iLAMAX	WM	13	0.080 (-0.027, 0.186)	0.141734	10.4585	0.575803	-0.00483562	0.571393
Bacteroides	iLAMAX	IVW (FE)	9	-0.033 (-0.130, 0.064)	0.504634	7.52321	0.481372	0.00414735	0.816601
Bacteroides	iLAMAX	MR Egger	9	-0.097 (-0.624, 0.431)	0.729908	7.52321	0.481372	0.00414735	0.816601
Bacteroides	iLAMAX	WM	9	-0.045 (-0.183, 0.092)	0.517199	7.52321	0.481372	0.00414735	0.816601
Barnesiella	iLAMAX	IVW (FE)	14	-0.063 (-0.131, 0.004)	0.0645178	15.8395	0.257904	-0.0103998	0.326639
Barnesiella	iLAMAX	MR Egger	14	0.061 (-0.189, 0.311)	0.64128	15.8395	0.257904	-0.0103998	0.326639
Barnesiella	iLAMAX	WM	14	-0.032 (-0.127, 0.063)	0.506468	15.8395	0.257904	-0.0103998	0.326639
Bifidobacterium	iLAMAX	IVW (FE)	11	0.001 (-0.076, 0.078)	0.977699	5.03524	0.888811	0.00714447	0.370008
Bifidobacterium	iLAMAX	MR Egger	11	-0.091 (-0.298, 0.115)	0.409061	5.03524	0.888811	0.00714447	0.370008
Bifidobacterium	iLAMAX	WM	11	-0.019 (-0.121, 0.082)	0.708707	5.03524	0.888811	0.00714447	0.370008
Bilophila	iLAMAX	IVW (FE)	13	0.003 (-0.068, 0.074)	0.930577	10.1526	0.602576	0.0242007	0.0706791
Bilophila	iLAMAX	MR Egger	13	-0.319 (-0.642, 0.004)	0.0794014	10.1526	0.602576	0.0242007	0.0706791
Bilophila	iLAMAX	WM	13	-0.005 (-0.104, 0.095)	0.929265	10.1526	0.602576	0.0242007	0.0706791
Blautia	iLAMAX	IVW (FE)	12	0.045 (-0.034, 0.125)	0.261155	15.4538	0.162651	-0.00192205	0.834123
Blautia	iLAMAX	MR Egger	12	0.070 (-0.172, 0.311)	0.584098	15.4538	0.162651	-0.00192205	0.834123
Blautia	iLAMAX	WM	12	0.032 (-0.084, 0.147)	0.591821	15.4538	0.162651	-0.00192205	0.834123
Butyricicoccus	iLAMAX	IVW (FE)	7	0.039 (-0.041, 0.118)	0.343287	9.42549	0.151025	-0.0130416	0.176145
Butyricicoccus	iLAMAX	MR Egger	7	0.146 (-0.015, 0.306)	0.135599	9.42549	0.151025	-0.0130416	0.176145
Butyricicoccus	iLAMAX	WM	7	0.022 (-0.099, 0.144)	0.717446	9.42549	0.151025	-0.0130416	0.176145
Butyricimonas	iLAMAX	IVW (FE)	13	-0.065 (-0.127, -0.002)	0.0415432	12.1959	0.430079	0.0134139	0.186423
Butyricimonas	iLAMAX	MR Egger	13	-0.209 (-0.418, 0.001)	0.0766889	12.1959	0.430079	0.0134139	0.186423
Butyricimonas	iLAMAX	WM	13	-0.068 (-0.156, 0.021)	0.134385	12.1959	0.430079	0.0134139	0.186423
Butyrivibrio	iLAMAX	IVW (FE)	15	-0.019 (-0.052, 0.015)	0.272867	6.11602	0.963482	-0.00857584	0.436385
Butyrivibrio	iLAMAX	MR Egger	15	0.041 (-0.108, 0.190)	0.600968	6.11602	0.963482	-0.00857584	0.436385
Butyrivibrio	iLAMAX	WM	15	-0.007 (-0.050, 0.037)	0.768933	6.11602	0.963482	-0.00857584	0.436385
CandidatusSoleaferrea	iLAMAX	IVW (FE)	8	0.034 (-0.029, 0.096)	0.287445	6.07586	0.53092	-0.0290115	0.403703
CandidatusSoleaferrea	iLAMAX	MR Egger	8	0.344 (-0.336, 1.024)	0.359563	6.07586	0.53092	-0.0290115	0.403703
CandidatusSoleaferrea	iLAMAX	WM	8	0.021 (-0.058, 0.101)	0.596712	6.07586	0.53092	-0.0290115	0.403703
Catenibacterium	iLAMAX	IVW (FE)	5	-0.016 (-0.072, 0.041)	0.586305	3.78841	0.435399	-0.0522384	0.22864
Catenibacterium	iLAMAX	MR Egger	5	0.371 (-0.135, 0.877)	0.245865	3.78841	0.435399	-0.0522384	0.22864
Catenibacterium	iLAMAX	WM	5	0.018 (-0.058, 0.094)	0.64517	3.78841	0.435399	-0.0522384	0.22864
ChristensenellaceaeR.7group	iLAMAX	IVW (FE)	10	0.049 (-0.041, 0.140)	0.284588	5.10197	0.825331	0.000351434	0.973954
ChristensenellaceaeR.7group	iLAMAX	MR Egger	10	0.045 (-0.226, 0.316)	0.752589	5.10197	0.825331	0.000351434	0.973954
ChristensenellaceaeR.7group	iLAMAX	WM	10	0.097 (-0.015, 0.209)	0.0892759	5.10197	0.825331	0.000351434	0.973954
Clostridiuminnocuumgroup	iLAMAX	IVW (FE)	9	-0.026 (-0.074, 0.022)	0.282948	6.1799	0.627089	-0.00487308	0.768023
Clostridiuminnocuumgroup	iLAMAX	MR Egger	9	0.011 (-0.233, 0.255)	0.93129	6.1799	0.627089	-0.00487308	0.768023
Clostridiuminnocuumgroup	iLAMAX	WM	9	-0.012 (-0.074, 0.050)	0.702692	6.1799	0.627089	-0.00487308	0.768023
Clostridiumsensustricto1	iLAMAX	IVW (FE)	7	-0.004 (-0.086, 0.078)	0.924429	12.2978	0.0556446	0.00596962	0.71513
Clostridiumsensustricto1	iLAMAX	MR Egger	7	-0.052 (-0.328, 0.224)	0.725682	12.2978	0.0556446	0.00596962	0.71513
Clostridiumsensustricto1	iLAMAX	WM	7	-0.020 (-0.136, 0.095)	0.728017	12.2978	0.0556446	0.00596962	0.71513
Collinsella	iLAMAX	IVW (FE)	9	0.004 (-0.085, 0.092)	0.93191	6.11265	0.634615	0.010741	0.397123
Collinsella	iLAMAX	MR Egger	9	-0.139 (-0.462, 0.184)	0.426586	6.11265	0.634615	0.010741	0.397123
Collinsella	iLAMAX	WM	9	-0.037 (-0.154, 0.080)	0.536105	6.11265	0.634615	0.010741	0.397123
Coprobacter	iLAMAX	IVW (FE)	11	-0.005 (-0.058, 0.047)	0.842655	9.70841	0.466437	0.00135761	0.897883
Coprobacter	iLAMAX	MR Egger	11	-0.017 (-0.199, 0.165)	0.858755	9.70841	0.466437	0.00135761	0.897883
Coprobacter	iLAMAX	WM	11	-0.006 (-0.078, 0.066)	0.867587	9.70841	0.466437	0.00135761	0.897883
Coprococcus1	iLAMAX	IVW (FE)	12	0.096 (-0.023, 0.169)	0.0102727	8.83176	0.637419	0.00184356	0.785967
Coprococcus1	iLAMAX	MR Egger	12	0.073 (-0.100, 0.247)	0.426494	8.83176	0.637419	0.00184356	0.785967
Coprococcus1	iLAMAX	WM	12	0.072 (-0.032, 0.176)	0.176762	8.83176	0.637419	0.00184356	0.785967
Coprococcus2	iLAMAX	IVW (FE)	8	0.005 (-0.079, 0.090)	0.901086	8.15775	0.318889	-0.0496341	0.0878364
Coprococcus2	iLAMAX	MR Egger	8	0.692 (-0.026, 1.359)	0.0879279	8.15775	0.318889	-0.0496341	0.0878364
Coprococcus2	iLAMAX	WM	8	0.026 (-0.082, 0.134)	0.635716	8.15775	0.318889	-0.0496341	0.0878364
Coprococcus3	iLAMAX	IVW (FE)	9	-0.022 (-0.112, 0.068)	0.630842	9.94466	0.268932	0.0165874	0.178763
Coprococcus3	iLAMAX	MR Egger	9	-0.277 (-0.625, 0.070)	0.161883	9.94466	0.268932	0.0165874	0.178763
Coprococcus3	iLAMAX	WM	9	-0.020 (-0.139, 0.099)	0.74499	9.94466	0.268932	0.0165874	0.178763
DefluviitaleaceaeUCG011	iLAMAX	IVW (FE)	9	-0.023 (-0.086, 0.040)	0.470701	4.95391	0.762491	-0.00600846	0.618307
DefluviitaleaceaeUCG011	iLAMAX	MR Egger	9	0.031 (-0.183, 0.245)	0.784345	4.95391	0.762491	-0.00600846	0.618307
DefluviitaleaceaeUCG011	iLAMAX	WM	9	-0.011 (-0.094, 0.073)	0.805552	4.95391	0.762491	-0.00600846	0.618307
Desulfovibrio	iLAMAX	IVW (FE)	9	0.044 (-0.027, 0.115)	0.223964	8.55183	0.3815	-0.0136922	0.232975
Desulfovibrio	iLAMAX	MR Egger	9	0.181 (-0.036, 0.398)	0.146707	8.55183	0.3815	-0.0136922	0.232975
Desulfovibrio	iLAMAX	WM	9	0.101 (-0.006, 0.195)	0.0366028	8.55183	0.3815	-0.0136922	0.232975
Dialister	iLAMAX	IVW (FE)	11	-0.060 (-0.133, 0.013)	0.105846	5.35392	0.866318	-0.00672288	0.553788
Dialister	iLAMAX	MR Egger	11	0.028 (-0.263, 0.318)	0.854559	5.35392	0.866318	-0.00672288	0.553788
Dialister	iLAMAX	WM	11	-0.090 (-0.185, 0.005)	0.0625009	5.35392	0.866318	-0.00672288	0.553788
Dorea	iLAMAX	IVW (FE)	10	0.020 (-0.067, 0.108)	0.649532	8.67469	0.467828	0.00798588	0.368289
Dorea	iLAMAX	MR Egger	10	-0.089 (-0.330, 0.152)	0.490199	8.67469	0.467828	0.00798588	0.368289
Dorea	iLAMAX	WM	10	-0.004 (-0.120, 0.111)	0.942595	8.67469	0.467828	0.00798588	0.368289
Eggerthella	iLAMAX	IVW (FE)	11	0.045 (-0.004, 0.094)	0.070858	12.0274	0.283224	-0.011902	0.419978
Eggerthella	iLAMAX	MR Egger	11	0.152 (-0.102, 0.405)	0.270873	12.0274	0.283224	-0.011902	0.419978
Eggerthella	iLAMAX	WM	11	0.027 (-0.042, 0.096)	0.442443	12.0274	0.283224	-0.011902	0.419978
Eisenbergiella	iLAMAX	IVW (FE)	11	-0.043 (-0.094, 0.008)	0.0997611	11.2735	0.336607	-0.00847241	0.726485
Eisenbergiella	iLAMAX	MR Egger	11	0.038 (-0.407, 0.484)	0.869942	11.2735	0.336607	-0.00847241	0.726485
Eisenbergiella	iLAMAX	WM	11	-0.024 (-0.100, 0.052)	0.532533	11.2735	0.336607	-0.00847241	0.726485
Enterorhabdus	iLAMAX	IVW (FE)	6	-0.024 (-0.096, 0.048)	0.516284	3.73785	0.587742	0.0180322	0.235598
Enterorhabdus	iLAMAX	MR Egger	6	-0.150 (-0.341, 0.041)	0.199247	3.73785	0.587742	0.0180322	0.235598
Enterorhabdus	iLAMAX	WM	6	-0.029 (-0.127, 0.068)	0.555106	3.73785	0.587742	0.0180322	0.235598
Erysipelatoclostridium	iLAMAX	IVW (FE)	15	0.043 (-0.012, 0.099)	0.124079	14.9506	0.38154	-2.25998e-05	0.998124
Erysipelatoclostridium	iLAMAX	MR Egger	15	0.044 (-0.186, 0.274)	0.716337	14.9506	0.38154	-2.25998e-05	0.998124
Erysipelatoclostridium	iLAMAX	WM	15	0.025 (-0.053, 0.102)	0.536058	14.9506	0.38154	-2.25998e-05	0.998124
ErysipelotrichaceaeUCG003	iLAMAX	IVW (FE)	16	0.014 (-0.048, 0.076)	0.657129	17.5158	0.288977	0.00423683	0.61903
ErysipelotrichaceaeUCG003	iLAMAX	MR Egger	16	-0.031 (-0.218, 0.156)	0.749939	17.5158	0.288977	0.00423683	0.61903
ErysipelotrichaceaeUCG003	iLAMAX	WM	16	0.009 (-0.083, 0.101)	0.851042	17.5158	0.288977	0.00423683	0.61903
Escherichia.Shigella	iLAMAX	IVW (FE)	9	0.040 (-0.037, 0.117)	0.310673	15.2974	0.0536147	-0.0179183	0.122602
Escherichia.Shigella	iLAMAX	MR Egger	9	0.249 (-0.003, 0.500)	0.0940688	15.2974	0.0536147	-0.0179183	0.122602
Escherichia.Shigella	iLAMAX	WM	9	0.026 (-0.085, 0.137)	0.647795	15.2974	0.0536147	-0.0179183	0.122602
Eubacteriumbrachygroup	iLAMAX	IVW (FE)	10	-0.031 (-0.075, 0.014)	0.179692	8.40818	0.493592	-0.00156768	0.893909
Eubacteriumbrachygroup	iLAMAX	MR Egger	10	-0.019 (-0.194, 0.157)	0.839453	8.40818	0.493592	-0.00156768	0.893909
Eubacteriumbrachygroup	iLAMAX	WM	10	-0.012 (-0.075, 0.050)	0.69532	8.40818	0.493592	-0.00156768	0.893909
Eubacteriumcoprostanoligenesgroup	iLAMAX	IVW (FE)	13	-0.007 (-0.088, 0.074)	0.870748	8.01663	0.783829	0.0051958	0.62429
Eubacteriumcoprostanoligenesgroup	iLAMAX	MR Egger	13	-0.088 (-0.414, 0.238)	0.607654	8.01663	0.783829	0.0051958	0.62429
Eubacteriumcoprostanoligenesgroup	iLAMAX	WM	13	-0.011 (-0.124, 0.102)	0.849466	8.01663	0.783829	0.0051958	0.62429
Eubacteriumeligensgroup	iLAMAX	IVW (FE)	7	0.015 (-0.084, 0.114)	0.770873	3.72511	0.713818	-0.00268667	0.87467
Eubacteriumeligensgroup	iLAMAX	MR Egger	7	0.047 (-0.351, 0.446)	0.824837	3.72511	0.713818	-0.00268667	0.87467
Eubacteriumeligensgroup	iLAMAX	WM	7	0.047 (-0.078, 0.171)	0.465044	3.72511	0.713818	-0.00268667	0.87467
Eubacteriumfissicatenagroup	iLAMAX	IVW (FE)	9	0.025 (-0.021, 0.071)	0.290441	5.78596	0.671193	-0.0220281	0.220987
Eubacteriumfissicatenagroup	iLAMAX	MR Egger	9	0.191 (-0.056, 0.438)	0.172929	5.78596	0.671193	-0.0220281	0.220987
Eubacteriumfissicatenagroup	iLAMAX	WM	9	0.011 (-0.048, 0.071)	0.707421	5.78596	0.671193	-0.0220281	0.220987
Eubacteriumhalliigroup	iLAMAX	IVW (FE)	15	0.019 (-0.045, 0.084)	0.558293	7.80401	0.899285	0.000715551	0.901499
Eubacteriumhalliigroup	iLAMAX	MR Egger	15	0.012 (-0.122, 0.145)	0.866394	7.80401	0.899285	0.000715551	0.901499
Eubacteriumhalliigroup	iLAMAX	WM	15	0.017 (-0.071, 0.104)	0.70863	7.80401	0.899285	0.000715551	0.901499
Eubacteriumnodatumgroup	iLAMAX	IVW (FE)	11	0.018 (-0.020, 0.056)	0.354722	10.9478	0.361603	0.0110923	0.429336
Eubacteriumnodatumgroup	iLAMAX	MR Egger	11	-0.055 (-0.234, 0.123)	0.558294	10.9478	0.361603	0.0110923	0.429336
Eubacteriumnodatumgroup	iLAMAX	WM	11	0.027 (-0.027, 0.081)	0.319475	10.9478	0.361603	0.0110923	0.429336
Eubacteriumoxidoreducensgroup	iLAMAX	IVW (FE)	5	0.040 (-0.029, 0.110)	0.256722	9.06837	0.0594131	0.0129456	0.582434
Eubacteriumoxidoreducensgroup	iLAMAX	MR Egger	5	-0.071 (-0.443, 0.302)	0.734164	9.06837	0.0594131	0.0129456	0.582434
Eubacteriumoxidoreducensgroup	iLAMAX	WM	5	0.001 (-0.098, 0.099)	0.985345	9.06837	0.0594131	0.0129456	0.582434
Eubacteriumrectalegroup	iLAMAX	IVW (FE)	8	0.087 (-0.013, 0.187)	0.0885608	4.92749	0.668812	0.0152688	0.232252
Eubacteriumrectalegroup	iLAMAX	MR Egger	8	-0.145 (-0.501, 0.212)	0.456231	4.92749	0.668812	0.0152688	0.232252
Eubacteriumrectalegroup	iLAMAX	WM	8	0.093 (-0.038, 0.225)	0.164617	4.92749	0.668812	0.0152688	0.232252
Eubacteriumruminantiumgroup	iLAMAX	IVW (RE)	18	0.014 (-0.055, 0.082)	0.691503	38.2247	0.0022888	0.0126253	0.296689
Eubacteriumruminantiumgroup	iLAMAX	MR Egger	18	-0.116 (-0.361, 0.129)	0.368369	38.2247	0.0022888	0.0126253	0.296689
Eubacteriumruminantiumgroup	iLAMAX	WM	18	0.008 (-0.060, 0.077)	0.809995	38.2247	0.0022888	0.0126253	0.296689
Eubacteriumventriosumgroup	iLAMAX	IVW (FE)	14	0.014 (-0.059, 0.088)	0.702924	8.64988	0.798843	-0.0058838	0.634287
Eubacteriumventriosumgroup	iLAMAX	MR Egger	14	0.093 (-0.230, 0.415)	0.584315	8.64988	0.798843	-0.0058838	0.634287
Eubacteriumventriosumgroup	iLAMAX	WM	14	-0.026 (-0.121, 0.070)	0.596435	8.64988	0.798843	-0.0058838	0.634287
Eubacteriumxylanophilumgroup	iLAMAX	IVW (FE)	9	-0.034 (-0.118, 0.049)	0.418974	6.43379	0.59876	0.000168843	0.987674
Eubacteriumxylanophilumgroup	iLAMAX	MR Egger	9	-0.037 (-0.298, 0.225)	0.791949	6.43379	0.59876	0.000168843	0.987674
Eubacteriumxylanophilumgroup	iLAMAX	WM	9	-0.064 (-0.180, 0.052)	0.277775	6.43379	0.59876	0.000168843	0.987674
Faecalibacterium	iLAMAX	IVW (FE)	10	-0.003 (-0.078, 0.072)	0.946402	13.8572	0.127495	0.0113265	0.237581
Faecalibacterium	iLAMAX	MR Egger	10	-0.103 (-0.281, 0.076)	0.290953	13.8572	0.127495	0.0113265	0.237581
Faecalibacterium	iLAMAX	WM	10	0.003 (-0.103, 0.109)	0.954052	13.8572	0.127495	0.0113265	0.237581
FamilyXIIIAD3011group	iLAMAX	IVW (FE)	12	-0.054 (-0.130, 0.021)	0.157512	9.72469	0.555309	-0.0022992	0.874801
FamilyXIIIAD3011group	iLAMAX	MR Egger	12	-0.027 (-0.369, 0.315)	0.88055	9.72469	0.555309	-0.0022992	0.874801
FamilyXIIIAD3011group	iLAMAX	WM	12	-0.061 (-0.163, 0.041)	0.240261	9.72469	0.555309	-0.0022992	0.874801
FamilyXIIIUCG001	iLAMAX	IVW (FE)	8	0.005 (-0.078, 0.088)	0.911851	4.25564	0.749907	-0.00463117	0.662964
FamilyXIIIUCG001	iLAMAX	MR Egger	8	0.054 (-0.174, 0.282)	0.657009	4.25564	0.749907	-0.00463117	0.662964
FamilyXIIIUCG001	iLAMAX	WM	8	0.012 (-0.095, 0.119)	0.823378	4.25564	0.749907	-0.00463117	0.662964
Flavonifractor	iLAMAX	IVW (FE)	5	0.074 (-0.024, 0.173)	0.136973	1.37215	0.84902	0.00876847	0.636224
Flavonifractor	iLAMAX	MR Egger	5	-0.030 (-0.432, 0.372)	0.893551	1.37215	0.84902	0.00876847	0.636224
Flavonifractor	iLAMAX	WM	5	0.099 (-0.029, 0.226)	0.129013	1.37215	0.84902	0.00876847	0.636224
Fusicatenibacter	iLAMAX	IVW (FE)	18	0.028 (-0.040, 0.096)	0.421899	20.1701	0.265621	-0.00831128	0.428719
Fusicatenibacter	iLAMAX	MR Egger	18	0.148 (-0.151, 0.448)	0.347042	20.1701	0.265621	-0.00831128	0.428719
Fusicatenibacter	iLAMAX	WM	18	0.010 (-0.085, 0.105)	0.84401	20.1701	0.265621	-0.00831128	0.428719
Gordonibacter	iLAMAX	IVW (FE)	12	-0.008 (-0.048, 0.032)	0.678487	16.5399	0.122243	-0.00704594	0.682443
Gordonibacter	iLAMAX	MR Egger	12	0.037 (-0.181, 0.255)	0.745604	16.5399	0.122243	-0.00704594	0.682443
Gordonibacter	iLAMAX	WM	12	-0.001 (-0.060, 0.058)	0.974195	16.5399	0.122243	-0.00704594	0.682443
Haemophilus	iLAMAX	IVW (FE)	9	-0.010 (-0.069, 0.048)	0.732627	6.11582	0.63426	0.00874283	0.321547
Haemophilus	iLAMAX	MR Egger	9	-0.078 (-0.214, 0.059)	0.303642	6.11582	0.63426	0.00874283	0.321547
Haemophilus	iLAMAX	WM	9	0.012 (-0.069, 0.093)	0.764655	6.11582	0.63426	0.00874283	0.321547
Holdemanella	iLAMAX	IVW (FE)	11	-0.009 (-0.063, 0.044)	0.734703	9.58198	0.4779	0.00608672	0.491457
Holdemanella	iLAMAX	MR Egger	11	-0.062 (-0.214, 0.091)	0.449719	9.58198	0.4779	0.00608672	0.491457
Holdemanella	iLAMAX	WM	11	-0.016 (-0.089, 0.057)	0.664416	9.58198	0.4779	0.00608672	0.491457
Holdemania	iLAMAX	IVW (FE)	15	-0.041 (-0.092, 0.010)	0.117215	18.5071	0.184651	-0.00150138	0.868507
Holdemania	iLAMAX	MR Egger	15	-0.027 (-0.201, 0.147)	0.769067	18.5071	0.184651	-0.00150138	0.868507
Holdemania	iLAMAX	WM	15	0.012 (-0.061, 0.085)	0.74948	18.5071	0.184651	-0.00150138	0.868507
Howardella	iLAMAX	IVW (FE)	10	-0.016 (-0.059, 0.027)	0.472096	12.5831	0.182394	-0.0142637	0.432761
Howardella	iLAMAX	MR Egger	10	0.080 (-0.153, 0.312)	0.520907	12.5831	0.182394	-0.0142637	0.432761
Howardella	iLAMAX	WM	10	-0.023 (-0.085, 0.039)	0.466891	12.5831	0.182394	-0.0142637	0.432761
Hungatella	iLAMAX	IVW (FE)	5	-0.022 (-0.085, 0.042)	0.508201	5.41285	0.247497	0.00307017	0.93715
Hungatella	iLAMAX	MR Egger	5	-0.045 (-0.587, 0.497)	0.881205	5.41285	0.247497	0.00307017	0.93715
Hungatella	iLAMAX	WM	5	0.009 (-0.083, 0.101)	0.849418	5.41285	0.247497	0.00307017	0.93715
Intestinibacter	iLAMAX	IVW (FE)	14	-0.041 (-0.105, 0.023)	0.20801	18.921	0.125573	0.00707503	0.518797
Intestinibacter	iLAMAX	MR Egger	14	-0.124 (-0.382, 0.133)	0.362763	18.921	0.125573	0.00707503	0.518797
Intestinibacter	iLAMAX	WM	14	-0.046 (-0.135, 0.042)	0.307479	18.921	0.125573	0.00707503	0.518797
Intestinimonas	iLAMAX	IVW (FE)	17	-0.004 (-0.058, 0.049)	0.876683	11.8702	0.752869	-0.00107629	0.867441
Intestinimonas	iLAMAX	MR Egger	17	0.006 (-0.128, 0.141)	0.926529	11.8702	0.752869	-0.00107629	0.867441
Intestinimonas	iLAMAX	WM	17	-0.032 (-0.101, 0.038)	0.373337	11.8702	0.752869	-0.00107629	0.867441
Lachnoclostridium	iLAMAX	IVW (RE)	13	0.029 (-0.093, 0.152)	0.636963	25.4653	0.0127655	-0.0122222	0.42272
Lachnoclostridium	iLAMAX	MR Egger	13	0.210 (-0.233, 0.653)	0.37244	25.4653	0.0127655	-0.0122222	0.42272
Lachnoclostridium	iLAMAX	WM	13	0.045 (-0.077, 0.167)	0.467873	25.4653	0.0127655	-0.0122222	0.42272
Lachnospira	iLAMAX	IVW (FE)	6	0.041 (-0.077, 0.158)	0.496579	5.75853	0.330428	0.0158716	0.551967
Lachnospira	iLAMAX	MR Egger	6	-0.222 (-1.027, 0.583)	0.617616	5.75853	0.330428	0.0158716	0.551967
Lachnospira	iLAMAX	WM	6	0.136 (-0.016, 0.288)	0.0804277	5.75853	0.330428	0.0158716	0.551967
LachnospiraceaeFCS020group	iLAMAX	IVW (FE)	12	0.038 (-0.030, 0.105)	0.275149	10.8001	0.460155	-0.0121967	0.0878695
LachnospiraceaeFCS020group	iLAMAX	MR Egger	12	0.184 (-0.018, 0.349)	0.0549696	10.8001	0.460155	-0.0121967	0.0878695
LachnospiraceaeFCS020group	iLAMAX	WM	12	0.059 (-0.037, 0.155)	0.227172	10.8001	0.460155	-0.0121967	0.0878695
LachnospiraceaeNC2004group	iLAMAX	IVW (FE)	9	0.089 (-0.030, 0.147)	0.0030007	8.65783	0.371978	-0.0290535	0.0743694
LachnospiraceaeNC2004group	iLAMAX	MR Egger	9	0.338 (-0.097, 0.578)	0.0283374	8.65783	0.371978	-0.0290535	0.0743694
LachnospiraceaeNC2004group	iLAMAX	WM	9	0.076 (-0.003, 0.156)	0.0603839	8.65783	0.371978	-0.0290535	0.0743694
LachnospiraceaeND3007group	iLAMAX	IVW (FE)	3	-0.005 (-0.167, 0.157)	0.951898	1.21854	0.543746	0.0895163	0.471207
LachnospiraceaeND3007group	iLAMAX	MR Egger	3	-1.527 (-4.257, 1.203)	0.470729	1.21854	0.543746	0.0895163	0.471207
LachnospiraceaeND3007group	iLAMAX	WM	3	0.029 (-0.174, 0.231)	0.780007	1.21854	0.543746	0.0895163	0.471207
LachnospiraceaeNK4A136group	iLAMAX	IVW (FE)	15	0.029 (-0.035, 0.093)	0.372036	11.759	0.625652	0.00269871	0.588216
LachnospiraceaeNK4A136group	iLAMAX	MR Egger	15	-0.003 (-0.135, 0.128)	0.960177	11.759	0.625652	0.00269871	0.588216
LachnospiraceaeNK4A136group	iLAMAX	WM	15	0.030 (-0.059, 0.119)	0.506588	11.759	0.625652	0.00269871	0.588216
LachnospiraceaeUCG001	iLAMAX	IVW (RE)	13	0.010 (-0.073, 0.094)	0.807346	23.1294	0.026647	-0.00890434	0.62249
LachnospiraceaeUCG001	iLAMAX	MR Egger	13	0.107 (-0.277, 0.492)	0.595529	23.1294	0.026647	-0.00890434	0.62249
LachnospiraceaeUCG001	iLAMAX	WM	13	-0.026 (-0.115, 0.062)	0.560961	23.1294	0.026647	-0.00890434	0.62249
LachnospiraceaeUCG004	iLAMAX	IVW (FE)	11	-0.008 (-0.087, 0.070)	0.837698	10.8839	0.366634	-0.00754822	0.487949
LachnospiraceaeUCG004	iLAMAX	MR Egger	11	0.100 (-0.205, 0.405)	0.536663	10.8839	0.366634	-0.00754822	0.487949
LachnospiraceaeUCG004	iLAMAX	WM	11	0.026 (-0.088, 0.140)	0.652616	10.8839	0.366634	-0.00754822	0.487949
LachnospiraceaeUCG008	iLAMAX	IVW (FE)	11	0.037 (-0.017, 0.091)	0.177219	7.28333	0.698453	-0.00211337	0.885544
LachnospiraceaeUCG008	iLAMAX	MR Egger	11	0.057 (-0.216, 0.330)	0.689893	7.28333	0.698453	-0.00211337	0.885544
LachnospiraceaeUCG008	iLAMAX	WM	11	0.036 (-0.036, 0.108)	0.327859	7.28333	0.698453	-0.00211337	0.885544
LachnospiraceaeUCG010	iLAMAX	IVW (FE)	10	-0.010 (-0.083, 0.064)	0.799254	3.61373	0.934951	0.00248724	0.765833
LachnospiraceaeUCG010	iLAMAX	MR Egger	10	-0.038 (-0.230, 0.155)	0.712454	3.61373	0.934951	0.00248724	0.765833
LachnospiraceaeUCG010	iLAMAX	WM	10	-0.035 (-0.130, 0.060)	0.471961	3.61373	0.934951	0.00248724	0.765833
Lactobacillus	iLAMAX	IVW (FE)	9	-0.029 (-0.085, 0.028)	0.32319	7.86939	0.446332	0.0155606	0.139677
Lactobacillus	iLAMAX	MR Egger	9	-0.157 (-0.319, 0.004)	0.0982067	7.86939	0.446332	0.0155606	0.139677
Lactobacillus	iLAMAX	WM	9	-0.051 (-0.125, 0.023)	0.178164	7.86939	0.446332	0.0155606	0.139677
Lactococcus	iLAMAX	IVW (FE)	9	0.010 (-0.037, 0.057)	0.682276	5.68281	0.682713	0.00666747	0.653545
Lactococcus	iLAMAX	MR Egger	9	-0.039 (-0.248, 0.170)	0.726541	5.68281	0.682713	0.00666747	0.653545
Lactococcus	iLAMAX	WM	9	-0.008 (-0.073, 0.056)	0.797018	5.68281	0.682713	0.00666747	0.653545
Marvinbryantia	iLAMAX	IVW (FE)	10	0.005 (-0.071, 0.080)	0.898388	3.21841	0.955002	0.00508961	0.704736
Marvinbryantia	iLAMAX	MR Egger	10	-0.052 (-0.346, 0.242)	0.737692	3.21841	0.955002	0.00508961	0.704736
Marvinbryantia	iLAMAX	WM	10	0.003 (-0.089, 0.096)	0.945057	3.21841	0.955002	0.00508961	0.704736
Methanobrevibacter	iLAMAX	IVW (FE)	6	0.028 (-0.026, 0.082)	0.317921	11.0084	0.0512139	-0.00743617	0.776426
Methanobrevibacter	iLAMAX	MR Egger	6	0.076 (-0.247, 0.398)	0.669825	11.0084	0.0512139	-0.00743617	0.776426
Methanobrevibacter	iLAMAX	WM	6	0.054 (-0.020, 0.128)	0.150033	11.0084	0.0512139	-0.00743617	0.776426
Odoribacter	iLAMAX	IVW (FE)	7	0.022 (-0.078, 0.122)	0.663869	4.91276	0.55505	0.012651	0.340774
Odoribacter	iLAMAX	MR Egger	7	-0.143 (-0.465, 0.180)	0.426047	4.91276	0.55505	0.012651	0.340774
Odoribacter	iLAMAX	WM	7	-0.025 (-0.159, 0.108)	0.712285	4.91276	0.55505	0.012651	0.340774
Olsenella	iLAMAX	IVW (FE)	11	-0.011 (-0.052, 0.031)	0.613984	16.0908	0.0970612	-0.0135878	0.322903
Olsenella	iLAMAX	MR Egger	11	0.091 (-0.107, 0.289)	0.39016	16.0908	0.0970612	-0.0135878	0.322903
Olsenella	iLAMAX	WM	11	0.026 (-0.037, 0.088)	0.427386	16.0908	0.0970612	-0.0135878	0.322903
Oscillibacter	iLAMAX	IVW (FE)	11	0.053 (-0.007, 0.113)	0.0830778	8.96435	0.53549	0.0107258	0.322569
Oscillibacter	iLAMAX	MR Egger	11	-0.052 (-0.257, 0.153)	0.632384	8.96435	0.53549	0.0107258	0.322569
Oscillibacter	iLAMAX	WM	11	0.072 (-0.009, 0.153)	0.079793	8.96435	0.53549	0.0107258	0.322569
Oscillospira	iLAMAX	IVW (FE)	8	0.105 (-0.029, 0.182)	0.00692614	4.02962	0.77636	-0.014202	0.398874
Oscillospira	iLAMAX	MR Egger	8	0.246 (-0.066, 0.557)	0.173732	4.02962	0.77636	-0.014202	0.398874
Oscillospira	iLAMAX	WM	8	0.096 (-0.003, 0.195)	0.0568498	4.02962	0.77636	-0.014202	0.398874
Oxalobacter	iLAMAX	IVW (FE)	11	-0.006 (-0.050, 0.038)	0.797368	12.2797	0.266775	0.0143164	0.431205
Oxalobacter	iLAMAX	MR Egger	11	-0.099 (-0.326, 0.128)	0.415316	12.2797	0.266775	0.0143164	0.431205
Oxalobacter	iLAMAX	WM	11	0.028 (-0.030, 0.086)	0.338359	12.2797	0.266775	0.0143164	0.431205
Parabacteroides	iLAMAX	IVW (FE)	6	0.104 (-0.002, 0.210)	0.0544235	0.163388	0.999458	0.0018728	0.913089
Parabacteroides	iLAMAX	MR Egger	6	0.086 (-0.235, 0.407)	0.628008	0.163388	0.999458	0.0018728	0.913089
Parabacteroides	iLAMAX	WM	6	0.098 (-0.027, 0.223)	0.125504	0.163388	0.999458	0.0018728	0.913089
Paraprevotella	iLAMAX	IVW (FE)	13	0.012 (-0.037, 0.061)	0.637122	14.9195	0.245866	-0.00511868	0.626347
Paraprevotella	iLAMAX	MR Egger	13	0.057 (-0.129, 0.243)	0.55959	14.9195	0.245866	-0.00511868	0.626347
Paraprevotella	iLAMAX	WM	13	0.030 (-0.041, 0.101)	0.405756	14.9195	0.245866	-0.00511868	0.626347
Parasutterella	iLAMAX	IVW (FE)	14	0.029 (-0.032, 0.091)	0.353412	12.9552	0.451278	0.0133605	0.23121
Parasutterella	iLAMAX	MR Egger	14	-0.149 (-0.431, 0.134)	0.323688	12.9552	0.451278	0.0133605	0.23121
Parasutterella	iLAMAX	WM	14	0.016 (-0.065, 0.097)	0.701385	12.9552	0.451278	0.0133605	0.23121
Peptococcus	iLAMAX	IVW (FE)	12	0.005 (-0.043, 0.052)	0.848098	8.94549	0.626924	-0.0108408	0.394865
Peptococcus	iLAMAX	MR Egger	12	0.087 (-0.100, 0.273)	0.384941	8.94549	0.626924	-0.0108408	0.394865
Peptococcus	iLAMAX	WM	12	-0.012 (-0.075, 0.051)	0.705688	8.94549	0.626924	-0.0108408	0.394865
Phascolarctobacterium	iLAMAX	IVW (FE)	10	0.007 (-0.065, 0.079)	0.842615	10.5293	0.309354	-0.0213093	0.202722
Phascolarctobacterium	iLAMAX	MR Egger	10	0.243 (-0.098, 0.584)	0.200183	10.5293	0.309354	-0.0213093	0.202722
Phascolarctobacterium	iLAMAX	WM	10	-0.017 (-0.113, 0.078)	0.725164	10.5293	0.309354	-0.0213093	0.202722
Prevotella7	iLAMAX	IVW (FE)	10	-0.021 (-0.063, 0.020)	0.314942	4.99265	0.834949	-0.00133518	0.941922
Prevotella7	iLAMAX	MR Egger	10	-0.012 (-0.258, 0.234)	0.925031	4.99265	0.834949	-0.00133518	0.941922
Prevotella7	iLAMAX	WM	10	-0.018 (-0.073, 0.036)	0.503507	4.99265	0.834949	-0.00133518	0.941922
Prevotella9	iLAMAX	IVW (RE)	14	-0.050 (-0.124, 0.023)	0.176048	23.2424	0.0388571	0.00888832	0.433354
Prevotella9	iLAMAX	MR Egger	14	-0.134 (-0.348, 0.081)	0.244912	23.2424	0.0388571	0.00888832	0.433354
Prevotella9	iLAMAX	WM	14	-0.059 (-0.137, 0.019)	0.140475	23.2424	0.0388571	0.00888832	0.433354
RikenellaceaeRC9gutgroup	iLAMAX	IVW (FE)	10	-0.032 (-0.073, 0.009)	0.128676	9.68367	0.376696	0.00847991	0.663839
RikenellaceaeRC9gutgroup	iLAMAX	MR Egger	10	-0.092 (-0.358, 0.174)	0.516711	9.68367	0.376696	0.00847991	0.663839
RikenellaceaeRC9gutgroup	iLAMAX	WM	10	-0.043 (-0.099, 0.012)	0.128072	9.68367	0.376696	0.00847991	0.663839
Romboutsia	iLAMAX	IVW (FE)	13	0.017 (-0.048, 0.083)	0.604831	12.982	0.370352	-0.0113721	0.153363
Romboutsia	iLAMAX	MR Egger	13	0.137 (-0.029, 0.303)	0.134959	12.982	0.370352	-0.0113721	0.153363
Romboutsia	iLAMAX	WM	13	0.079 (-0.015, 0.173)	0.0983199	12.982	0.370352	-0.0113721	0.153363
Roseburia	iLAMAX	IVW (FE)	12	-0.005 (-0.087, 0.076)	0.900423	4.9248	0.934754	-0.00255293	0.779616
Roseburia	iLAMAX	MR Egger	12	0.026 (-0.202, 0.254)	0.827453	4.9248	0.934754	-0.00255293	0.779616
Roseburia	iLAMAX	WM	12	0.018 (-0.093, 0.128)	0.753877	4.9248	0.934754	-0.00255293	0.779616
Ruminiclostridium5	iLAMAX	IVW (FE)	11	0.050 (-0.040, 0.141)	0.273518	10.8102	0.372495	0.0135884	0.290952
Ruminiclostridium5	iLAMAX	MR Egger	11	-0.161 (-0.541, 0.220)	0.428716	10.8102	0.372495	0.0135884	0.290952
Ruminiclostridium5	iLAMAX	WM	11	0.017 (-0.113, 0.147)	0.794996	10.8102	0.372495	0.0135884	0.290952
Ruminiclostridium6	iLAMAX	IVW (FE)	14	-0.023 (-0.085, 0.039)	0.464354	13.5159	0.408799	-0.00669905	0.399963
Ruminiclostridium6	iLAMAX	MR Egger	14	0.041 (-0.117, 0.200)	0.617307	13.5159	0.408799	-0.00669905	0.399963
Ruminiclostridium6	iLAMAX	WM	14	-0.015 (-0.105, 0.074)	0.738898	13.5159	0.408799	-0.00669905	0.399963
Ruminiclostridium9	iLAMAX	IVW (FE)	8	-0.095 (-0.196, 0.006)	0.0657973	2.15863	0.950541	-0.00667695	0.657752
Ruminiclostridium9	iLAMAX	MR Egger	8	0.000 (-0.413, 0.413)	0.999841	2.15863	0.950541	-0.00667695	0.657752
Ruminiclostridium9	iLAMAX	WM	8	-0.093 (-0.223, 0.036)	0.157797	2.15863	0.950541	-0.00667695	0.657752
RuminococcaceaeNK4A214group	iLAMAX	IVW (FE)	13	0.046 (-0.029, 0.121)	0.22793	19.2847	0.0818861	0.00172728	0.892175
RuminococcaceaeNK4A214group	iLAMAX	MR Egger	13	0.023 (-0.320, 0.366)	0.898361	19.2847	0.0818861	0.00172728	0.892175
RuminococcaceaeNK4A214group	iLAMAX	WM	13	0.024 (-0.085, 0.133)	0.667132	19.2847	0.0818861	0.00172728	0.892175
RuminococcaceaeUCG002	iLAMAX	IVW (FE)	22	0.041 (-0.016, 0.097)	0.157229	20.1316	0.512938	0.00485876	0.411603
RuminococcaceaeUCG002	iLAMAX	MR Egger	22	-0.019 (-0.169, 0.131)	0.807678	20.1316	0.512938	0.00485876	0.411603
RuminococcaceaeUCG002	iLAMAX	WM	22	0.053 (-0.030, 0.136)	0.21227	20.1316	0.512938	0.00485876	0.411603
RuminococcaceaeUCG003	iLAMAX	IVW (RE)	11	-0.007 (-0.120, 0.106)	0.90459	21.415	0.0183786	0.0258805	0.0610936
RuminococcaceaeUCG003	iLAMAX	MR Egger	11	-0.334 (-0.648, -0.019)	0.0675038	21.415	0.0183786	0.0258805	0.0610936
RuminococcaceaeUCG003	iLAMAX	WM	11	0.027 (-0.089, 0.143)	0.648001	21.415	0.0183786	0.0258805	0.0610936
RuminococcaceaeUCG004	iLAMAX	IVW (FE)	9	-0.021 (-0.093, 0.050)	0.561054	6.00136	0.64708	-0.0149209	0.399397
RuminococcaceaeUCG004	iLAMAX	MR Egger	9	0.155 (-0.237, 0.546)	0.463459	6.00136	0.64708	-0.0149209	0.399397
RuminococcaceaeUCG004	iLAMAX	WM	9	-0.028 (-0.121, 0.065)	0.554218	6.00136	0.64708	-0.0149209	0.399397
RuminococcaceaeUCG005	iLAMAX	IVW (FE)	13	0.059 (-0.011, 0.130)	0.10035	4.61668	0.969574	0.00060261	0.943583
RuminococcaceaeUCG005	iLAMAX	MR Egger	13	0.053 (-0.143, 0.248)	0.608829	4.61668	0.969574	0.00060261	0.943583
RuminococcaceaeUCG005	iLAMAX	WM	13	0.070 (-0.021, 0.161)	0.132617	4.61668	0.969574	0.00060261	0.943583
RuminococcaceaeUCG009	iLAMAX	IVW (FE)	12	0.004 (-0.052, 0.061)	0.883882	3.75243	0.976608	0.00431474	0.725903
RuminococcaceaeUCG009	iLAMAX	MR Egger	12	-0.040 (-0.288, 0.208)	0.757289	3.75243	0.976608	0.00431474	0.725903
RuminococcaceaeUCG009	iLAMAX	WM	12	-0.003 (-0.076, 0.070)	0.934128	3.75243	0.976608	0.00431474	0.725903
RuminococcaceaeUCG010	iLAMAX	IVW (FE)	6	-0.040 (-0.138, 0.058)	0.427403	6.32501	0.275866	0.00880724	0.54136
RuminococcaceaeUCG010	iLAMAX	MR Egger	6	-0.165 (-0.552, 0.222)	0.449682	6.32501	0.275866	0.00880724	0.54136
RuminococcaceaeUCG010	iLAMAX	WM	6	-0.083 (-0.213, 0.047)	0.211389	6.32501	0.275866	0.00880724	0.54136
RuminococcaceaeUCG011	iLAMAX	IVW (FE)	7	-0.001 (-0.050, 0.049)	0.97332	4.18861	0.651169	-0.0178865	0.319852
RuminococcaceaeUCG011	iLAMAX	MR Egger	7	0.132 (-0.109, 0.374)	0.33204	4.18861	0.651169	-0.0178865	0.319852
RuminococcaceaeUCG011	iLAMAX	WM	7	0.012 (-0.052, 0.077)	0.712161	4.18861	0.651169	-0.0178865	0.319852
RuminococcaceaeUCG013	iLAMAX	IVW (FE)	11	-0.059 (-0.138, 0.019)	0.13813	6.91028	0.733887	-0.00468778	0.559247
RuminococcaceaeUCG013	iLAMAX	MR Egger	11	-0.002 (-0.203, 0.198)	0.984022	6.91028	0.733887	-0.00468778	0.559247
RuminococcaceaeUCG013	iLAMAX	WM	11	-0.033 (-0.142, 0.077)	0.558384	6.91028	0.733887	-0.00468778	0.559247
RuminococcaceaeUCG014	iLAMAX	IVW (FE)	11	-0.037 (-0.111, 0.038)	0.336966	9.10771	0.521913	-0.000452231	0.957715
RuminococcaceaeUCG014	iLAMAX	MR Egger	11	-0.031 (-0.236, 0.173)	0.771421	9.10771	0.521913	-0.000452231	0.957715
RuminococcaceaeUCG014	iLAMAX	WM	11	-0.008 (-0.115, 0.099)	0.884643	9.10771	0.521913	-0.000452231	0.957715
Ruminococcus1	iLAMAX	IVW (FE)	9	-0.029 (-0.115, 0.058)	0.514731	10.4464	0.235081	0.00741839	0.532647
Ruminococcus1	iLAMAX	MR Egger	9	-0.115 (-0.391, 0.162)	0.44271	10.4464	0.235081	0.00741839	0.532647
Ruminococcus1	iLAMAX	WM	9	-0.070 (-0.188, 0.048)	0.243715	10.4464	0.235081	0.00741839	0.532647
Ruminococcus2	iLAMAX	IVW (FE)	15	-0.037 (-0.104, 0.030)	0.284651	13.5625	0.482786	0.00431186	0.54731
Ruminococcus2	iLAMAX	MR Egger	15	-0.090 (-0.273, 0.093)	0.351301	13.5625	0.482786	0.00431186	0.54731
Ruminococcus2	iLAMAX	WM	15	-0.035 (-0.123, 0.053)	0.438099	13.5625	0.482786	0.00431186	0.54731
Ruminococcusgauvreauiigroup	iLAMAX	IVW (FE)	12	-0.021 (-0.094, 0.052)	0.567478	7.87281	0.72465	0.00524974	0.650235
Ruminococcusgauvreauiigroup	iLAMAX	MR Egger	12	-0.093 (-0.404, 0.218)	0.56941	7.87281	0.72465	0.00524974	0.650235
Ruminococcusgauvreauiigroup	iLAMAX	WM	12	-0.014 (-0.109, 0.081)	0.77195	7.87281	0.72465	0.00524974	0.650235
Ruminococcusgnavusgroup	iLAMAX	IVW (FE)	12	-0.012 (-0.063, 0.038)	0.630274	7.58069	0.750299	0.00818995	0.52115
Ruminococcusgnavusgroup	iLAMAX	MR Egger	12	-0.087 (-0.313, 0.139)	0.467271	7.58069	0.750299	0.00818995	0.52115
Ruminococcusgnavusgroup	iLAMAX	WM	12	-0.009 (-0.078, 0.060)	0.80241	7.58069	0.750299	0.00818995	0.52115
Ruminococcustorquesgroup	iLAMAX	IVW (FE)	8	0.106 (-0.009, 0.203)	0.03281	1.94078	0.963045	-0.00039547	0.962941
Ruminococcustorquesgroup	iLAMAX	MR Egger	8	0.111 (-0.128, 0.351)	0.397457	1.94078	0.963045	-0.00039547	0.962941
Ruminococcustorquesgroup	iLAMAX	WM	8	0.120 (-0.004, 0.244)	0.05815	1.94078	0.963045	-0.00039547	0.962941
Sellimonas	iLAMAX	IVW (FE)	6	0.009 (-0.042, 0.059)	0.735407	3.70384	0.592792	0.0122746	0.546359
Sellimonas	iLAMAX	MR Egger	6	-0.076 (-0.332, 0.180)	0.593745	3.70384	0.592792	0.0122746	0.546359
Sellimonas	iLAMAX	WM	6	-0.007 (-0.073, 0.059)	0.842463	3.70384	0.592792	0.0122746	0.546359
Senegalimassilia	iLAMAX	IVW (FE)	5	0.048 (-0.033, 0.129)	0.249155	7.77068	0.100349	-0.0102875	0.653967
Senegalimassilia	iLAMAX	MR Egger	5	0.151 (-0.275, 0.577)	0.537675	7.77068	0.100349	-0.0102875	0.653967
Senegalimassilia	iLAMAX	WM	5	0.074 (-0.035, 0.183)	0.18451	7.77068	0.100349	-0.0102875	0.653967
Slackia	iLAMAX	IVW (FE)	6	0.048 (-0.024, 0.119)	0.189775	1.61324	0.899644	-0.00436357	0.852958
Slackia	iLAMAX	MR Egger	6	0.091 (-0.340, 0.522)	0.701335	1.61324	0.899644	-0.00436357	0.852958
Slackia	iLAMAX	WM	6	0.046 (-0.041, 0.133)	0.295379	1.61324	0.899644	-0.00436357	0.852958
Streptococcus	iLAMAX	IVW (FE)	14	0.011 (-0.063, 0.084)	0.777792	11.3179	0.584201	-0.0137267	0.19737
Streptococcus	iLAMAX	MR Egger	14	0.184 (-0.076, 0.444)	0.190068	11.3179	0.584201	-0.0137267	0.19737
Streptococcus	iLAMAX	WM	14	0.064 (-0.038, 0.165)	0.218855	11.3179	0.584201	-0.0137267	0.19737
Subdoligranulum	iLAMAX	IVW (FE)	10	-0.073 (-0.161, 0.015)	0.104086	8.32784	0.501475	-0.0193695	0.0445657
Subdoligranulum	iLAMAX	MR Egger	10	0.175 (-0.047, 0.398)	0.161624	8.32784	0.501475	-0.0193695	0.0445657
Subdoligranulum	iLAMAX	WM	10	-0.050 (-0.175, 0.074)	0.42989	8.32784	0.501475	-0.0193695	0.0445657
Sutterella	iLAMAX	IVW (FE)	11	-0.104 (-0.181, -0.028)	0.0073852	17.3847	0.0662725	-0.00583061	0.721529
Sutterella	iLAMAX	MR Egger	11	-0.018 (-0.489, 0.452)	0.940626	17.3847	0.0662725	-0.00583061	0.721529
Sutterella	iLAMAX	WM	11	-0.052 (-0.168, 0.063)	0.374954	17.3847	0.0662725	-0.00583061	0.721529
Terrisporobacter	iLAMAX	IVW (RE)	5	-0.038 (-0.175, 0.099)	0.587959	12.6172	0.0133061	-0.0119194	0.630075
Terrisporobacter	iLAMAX	MR Egger	5	0.067 (-0.347, 0.481)	0.770931	12.6172	0.0133061	-0.0119194	0.630075
Terrisporobacter	iLAMAX	WM	5	-0.007 (-0.115, 0.102)	0.906675	12.6172	0.0133061	-0.0119194	0.630075
Turicibacter	iLAMAX	IVW (FE)	10	-0.002 (-0.068, 0.063)	0.942242	14.6898	0.0998172	-0.0123356	0.542155
Turicibacter	iLAMAX	MR Egger	10	0.113 (-0.253, 0.478)	0.56167	14.6898	0.0998172	-0.0123356	0.542155
Turicibacter	iLAMAX	WM	10	0.005 (-0.089, 0.099)	0.917949	14.6898	0.0998172	-0.0123356	0.542155
Tyzzerella3	iLAMAX	IVW (FE)	13	0.036 (-0.007, 0.079)	0.0989943	14.6848	0.259129	0.00940652	0.646829
Tyzzerella3	iLAMAX	MR Egger	13	-0.029 (-0.305, 0.246)	0.839294	14.6848	0.259129	0.00940652	0.646829
Tyzzerella3	iLAMAX	WM	13	0.015 (-0.044, 0.075)	0.613657	14.6848	0.259129	0.00940652	0.646829
Veillonella	iLAMAX	IVW (FE)	8	0.043 (-0.030, 0.117)	0.247634	6.7482	0.45556	-0.00969381	0.542306
Veillonella	iLAMAX	MR Egger	8	0.160 (-0.201, 0.520)	0.419042	6.7482	0.45556	-0.00969381	0.542306
Veillonella	iLAMAX	WM	8	0.041 (-0.058, 0.140)	0.418925	6.7482	0.45556	-0.00969381	0.542306
Victivallis	iLAMAX	IVW (FE)	10	0.020 (-0.020, 0.060)	0.331963	7.44478	0.590915	0.0131999	0.523939
Victivallis	iLAMAX	MR Egger	10	-0.079 (-0.373, 0.215)	0.612771	7.44478	0.590915	0.0131999	0.523939
Victivallis	iLAMAX	WM	10	0.044 (-0.009, 0.097)	0.102834	7.44478	0.590915	0.0131999	0.523939
Actinomyces	iLAMIN	IVW (FE)	7	-0.017 (-0.086, 0.051)	0.619052	0.462858	0.998262	0.00242552	0.819228
Actinomyces	iLAMIN	MR Egger	7	-0.038 (-0.219, 0.143)	0.698274	0.462858	0.998262	0.00242552	0.819228
Actinomyces	iLAMIN	WM	7	-0.016 (-0.099, 0.068)	0.715278	0.462858	0.998262	0.00242552	0.819228
Adlercreutzia	iLAMIN	IVW (FE)	8	0.010 (-0.063, 0.082)	0.793488	13.7429	0.0559471	0.0453319	0.0213463
Adlercreutzia	iLAMIN	MR Egger	8	-0.490 (-0.816, -0.165)	0.0254215	13.7429	0.0559471	0.0453319	0.0213463
Adlercreutzia	iLAMIN	WM	8	0.039 (-0.068, 0.147)	0.473757	13.7429	0.0559471	0.0453319	0.0213463
Akkermansia	iLAMIN	IVW (RE)	10	0.074 (-0.025, 0.173)	0.144045	17.1621	0.0462368	-0.00197402	0.89552
Akkermansia	iLAMIN	MR Egger	10	0.097 (-0.256, 0.451)	0.604964	17.1621	0.0462368	-0.00197402	0.89552
Akkermansia	iLAMIN	WM	10	0.062 (-0.046, 0.170)	0.25998	17.1621	0.0462368	-0.00197402	0.89552
Alistipes	iLAMIN	IVW (FE)	13	0.067 (-0.017, 0.151)	0.119034	13.3862	0.341609	-0.0195121	0.141172
Alistipes	iLAMIN	MR Egger	13	0.386 (-0.017, 0.789)	0.0874604	13.3862	0.341609	-0.0195121	0.141172
Alistipes	iLAMIN	WM	13	0.079 (-0.036, 0.195)	0.179311	13.3862	0.341609	-0.0195121	0.141172
Allisonella	iLAMIN	IVW (FE)	7	-0.016 (-0.063, 0.030)	0.488469	9.47365	0.14864	-0.000757447	0.984055
Allisonella	iLAMIN	MR Egger	7	-0.011 (-0.493, 0.470)	0.965016	9.47365	0.14864	-0.000757447	0.984055
Allisonella	iLAMIN	WM	7	-0.008 (-0.072, 0.057)	0.817349	9.47365	0.14864	-0.000757447	0.984055
Alloprevotella	iLAMIN	IVW (FE)	6	-0.017 (-0.068, 0.034)	0.510041	7.92701	0.160304	-0.00542363	0.91459
Alloprevotella	iLAMIN	MR Egger	6	0.022 (-0.648, 0.691)	0.952685	7.92701	0.160304	-0.00542363	0.91459
Alloprevotella	iLAMIN	WM	6	-0.018 (-0.086, 0.051)	0.617837	7.92701	0.160304	-0.00542363	0.91459
Anaerofilum	iLAMIN	IVW (FE)	11	0.018 (-0.029, 0.065)	0.44779	7.04735	0.720967	0.00298584	0.831555
Anaerofilum	iLAMIN	MR Egger	11	-0.008 (-0.245, 0.229)	0.949708	7.04735	0.720967	0.00298584	0.831555
Anaerofilum	iLAMIN	WM	11	0.008 (-0.055, 0.070)	0.813125	7.04735	0.720967	0.00298584	0.831555
Anaerostipes	iLAMIN	IVW (FE)	11	-0.065 (-0.149, 0.019)	0.127899	12.181	0.273126	-0.00375149	0.742201
Anaerostipes	iLAMIN	MR Egger	11	-0.013 (-0.330, 0.304)	0.937057	12.181	0.273126	-0.00375149	0.742201
Anaerostipes	iLAMIN	WM	11	-0.040 (-0.158, 0.078)	0.502674	12.181	0.273126	-0.00375149	0.742201
Anaerotruncus	iLAMIN	IVW (FE)	13	0.004 (-0.074, 0.082)	0.921992	6.69065	0.877362	-0.00932472	0.285256
Anaerotruncus	iLAMIN	MR Egger	13	0.137 (-0.108, 0.382)	0.296396	6.69065	0.877362	-0.00932472	0.285256
Anaerotruncus	iLAMIN	WM	13	0.043 (-0.062, 0.147)	0.422715	6.69065	0.877362	-0.00932472	0.285256
Bacteroides	iLAMIN	IVW (FE)	9	-0.035 (-0.132, 0.063)	0.485934	3.49555	0.899534	-0.00401329	0.817049
Bacteroides	iLAMIN	MR Egger	9	0.027 (-0.485, 0.539)	0.920664	3.49555	0.899534	-0.00401329	0.817049
Bacteroides	iLAMIN	WM	9	-0.021 (-0.150, 0.107)	0.746471	3.49555	0.899534	-0.00401329	0.817049
Barnesiella	iLAMIN	IVW (FE)	14	-0.048 (-0.115, 0.020)	0.165547	10.2882	0.670217	-0.0028554	0.762654
Barnesiella	iLAMIN	MR Egger	14	-0.014 (-0.240, 0.213)	0.908722	10.2882	0.670217	-0.0028554	0.762654
Barnesiella	iLAMIN	WM	14	-0.044 (-0.139, 0.050)	0.358626	10.2882	0.670217	-0.0028554	0.762654
Bifidobacterium	iLAMIN	IVW (FE)	11	0.001 (-0.076, 0.078)	0.976959	5.38426	0.864077	0.0123488	0.137792
Bifidobacterium	iLAMIN	MR Egger	11	-0.158 (-0.365, 0.048)	0.167409	5.38426	0.864077	0.0123488	0.137792
Bifidobacterium	iLAMIN	WM	11	-0.019 (-0.125, 0.086)	0.719448	5.38426	0.864077	0.0123488	0.137792
Bilophila	iLAMIN	IVW (FE)	13	0.001 (-0.070, 0.072)	0.982463	12.8074	0.383192	0.0247778	0.0654754
Bilophila	iLAMIN	MR Egger	13	-0.329 (-0.653, -0.005)	0.0719507	12.8074	0.383192	0.0247778	0.0654754
Bilophila	iLAMIN	WM	13	0.029 (-0.071, 0.129)	0.570933	12.8074	0.383192	0.0247778	0.0654754
Blautia	iLAMIN	IVW (FE)	12	0.052 (-0.028, 0.131)	0.201096	13.713	0.249281	-0.000444462	0.959103
Blautia	iLAMIN	MR Egger	12	0.057 (-0.171, 0.286)	0.632525	13.713	0.249281	-0.000444462	0.959103
Blautia	iLAMIN	WM	12	0.045 (-0.070, 0.160)	0.441356	13.713	0.249281	-0.000444462	0.959103
Butyricicoccus	iLAMIN	IVW (FE)	7	0.017 (-0.063, 0.097)	0.676597	8.22829	0.221851	-0.013057	0.140748
Butyricicoccus	iLAMIN	MR Egger	7	0.124 (-0.021, 0.269)	0.153583	8.22829	0.221851	-0.013057	0.140748
Butyricicoccus	iLAMIN	WM	7	-0.009 (-0.130, 0.112)	0.886987	8.22829	0.221851	-0.013057	0.140748
Butyricimonas	iLAMIN	IVW (FE)	13	-0.042 (-0.104, 0.021)	0.193086	12.7582	0.386855	0.0127987	0.206467
Butyricimonas	iLAMIN	MR Egger	13	-0.179 (-0.388, 0.031)	0.123131	12.7582	0.386855	0.0127987	0.206467
Butyricimonas	iLAMIN	WM	13	-0.026 (-0.115, 0.063)	0.566051	12.7582	0.386855	0.0127987	0.206467
Butyrivibrio	iLAMIN	IVW (FE)	15	-0.015 (-0.049, 0.018)	0.367048	6.2235	0.96054	-0.0111857	0.314636
Butyrivibrio	iLAMIN	MR Egger	15	0.062 (-0.087, 0.211)	0.428939	6.2235	0.96054	-0.0111857	0.314636
Butyrivibrio	iLAMIN	WM	15	-0.003 (-0.046, 0.041)	0.909984	6.2235	0.96054	-0.0111857	0.314636
CandidatusSoleaferrea	iLAMIN	IVW (FE)	8	0.027 (-0.035, 0.090)	0.39438	3.09332	0.876237	-0.0317694	0.364027
CandidatusSoleaferrea	iLAMIN	MR Egger	8	0.367 (-0.314, 1.048)	0.331658	3.09332	0.876237	-0.0317694	0.364027
CandidatusSoleaferrea	iLAMIN	WM	8	0.023 (-0.052, 0.099)	0.547683	3.09332	0.876237	-0.0317694	0.364027
Catenibacterium	iLAMIN	IVW (FE)	5	-0.032 (-0.088, 0.025)	0.271048	2.16606	0.705247	-0.030396	0.445399
Catenibacterium	iLAMIN	MR Egger	5	0.194 (-0.313, 0.700)	0.508295	2.16606	0.705247	-0.030396	0.445399
Catenibacterium	iLAMIN	WM	5	-0.014 (-0.087, 0.060)	0.714241	2.16606	0.705247	-0.030396	0.445399
ChristensenellaceaeR.7group	iLAMIN	IVW (FE)	10	0.045 (-0.045, 0.136)	0.325993	6.39703	0.699618	0.00668541	0.540165
ChristensenellaceaeR.7group	iLAMIN	MR Egger	10	-0.038 (-0.309, 0.233)	0.79077	6.39703	0.699618	0.00668541	0.540165
ChristensenellaceaeR.7group	iLAMIN	WM	10	0.052 (-0.066, 0.170)	0.390589	6.39703	0.699618	0.00668541	0.540165
Clostridiuminnocuumgroup	iLAMIN	IVW (FE)	9	-0.031 (-0.079, 0.017)	0.201188	7.77735	0.455516	-0.000700418	0.967858
Clostridiuminnocuumgroup	iLAMIN	MR Egger	9	-0.026 (-0.283, 0.232)	0.848893	7.77735	0.455516	-0.000700418	0.967858
Clostridiuminnocuumgroup	iLAMIN	WM	9	-0.031 (-0.098, 0.035)	0.352259	7.77735	0.455516	-0.000700418	0.967858
Clostridiumsensustricto1	iLAMIN	IVW (FE)	7	-0.028 (-0.110, 0.054)	0.505941	9.57491	0.143733	0.00311298	0.830301
Clostridiumsensustricto1	iLAMIN	MR Egger	7	-0.053 (-0.299, 0.193)	0.689952	9.57491	0.143733	0.00311298	0.830301
Clostridiumsensustricto1	iLAMIN	WM	7	-0.098 (-0.221, 0.025)	0.117122	9.57491	0.143733	0.00311298	0.830301
Collinsella	iLAMIN	IVW (FE)	9	-0.001 (-0.089, 0.088)	0.990718	7.86018	0.447246	0.00347004	0.790505
Collinsella	iLAMIN	MR Egger	9	-0.047 (-0.388, 0.294)	0.796059	7.86018	0.447246	0.00347004	0.790505
Collinsella	iLAMIN	WM	9	0.019 (-0.101, 0.139)	0.755558	7.86018	0.447246	0.00347004	0.790505
Coprobacter	iLAMIN	IVW (FE)	11	-0.003 (-0.056, 0.049)	0.90767	9.13641	0.519208	0.00089122	0.930919
Coprobacter	iLAMIN	MR Egger	11	-0.011 (-0.188, 0.166)	0.907522	9.13641	0.519208	0.00089122	0.930919
Coprobacter	iLAMIN	WM	11	-0.003 (-0.076, 0.069)	0.927262	9.13641	0.519208	0.00089122	0.930919
Coprococcus1	iLAMIN	IVW (FE)	12	0.081 (-0.007, 0.154)	0.0313848	10.3202	0.501832	-0.00141213	0.83752
Coprococcus1	iLAMIN	MR Egger	12	0.098 (-0.079, 0.274)	0.303018	10.3202	0.501832	-0.00141213	0.83752
Coprococcus1	iLAMIN	WM	12	0.103 (-0.000, 0.206)	0.0492126	10.3202	0.501832	-0.00141213	0.83752
Coprococcus2	iLAMIN	IVW (FE)	8	0.019 (-0.066, 0.104)	0.666942	11.3907	0.122462	-0.0472676	0.136938
Coprococcus2	iLAMIN	MR Egger	8	0.673 (-0.080, 1.426)	0.130545	11.3907	0.122462	-0.0472676	0.136938
Coprococcus2	iLAMIN	WM	8	0.060 (-0.050, 0.171)	0.28608	11.3907	0.122462	-0.0472676	0.136938
Coprococcus3	iLAMIN	IVW (FE)	9	-0.030 (-0.120, 0.059)	0.50827	11.3077	0.184867	0.00893198	0.519987
Coprococcus3	iLAMIN	MR Egger	9	-0.168 (-0.581, 0.245)	0.452045	11.3077	0.184867	0.00893198	0.519987
Coprococcus3	iLAMIN	WM	9	-0.021 (-0.144, 0.102)	0.737018	11.3077	0.184867	0.00893198	0.519987
DefluviitaleaceaeUCG011	iLAMIN	IVW (FE)	9	-0.022 (-0.085, 0.041)	0.49404	6.77759	0.560808	-0.00632179	0.601
DefluviitaleaceaeUCG011	iLAMIN	MR Egger	9	0.035 (-0.179, 0.249)	0.757843	6.77759	0.560808	-0.00632179	0.601
DefluviitaleaceaeUCG011	iLAMIN	WM	9	-0.023 (-0.109, 0.063)	0.593294	6.77759	0.560808	-0.00632179	0.601
Desulfovibrio	iLAMIN	IVW (FE)	9	0.027 (-0.045, 0.098)	0.463676	6.77303	0.561307	-0.00867339	0.436136
Desulfovibrio	iLAMIN	MR Egger	9	0.113 (-0.104, 0.331)	0.341507	6.77303	0.561307	-0.00867339	0.436136
Desulfovibrio	iLAMIN	WM	9	0.052 (-0.039, 0.144)	0.263654	6.77303	0.561307	-0.00867339	0.436136
Dialister	iLAMIN	IVW (FE)	11	-0.076 (-0.149, -0.002)	0.0429651	3.56188	0.964955	-0.00390628	0.729471
Dialister	iLAMIN	MR Egger	11	-0.024 (-0.315, 0.267)	0.873683	3.56188	0.964955	-0.00390628	0.729471
Dialister	iLAMIN	WM	11	-0.086 (-0.178, 0.006)	0.0678047	3.56188	0.964955	-0.00390628	0.729471
Dorea	iLAMIN	IVW (FE)	10	-0.008 (-0.095, 0.080)	0.86225	8.01083	0.533056	0.00706915	0.423868
Dorea	iLAMIN	MR Egger	10	-0.104 (-0.345, 0.137)	0.421003	8.01083	0.533056	0.00706915	0.423868
Dorea	iLAMIN	WM	10	-0.023 (-0.133, 0.086)	0.678263	8.01083	0.533056	0.00706915	0.423868
Eggerthella	iLAMIN	IVW (FE)	11	0.053 (-0.004, 0.102)	0.033706	9.33364	0.50076	-0.00778907	0.554131
Eggerthella	iLAMIN	MR Egger	11	0.123 (-0.105, 0.351)	0.318949	9.33364	0.50076	-0.00778907	0.554131
Eggerthella	iLAMIN	WM	11	0.051 (-0.017, 0.120)	0.143711	9.33364	0.50076	-0.00778907	0.554131
Eisenbergiella	iLAMIN	IVW (RE)	11	-0.026 (-0.096, 0.044)	0.467173	18.6998	0.0442458	-0.00341724	0.913185
Eisenbergiella	iLAMIN	MR Egger	11	0.007 (-0.571, 0.585)	0.982222	18.6998	0.0442458	-0.00341724	0.913185
Eisenbergiella	iLAMIN	WM	11	0.002 (-0.075, 0.080)	0.953585	18.6998	0.0442458	-0.00341724	0.913185
Enterorhabdus	iLAMIN	IVW (FE)	6	-0.017 (-0.089, 0.055)	0.640057	1.92824	0.858983	0.00791354	0.574143
Enterorhabdus	iLAMIN	MR Egger	6	-0.073 (-0.264, 0.119)	0.499129	1.92824	0.858983	0.00791354	0.574143
Enterorhabdus	iLAMIN	WM	6	-0.014 (-0.102, 0.074)	0.754426	1.92824	0.858983	0.00791354	0.574143
Erysipelatoclostridium	iLAMIN	IVW (FE)	15	0.050 (-0.005, 0.105)	0.077014	11.1475	0.674409	-0.00107067	0.905099
Erysipelatoclostridium	iLAMIN	MR Egger	15	0.063 (-0.152, 0.278)	0.57671	11.1475	0.674409	-0.00107067	0.905099
Erysipelatoclostridium	iLAMIN	WM	15	0.062 (-0.010, 0.134)	0.0893553	11.1475	0.674409	-0.00107067	0.905099
ErysipelotrichaceaeUCG003	iLAMIN	IVW (FE)	16	0.019 (-0.044, 0.081)	0.554698	12.2152	0.66267	0.00358165	0.641617
ErysipelotrichaceaeUCG003	iLAMIN	MR Egger	16	-0.019 (-0.188, 0.150)	0.825624	12.2152	0.66267	0.00358165	0.641617
ErysipelotrichaceaeUCG003	iLAMIN	WM	16	0.013 (-0.075, 0.102)	0.770877	12.2152	0.66267	0.00358165	0.641617
Escherichia.Shigella	iLAMIN	IVW (RE)	9	0.054 (-0.070, 0.178)	0.392301	20.8494	0.00755831	-0.017493	0.210923
Escherichia.Shigella	iLAMIN	MR Egger	9	0.258 (-0.055, 0.571)	0.150321	20.8494	0.00755831	-0.017493	0.210923
Escherichia.Shigella	iLAMIN	WM	9	0.021 (-0.095, 0.137)	0.717236	20.8494	0.00755831	-0.017493	0.210923
Eubacteriumbrachygroup	iLAMIN	IVW (FE)	10	-0.028 (-0.072, 0.017)	0.226394	5.27174	0.810006	0.00413779	0.719922
Eubacteriumbrachygroup	iLAMIN	MR Egger	10	-0.059 (-0.230, 0.112)	0.51901	5.27174	0.810006	0.00413779	0.719922
Eubacteriumbrachygroup	iLAMIN	WM	10	-0.007 (-0.067, 0.052)	0.808412	5.27174	0.810006	0.00413779	0.719922
Eubacteriumcoprostanoligenesgroup	iLAMIN	IVW (FE)	13	-0.020 (-0.101, 0.062)	0.637414	8.22977	0.766927	0.0109814	0.310418
Eubacteriumcoprostanoligenesgroup	iLAMIN	MR Egger	13	-0.191 (-0.518, 0.135)	0.275689	8.22977	0.766927	0.0109814	0.310418
Eubacteriumcoprostanoligenesgroup	iLAMIN	WM	13	-0.028 (-0.142, 0.087)	0.637293	8.22977	0.766927	0.0109814	0.310418
Eubacteriumeligensgroup	iLAMIN	IVW (FE)	7	0.007 (-0.093, 0.106)	0.896149	2.33019	0.886967	0.00622919	0.716566
Eubacteriumeligensgroup	iLAMIN	MR Egger	7	-0.069 (-0.468, 0.330)	0.747862	2.33019	0.886967	0.00622919	0.716566
Eubacteriumeligensgroup	iLAMIN	WM	7	0.026 (-0.102, 0.154)	0.686633	2.33019	0.886967	0.00622919	0.716566
Eubacteriumfissicatenagroup	iLAMIN	IVW (FE)	9	0.010 (-0.037, 0.056)	0.682182	4.27003	0.831975	-0.0117011	0.499078
Eubacteriumfissicatenagroup	iLAMIN	MR Egger	9	0.098 (-0.149, 0.345)	0.462775	4.27003	0.831975	-0.0117011	0.499078
Eubacteriumfissicatenagroup	iLAMIN	WM	9	0.004 (-0.057, 0.064)	0.902167	4.27003	0.831975	-0.0117011	0.499078
Eubacteriumhalliigroup	iLAMIN	IVW (FE)	15	0.004 (-0.060, 0.068)	0.903884	13.2983	0.503185	0.00276871	0.634732
Eubacteriumhalliigroup	iLAMIN	MR Egger	15	-0.025 (-0.159, 0.109)	0.718689	13.2983	0.503185	0.00276871	0.634732
Eubacteriumhalliigroup	iLAMIN	WM	15	-0.012 (-0.104, 0.079)	0.791471	13.2983	0.503185	0.00276871	0.634732
Eubacteriumnodatumgroup	iLAMIN	IVW (FE)	11	0.026 (-0.013, 0.064)	0.187275	8.76117	0.55491	0.00609479	0.640829
Eubacteriumnodatumgroup	iLAMIN	MR Egger	11	-0.015 (-0.183, 0.154)	0.868654	8.76117	0.55491	0.00609479	0.640829
Eubacteriumnodatumgroup	iLAMIN	WM	11	0.039 (-0.013, 0.092)	0.142179	8.76117	0.55491	0.00609479	0.640829
Eubacteriumoxidoreducensgroup	iLAMIN	IVW (FE)	5	0.024 (-0.045, 0.094)	0.494108	3.28315	0.511606	0.00456517	0.752522
Eubacteriumoxidoreducensgroup	iLAMIN	MR Egger	5	-0.015 (-0.248, 0.219)	0.908714	3.28315	0.511606	0.00456517	0.752522
Eubacteriumoxidoreducensgroup	iLAMIN	WM	5	0.014 (-0.074, 0.103)	0.749734	3.28315	0.511606	0.00456517	0.752522
Eubacteriumrectalegroup	iLAMIN	IVW (FE)	8	0.072 (-0.028, 0.173)	0.157763	4.2971	0.744992	0.0105549	0.394484
Eubacteriumrectalegroup	iLAMIN	MR Egger	8	-0.088 (-0.445, 0.269)	0.646282	4.2971	0.744992	0.0105549	0.394484
Eubacteriumrectalegroup	iLAMIN	WM	8	0.057 (-0.077, 0.192)	0.402798	4.2971	0.744992	0.0105549	0.394484
Eubacteriumruminantiumgroup	iLAMIN	IVW (RE)	18	0.013 (-0.045, 0.072)	0.656446	27.9348	0.0457058	0.0087235	0.402613
Eubacteriumruminantiumgroup	iLAMIN	MR Egger	18	-0.076 (-0.289, 0.136)	0.491891	27.9348	0.0457058	0.0087235	0.402613
Eubacteriumruminantiumgroup	iLAMIN	WM	18	0.012 (-0.056, 0.080)	0.730534	27.9348	0.0457058	0.0087235	0.402613
Eubacteriumventriosumgroup	iLAMIN	IVW (FE)	14	0.033 (-0.041, 0.106)	0.387211	11.1283	0.600073	-0.000137996	0.991068
Eubacteriumventriosumgroup	iLAMIN	MR Egger	14	0.034 (-0.289, 0.358)	0.838399	11.1283	0.600073	-0.000137996	0.991068
Eubacteriumventriosumgroup	iLAMIN	WM	14	-0.014 (-0.113, 0.085)	0.780924	11.1283	0.600073	-0.000137996	0.991068
Eubacteriumxylanophilumgroup	iLAMIN	IVW (FE)	9	-0.015 (-0.099, 0.068)	0.717826	7.66749	0.466606	0.00371005	0.745011
Eubacteriumxylanophilumgroup	iLAMIN	MR Egger	9	-0.060 (-0.331, 0.212)	0.678706	7.66749	0.466606	0.00371005	0.745011
Eubacteriumxylanophilumgroup	iLAMIN	WM	9	-0.061 (-0.170, 0.047)	0.269101	7.66749	0.466606	0.00371005	0.745011
Faecalibacterium	iLAMIN	IVW (RE)	10	-0.014 (-0.118, 0.090)	0.793332	17.2495	0.0449491	0.00586593	0.597752
Faecalibacterium	iLAMIN	MR Egger	10	-0.066 (-0.281, 0.149)	0.56429	17.2495	0.0449491	0.00586593	0.597752
Faecalibacterium	iLAMIN	WM	10	0.013 (-0.092, 0.118)	0.809802	17.2495	0.0449491	0.00586593	0.597752
FamilyXIIIAD3011group	iLAMIN	IVW (FE)	12	-0.046 (-0.122, 0.029)	0.231105	16.6677	0.118096	-0.012423	0.505008
FamilyXIIIAD3011group	iLAMIN	MR Egger	12	0.102 (-0.329, 0.534)	0.651915	16.6677	0.118096	-0.012423	0.505008
FamilyXIIIAD3011group	iLAMIN	WM	12	-0.028 (-0.139, 0.084)	0.624861	16.6677	0.118096	-0.012423	0.505008
FamilyXIIIUCG001	iLAMIN	IVW (FE)	8	0.004 (-0.079, 0.087)	0.923225	5.26799	0.627295	7.88488e-05	0.994039
FamilyXIIIUCG001	iLAMIN	MR Egger	8	0.003 (-0.225, 0.231)	0.978626	5.26799	0.627295	7.88488e-05	0.994039
FamilyXIIIUCG001	iLAMIN	WM	8	-0.017 (-0.129, 0.094)	0.759124	5.26799	0.627295	7.88488e-05	0.994039
Flavonifractor	iLAMIN	IVW (FE)	5	0.043 (-0.056, 0.141)	0.393837	2.18269	0.702199	0.00508856	0.781058
Flavonifractor	iLAMIN	MR Egger	5	-0.018 (-0.420, 0.385)	0.936518	2.18269	0.702199	0.00508856	0.781058
Flavonifractor	iLAMIN	WM	5	0.035 (-0.092, 0.162)	0.590997	2.18269	0.702199	0.00508856	0.781058
Fusicatenibacter	iLAMIN	IVW (FE)	18	0.008 (-0.060, 0.077)	0.807912	15.345	0.570644	-0.0185327	0.0640297
Fusicatenibacter	iLAMIN	MR Egger	18	0.276 (-0.004, 0.549)	0.0643287	15.345	0.570644	-0.0185327	0.0640297
Fusicatenibacter	iLAMIN	WM	18	0.013 (-0.085, 0.110)	0.794576	15.345	0.570644	-0.0185327	0.0640297
Gordonibacter	iLAMIN	IVW (FE)	12	-0.018 (-0.058, 0.022)	0.388607	16.489	0.123925	-0.0131687	0.439303
Gordonibacter	iLAMIN	MR Egger	12	0.067 (-0.145, 0.280)	0.548479	16.489	0.123925	-0.0131687	0.439303
Gordonibacter	iLAMIN	WM	12	-0.027 (-0.088, 0.033)	0.374458	16.489	0.123925	-0.0131687	0.439303
Haemophilus	iLAMIN	IVW (FE)	9	0.000 (-0.059, 0.059)	0.998027	8.49508	0.38666	0.0105023	0.241517
Haemophilus	iLAMIN	MR Egger	9	-0.081 (-0.218, 0.056)	0.286075	8.49508	0.38666	0.0105023	0.241517
Haemophilus	iLAMIN	WM	9	0.034 (-0.044, 0.112)	0.390884	8.49508	0.38666	0.0105023	0.241517
Holdemanella	iLAMIN	IVW (FE)	11	-0.018 (-0.072, 0.036)	0.510521	7.1523	0.710993	0.00579366	0.511161
Holdemanella	iLAMIN	MR Egger	11	-0.068 (-0.220, 0.085)	0.405673	7.1523	0.710993	0.00579366	0.511161
Holdemanella	iLAMIN	WM	11	-0.030 (-0.103, 0.042)	0.413861	7.1523	0.710993	0.00579366	0.511161
Holdemania	iLAMIN	IVW (FE)	15	-0.057 (-0.108, -0.006)	0.0272434	19.2235	0.156582	-0.00036657	0.968426
Holdemania	iLAMIN	MR Egger	15	-0.054 (-0.232, 0.124)	0.562044	19.2235	0.156582	-0.00036657	0.968426
Holdemania	iLAMIN	WM	15	-0.052 (-0.128, 0.023)	0.175738	19.2235	0.156582	-0.00036657	0.968426
Howardella	iLAMIN	IVW (FE)	10	-0.012 (-0.055, 0.032)	0.594936	7.54448	0.58062	-0.00776311	0.603645
Howardella	iLAMIN	MR Egger	10	0.040 (-0.153, 0.233)	0.694193	7.54448	0.58062	-0.00776311	0.603645
Howardella	iLAMIN	WM	10	-0.027 (-0.086, 0.032)	0.373579	7.54448	0.58062	-0.00776311	0.603645
Hungatella	iLAMIN	IVW (FE)	5	-0.020 (-0.084, 0.044)	0.530992	7.40763	0.115852	-0.0154491	0.732001
Hungatella	iLAMIN	MR Egger	5	0.097 (-0.524, 0.719)	0.779159	7.40763	0.115852	-0.0154491	0.732001
Hungatella	iLAMIN	WM	5	-0.030 (-0.129, 0.069)	0.554715	7.40763	0.115852	-0.0154491	0.732001
Intestinibacter	iLAMIN	IVW (FE)	14	-0.048 (-0.112, 0.016)	0.140574	21.1948	0.0691649	0.00684747	0.556399
Intestinibacter	iLAMIN	MR Egger	14	-0.129 (-0.402, 0.145)	0.374962	21.1948	0.0691649	0.00684747	0.556399
Intestinibacter	iLAMIN	WM	14	-0.052 (-0.139, 0.034)	0.236522	21.1948	0.0691649	0.00684747	0.556399
Intestinimonas	iLAMIN	IVW (FE)	17	-0.038 (-0.092, 0.016)	0.166018	10.4112	0.844292	0.00194684	0.763302
Intestinimonas	iLAMIN	MR Egger	17	-0.057 (-0.192, 0.077)	0.417424	10.4112	0.844292	0.00194684	0.763302
Intestinimonas	iLAMIN	WM	17	-0.051 (-0.127, 0.026)	0.192804	10.4112	0.844292	0.00194684	0.763302
Lachnoclostridium	iLAMIN	IVW (RE)	13	0.013 (-0.106, 0.133)	0.827374	24.2539	0.0187824	-0.0128631	0.386829
Lachnoclostridium	iLAMIN	MR Egger	13	0.203 (-0.227, 0.634)	0.37448	24.2539	0.0187824	-0.0128631	0.386829
Lachnoclostridium	iLAMIN	WM	13	0.002 (-0.117, 0.122)	0.969133	24.2539	0.0187824	-0.0128631	0.386829
Lachnospira	iLAMIN	IVW (FE)	6	0.049 (-0.069, 0.166)	0.417831	6.22152	0.285257	0.0218668	0.421673
Lachnospira	iLAMIN	MR Egger	6	-0.313 (-1.118, 0.491)	0.487738	6.22152	0.285257	0.0218668	0.421673
Lachnospira	iLAMIN	WM	6	0.107 (-0.049, 0.263)	0.177863	6.22152	0.285257	0.0218668	0.421673
LachnospiraceaeFCS020group	iLAMIN	IVW (FE)	12	0.051 (-0.016, 0.119)	0.137607	11.107	0.434345	-0.00840418	0.222363
LachnospiraceaeFCS020group	iLAMIN	MR Egger	12	0.152 (-0.014, 0.318)	0.102993	11.107	0.434345	-0.00840418	0.222363
LachnospiraceaeFCS020group	iLAMIN	WM	12	0.100 (-0.006, 0.195)	0.0375052	11.107	0.434345	-0.00840418	0.222363
LachnospiraceaeNC2004group	iLAMIN	IVW (FE)	9	0.091 (-0.033, 0.150)	0.00222369	8.45453	0.390374	-0.0184758	0.225021
LachnospiraceaeNC2004group	iLAMIN	MR Egger	9	0.250 (-0.009, 0.491)	0.0813941	8.45453	0.390374	-0.0184758	0.225021
LachnospiraceaeNC2004group	iLAMIN	WM	9	0.056 (-0.023, 0.135)	0.164699	8.45453	0.390374	-0.0184758	0.225021
LachnospiraceaeND3007group	iLAMIN	IVW (FE)	3	-0.049 (-0.211, 0.113)	0.552473	2.22075	0.329435	0.121998	0.376329
LachnospiraceaeND3007group	iLAMIN	MR Egger	3	-2.124 (-4.857, 0.610)	0.369981	2.22075	0.329435	0.121998	0.376329
LachnospiraceaeND3007group	iLAMIN	WM	3	0.018 (-0.199, 0.234)	0.873688	2.22075	0.329435	0.121998	0.376329
LachnospiraceaeNK4A136group	iLAMIN	IVW (FE)	15	0.034 (-0.030, 0.099)	0.292483	10.0356	0.759579	0.00178434	0.719911
LachnospiraceaeNK4A136group	iLAMIN	MR Egger	15	0.013 (-0.119, 0.145)	0.850907	10.0356	0.759579	0.00178434	0.719911
LachnospiraceaeNK4A136group	iLAMIN	WM	15	0.035 (-0.051, 0.120)	0.430482	10.0356	0.759579	0.00178434	0.719911
LachnospiraceaeUCG001	iLAMIN	IVW (FE)	13	0.011 (-0.049, 0.072)	0.716424	19.6248	0.0745239	-0.00558515	0.738607
LachnospiraceaeUCG001	iLAMIN	MR Egger	13	0.072 (-0.285, 0.429)	0.700414	19.6248	0.0745239	-0.00558515	0.738607
LachnospiraceaeUCG001	iLAMIN	WM	13	-0.014 (-0.101, 0.074)	0.759057	19.6248	0.0745239	-0.00558515	0.738607
LachnospiraceaeUCG004	iLAMIN	IVW (FE)	11	-0.054 (-0.133, 0.024)	0.176001	12.0397	0.282408	-0.00510101	0.659058
LachnospiraceaeUCG004	iLAMIN	MR Egger	11	0.019 (-0.308, 0.346)	0.912965	12.0397	0.282408	-0.00510101	0.659058
LachnospiraceaeUCG004	iLAMIN	WM	11	-0.046 (-0.156, 0.064)	0.412034	12.0397	0.282408	-0.00510101	0.659058
LachnospiraceaeUCG008	iLAMIN	IVW (FE)	11	0.042 (-0.012, 0.096)	0.126915	8.58882	0.571519	0.00564431	0.702135
LachnospiraceaeUCG008	iLAMIN	MR Egger	11	-0.012 (-0.285, 0.262)	0.934064	8.58882	0.571519	0.00564431	0.702135
LachnospiraceaeUCG008	iLAMIN	WM	11	0.064 (-0.011, 0.139)	0.0939563	8.58882	0.571519	0.00564431	0.702135
LachnospiraceaeUCG010	iLAMIN	IVW (FE)	10	-0.036 (-0.110, 0.037)	0.334229	5.81936	0.757853	0.00538386	0.524096
LachnospiraceaeUCG010	iLAMIN	MR Egger	10	-0.097 (-0.290, 0.096)	0.353734	5.81936	0.757853	0.00538386	0.524096
LachnospiraceaeUCG010	iLAMIN	WM	10	-0.036 (-0.134, 0.063)	0.48078	5.81936	0.757853	0.00538386	0.524096
Lactobacillus	iLAMIN	IVW (FE)	9	-0.044 (-0.101, 0.013)	0.128471	5.817	0.667722	0.0154151	0.143407
Lactobacillus	iLAMIN	MR Egger	9	-0.171 (-0.333, -0.010)	0.0764254	5.817	0.667722	0.0154151	0.143407
Lactobacillus	iLAMIN	WM	9	-0.044 (-0.118, 0.030)	0.240229	5.817	0.667722	0.0154151	0.143407
Lactococcus	iLAMIN	IVW (FE)	9	0.003 (-0.045, 0.050)	0.916742	8.55355	0.381345	0.0100369	0.532404
Lactococcus	iLAMIN	MR Egger	9	-0.071 (-0.296, 0.154)	0.556361	8.55355	0.381345	0.0100369	0.532404
Lactococcus	iLAMIN	WM	9	-0.021 (-0.085, 0.043)	0.519451	8.55355	0.381345	0.0100369	0.532404
Marvinbryantia	iLAMIN	IVW (FE)	10	0.006 (-0.070, 0.081)	0.879729	3.14559	0.958242	-0.00212613	0.873929
Marvinbryantia	iLAMIN	MR Egger	10	0.030 (-0.265, 0.324)	0.848586	3.14559	0.958242	-0.00212613	0.873929
Marvinbryantia	iLAMIN	WM	10	0.006 (-0.089, 0.101)	0.899161	3.14559	0.958242	-0.00212613	0.873929
Methanobrevibacter	iLAMIN	IVW (RE)	6	0.017 (-0.073, 0.107)	0.711718	13.9306	0.0160563	0.00179202	0.951832
Methanobrevibacter	iLAMIN	MR Egger	6	0.005 (-0.362, 0.373)	0.978235	13.9306	0.0160563	0.00179202	0.951832
Methanobrevibacter	iLAMIN	WM	6	0.059 (-0.018, 0.136)	0.134321	13.9306	0.0160563	0.00179202	0.951832
Odoribacter	iLAMIN	IVW (FE)	7	-0.001 (-0.101, 0.099)	0.978525	5.24409	0.512909	0.0168659	0.220145
Odoribacter	iLAMIN	MR Egger	7	-0.221 (-0.544, 0.102)	0.237807	5.24409	0.512909	0.0168659	0.220145
Odoribacter	iLAMIN	WM	7	-0.070 (-0.204, 0.064)	0.306857	5.24409	0.512909	0.0168659	0.220145
Olsenella	iLAMIN	IVW (FE)	11	0.005 (-0.036, 0.047)	0.803515	11.6363	0.310132	-0.00874174	0.460939
Olsenella	iLAMIN	MR Egger	11	0.071 (-0.102, 0.243)	0.442944	11.6363	0.310132	-0.00874174	0.460939
Olsenella	iLAMIN	WM	11	0.028 (-0.030, 0.086)	0.349132	11.6363	0.310132	-0.00874174	0.460939
Oscillibacter	iLAMIN	IVW (FE)	11	0.040 (-0.020, 0.100)	0.185949	13.9982	0.173075	0.00912781	0.481496
Oscillibacter	iLAMIN	MR Egger	11	-0.049 (-0.298, 0.200)	0.710251	13.9982	0.173075	0.00912781	0.481496
Oscillibacter	iLAMIN	WM	11	0.028 (-0.060, 0.115)	0.533973	13.9982	0.173075	0.00912781	0.481496
Oscillospira	iLAMIN	IVW (FE)	8	0.085 (-0.008, 0.162)	0.0295509	3.84744	0.797172	-0.0193833	0.26215
Oscillospira	iLAMIN	MR Egger	8	0.276 (-0.036, 0.589)	0.133649	3.84744	0.797172	-0.0193833	0.26215
Oscillospira	iLAMIN	WM	8	0.058 (-0.044, 0.160)	0.262298	3.84744	0.797172	-0.0193833	0.26215
Oxalobacter	iLAMIN	IVW (FE)	11	0.011 (-0.033, 0.055)	0.620541	8.73912	0.557028	0.016251	0.320231
Oxalobacter	iLAMIN	MR Egger	11	-0.095 (-0.297, 0.107)	0.381862	8.73912	0.557028	0.016251	0.320231
Oxalobacter	iLAMIN	WM	11	0.014 (-0.045, 0.072)	0.643573	8.73912	0.557028	0.016251	0.320231
Parabacteroides	iLAMIN	IVW (FE)	6	0.056 (-0.050, 0.162)	0.303413	0.0698827	0.999933	-0.0023528	0.891163
Parabacteroides	iLAMIN	MR Egger	6	0.078 (-0.244, 0.400)	0.658486	0.0698827	0.999933	-0.0023528	0.891163
Parabacteroides	iLAMIN	WM	6	0.062 (-0.072, 0.196)	0.362979	0.0698827	0.999933	-0.0023528	0.891163
Paraprevotella	iLAMIN	IVW (FE)	13	0.015 (-0.034, 0.065)	0.541766	18.6956	0.0961434	-0.00670083	0.568857
Paraprevotella	iLAMIN	MR Egger	13	0.075 (-0.133, 0.282)	0.496067	18.6956	0.0961434	-0.00670083	0.568857
Paraprevotella	iLAMIN	WM	13	0.041 (-0.030, 0.112)	0.261419	18.6956	0.0961434	-0.00670083	0.568857
Parasutterella	iLAMIN	IVW (FE)	14	0.033 (-0.029, 0.095)	0.293789	12.8998	0.455577	0.00540687	0.62849
Parasutterella	iLAMIN	MR Egger	14	-0.039 (-0.330, 0.252)	0.797615	12.8998	0.455577	0.00540687	0.62849
Parasutterella	iLAMIN	WM	14	-0.003 (-0.089, 0.083)	0.944558	12.8998	0.455577	0.00540687	0.62849
Peptococcus	iLAMIN	IVW (FE)	12	-0.004 (-0.052, 0.043)	0.857268	4.75425	0.942481	-0.00845258	0.504598
Peptococcus	iLAMIN	MR Egger	12	0.060 (-0.127, 0.247)	0.54644	4.75425	0.942481	-0.00845258	0.504598
Peptococcus	iLAMIN	WM	12	-0.010 (-0.070, 0.050)	0.739866	4.75425	0.942481	-0.00845258	0.504598
Phascolarctobacterium	iLAMIN	IVW (FE)	10	-0.003 (-0.075, 0.069)	0.931887	7.2689	0.609145	-0.00846929	0.586203
Phascolarctobacterium	iLAMIN	MR Egger	10	0.091 (-0.241, 0.422)	0.607245	7.2689	0.609145	-0.00846929	0.586203
Phascolarctobacterium	iLAMIN	WM	10	0.001 (-0.092, 0.094)	0.985163	7.2689	0.609145	-0.00846929	0.586203
Prevotella7	iLAMIN	IVW (FE)	10	-0.001 (-0.043, 0.041)	0.963744	2.443	0.982377	-0.000913976	0.960279
Prevotella7	iLAMIN	MR Egger	10	0.005 (-0.241, 0.252)	0.96684	2.443	0.982377	-0.000913976	0.960279
Prevotella7	iLAMIN	WM	10	0.015 (-0.038, 0.068)	0.579624	2.443	0.982377	-0.000913976	0.960279
Prevotella9	iLAMIN	IVW (RE)	14	-0.057 (-0.129, 0.016)	0.127799	22.9813	0.0419014	0.00853061	0.450646
Prevotella9	iLAMIN	MR Egger	14	-0.136 (-0.350, 0.077)	0.234874	22.9813	0.0419014	0.00853061	0.450646
Prevotella9	iLAMIN	WM	14	-0.082 (-0.164, -0.001)	0.0475256	22.9813	0.0419014	0.00853061	0.450646
RikenellaceaeRC9gutgroup	iLAMIN	IVW (FE)	10	-0.030 (-0.071, 0.011)	0.155219	6.35866	0.703554	0.0132339	0.46689
RikenellaceaeRC9gutgroup	iLAMIN	MR Egger	10	-0.124 (-0.369, 0.121)	0.350981	6.35866	0.703554	0.0132339	0.46689
RikenellaceaeRC9gutgroup	iLAMIN	WM	10	-0.026 (-0.079, 0.027)	0.342815	6.35866	0.703554	0.0132339	0.46689
Romboutsia	iLAMIN	IVW (FE)	13	-0.010 (-0.076, 0.055)	0.760733	10.6536	0.558813	-0.00957099	0.223864
Romboutsia	iLAMIN	MR Egger	13	0.090 (-0.076, 0.257)	0.310068	10.6536	0.558813	-0.00957099	0.223864
Romboutsia	iLAMIN	WM	13	0.030 (-0.063, 0.122)	0.529911	10.6536	0.558813	-0.00957099	0.223864
Roseburia	iLAMIN	IVW (FE)	12	-0.023 (-0.105, 0.058)	0.574292	7.06319	0.793944	0.000574172	0.949798
Roseburia	iLAMIN	MR Egger	12	-0.030 (-0.259, 0.198)	0.799316	7.06319	0.793944	0.000574172	0.949798
Roseburia	iLAMIN	WM	12	-0.004 (-0.112, 0.103)	0.93954	7.06319	0.793944	0.000574172	0.949798
Ruminiclostridium5	iLAMIN	IVW (FE)	11	0.058 (-0.032, 0.148)	0.209494	8.7359	0.557338	0.0176544	0.16934
Ruminiclostridium5	iLAMIN	MR Egger	11	-0.217 (-0.588, 0.155)	0.282153	8.7359	0.557338	0.0176544	0.16934
Ruminiclostridium5	iLAMIN	WM	11	0.059 (-0.066, 0.184)	0.352829	8.7359	0.557338	0.0176544	0.16934
Ruminiclostridium6	iLAMIN	IVW (FE)	14	-0.010 (-0.072, 0.052)	0.762225	9.03037	0.770646	-0.00325571	0.670698
Ruminiclostridium6	iLAMIN	MR Egger	14	0.022 (-0.132, 0.176)	0.786277	9.03037	0.770646	-0.00325571	0.670698
Ruminiclostridium6	iLAMIN	WM	14	-0.001 (-0.085, 0.084)	0.987868	9.03037	0.770646	-0.00325571	0.670698
Ruminiclostridium9	iLAMIN	IVW (FE)	8	-0.100 (-0.202, 0.001)	0.0530758	2.85363	0.898205	-0.00907739	0.550454
Ruminiclostridium9	iLAMIN	MR Egger	8	0.029 (-0.384, 0.443)	0.894418	2.85363	0.898205	-0.00907739	0.550454
Ruminiclostridium9	iLAMIN	WM	8	-0.121 (-0.252, 0.011)	0.0714913	2.85363	0.898205	-0.00907739	0.550454
RuminococcaceaeNK4A214group	iLAMIN	IVW (RE)	13	0.051 (-0.053, 0.155)	0.337977	22.9517	0.028139	0.00524432	0.705585
RuminococcaceaeNK4A214group	iLAMIN	MR Egger	13	-0.020 (-0.392, 0.353)	0.918909	22.9517	0.028139	0.00524432	0.705585
RuminococcaceaeNK4A214group	iLAMIN	WM	13	0.053 (-0.057, 0.164)	0.342295	22.9517	0.028139	0.00524432	0.705585
RuminococcaceaeUCG002	iLAMIN	IVW (FE)	22	0.047 (-0.009, 0.103)	0.101193	22.2493	0.38527	-0.000763677	0.901911
RuminococcaceaeUCG002	iLAMIN	MR Egger	22	0.056 (-0.102, 0.215)	0.492623	22.2493	0.38527	-0.000763677	0.901911
RuminococcaceaeUCG002	iLAMIN	WM	22	0.097 (-0.018, 0.176)	0.0165516	22.2493	0.38527	-0.000763677	0.901911
RuminococcaceaeUCG003	iLAMIN	IVW (RE)	11	-0.026 (-0.138, 0.085)	0.641934	20.752	0.0228907	0.0248849	0.0693395
RuminococcaceaeUCG003	iLAMIN	MR Egger	11	-0.341 (-0.655, -0.027)	0.0624484	20.752	0.0228907	0.0248849	0.0693395
RuminococcaceaeUCG003	iLAMIN	WM	11	-0.011 (-0.129, 0.107)	0.853706	20.752	0.0228907	0.0248849	0.0693395
RuminococcaceaeUCG004	iLAMIN	IVW (FE)	9	-0.034 (-0.106, 0.038)	0.349472	7.84868	0.448389	-0.0228538	0.212359
RuminococcaceaeUCG004	iLAMIN	MR Egger	9	0.235 (-0.157, 0.627)	0.277519	7.84868	0.448389	-0.0228538	0.212359
RuminococcaceaeUCG004	iLAMIN	WM	9	-0.022 (-0.121, 0.077)	0.664361	7.84868	0.448389	-0.0228538	0.212359
RuminococcaceaeUCG005	iLAMIN	IVW (FE)	13	0.062 (-0.009, 0.133)	0.0851082	4.66661	0.968198	0.00139895	0.869757
RuminococcaceaeUCG005	iLAMIN	MR Egger	13	0.047 (-0.149, 0.242)	0.65015	4.66661	0.968198	0.00139895	0.869757
RuminococcaceaeUCG005	iLAMIN	WM	13	0.058 (-0.037, 0.153)	0.228584	4.66661	0.968198	0.00139895	0.869757
RuminococcaceaeUCG009	iLAMIN	IVW (FE)	12	-0.007 (-0.064, 0.050)	0.809348	6.97111	0.801418	0.0122285	0.331562
RuminococcaceaeUCG009	iLAMIN	MR Egger	12	-0.133 (-0.381, 0.115)	0.319047	6.97111	0.801418	0.0122285	0.331562
RuminococcaceaeUCG009	iLAMIN	WM	12	-0.004 (-0.077, 0.070)	0.923921	6.97111	0.801418	0.0122285	0.331562
RuminococcaceaeUCG010	iLAMIN	IVW (FE)	6	-0.053 (-0.152, 0.045)	0.288544	3.79346	0.579519	0.0100688	0.415229
RuminococcaceaeUCG010	iLAMIN	MR Egger	6	-0.197 (-0.522, 0.128)	0.300998	3.79346	0.579519	0.0100688	0.415229
RuminococcaceaeUCG010	iLAMIN	WM	6	-0.062 (-0.184, 0.060)	0.321129	3.79346	0.579519	0.0100688	0.415229
RuminococcaceaeUCG011	iLAMIN	IVW (FE)	7	0.005 (-0.045, 0.055)	0.845569	6.36716	0.383342	-0.0134445	0.472061
RuminococcaceaeUCG011	iLAMIN	MR Egger	7	0.105 (-0.153, 0.363)	0.460862	6.36716	0.383342	-0.0134445	0.472061
RuminococcaceaeUCG011	iLAMIN	WM	7	0.032 (-0.034, 0.099)	0.339062	6.36716	0.383342	-0.0134445	0.472061
RuminococcaceaeUCG013	iLAMIN	IVW (FE)	11	-0.072 (-0.150, 0.006)	0.0720324	5.95948	0.818656	-0.00518014	0.520279
RuminococcaceaeUCG013	iLAMIN	MR Egger	11	-0.009 (-0.210, 0.192)	0.933131	5.95948	0.818656	-0.00518014	0.520279
RuminococcaceaeUCG013	iLAMIN	WM	11	-0.055 (-0.162, 0.051)	0.308623	5.95948	0.818656	-0.00518014	0.520279
RuminococcaceaeUCG014	iLAMIN	IVW (FE)	11	-0.030 (-0.104, 0.045)	0.436653	8.24983	0.604449	-0.00547494	0.524067
RuminococcaceaeUCG014	iLAMIN	MR Egger	11	0.034 (-0.169, 0.238)	0.747998	8.24983	0.604449	-0.00547494	0.524067
RuminococcaceaeUCG014	iLAMIN	WM	11	-0.019 (-0.119, 0.082)	0.713772	8.24983	0.604449	-0.00547494	0.524067
Ruminococcus1	iLAMIN	IVW (FE)	9	-0.026 (-0.113, 0.060)	0.551465	9.35534	0.313212	0.0122614	0.260596
Ruminococcus1	iLAMIN	MR Egger	9	-0.168 (-0.413, 0.077)	0.2199	9.35534	0.313212	0.0122614	0.260596
Ruminococcus1	iLAMIN	WM	9	-0.057 (-0.171, 0.056)	0.321344	9.35534	0.313212	0.0122614	0.260596
Ruminococcus2	iLAMIN	IVW (FE)	15	-0.018 (-0.085, 0.050)	0.608623	16.0547	0.310043	0.00480183	0.538412
Ruminococcus2	iLAMIN	MR Egger	15	-0.077 (-0.276, 0.122)	0.460824	16.0547	0.310043	0.00480183	0.538412
Ruminococcus2	iLAMIN	WM	15	-0.006 (-0.100, 0.088)	0.901135	16.0547	0.310043	0.00480183	0.538412
Ruminococcusgauvreauiigroup	iLAMIN	IVW (FE)	12	-0.016 (-0.089, 0.057)	0.659528	10.6351	0.474324	0.00111883	0.925035
Ruminococcusgauvreauiigroup	iLAMIN	MR Egger	12	-0.032 (-0.353, 0.289)	0.850163	10.6351	0.474324	0.00111883	0.925035
Ruminococcusgauvreauiigroup	iLAMIN	WM	12	-0.034 (-0.136, 0.068)	0.516486	10.6351	0.474324	0.00111883	0.925035
Ruminococcusgnavusgroup	iLAMIN	IVW (FE)	12	-0.010 (-0.060, 0.041)	0.703343	7.21643	0.781295	0.00152268	0.904216
Ruminococcusgnavusgroup	iLAMIN	MR Egger	12	-0.024 (-0.250, 0.203)	0.841362	7.21643	0.781295	0.00152268	0.904216
Ruminococcusgnavusgroup	iLAMIN	WM	12	-0.040 (-0.107, 0.027)	0.23973	7.21643	0.781295	0.00152268	0.904216
Ruminococcustorquesgroup	iLAMIN	IVW (FE)	8	0.087 (-0.010, 0.185)	0.0782272	6.63921	0.467385	-0.00184803	0.836382
Ruminococcustorquesgroup	iLAMIN	MR Egger	8	0.113 (-0.139, 0.364)	0.412967	6.63921	0.467385	-0.00184803	0.836382
Ruminococcustorquesgroup	iLAMIN	WM	8	0.109 (-0.019, 0.236)	0.0954909	6.63921	0.467385	-0.00184803	0.836382
Sellimonas	iLAMIN	IVW (FE)	6	-0.019 (-0.070, 0.031)	0.449741	4.24673	0.514467	0.0126427	0.535602
Sellimonas	iLAMIN	MR Egger	6	-0.106 (-0.363, 0.150)	0.46214	4.24673	0.514467	0.0126427	0.535602
Sellimonas	iLAMIN	WM	6	0.004 (-0.062, 0.071)	0.896847	4.24673	0.514467	0.0126427	0.535602
Senegalimassilia	iLAMIN	IVW (FE)	5	0.059 (-0.023, 0.140)	0.156235	5.29816	0.258049	-0.0151848	0.400556
Senegalimassilia	iLAMIN	MR Egger	5	0.211 (-0.108, 0.530)	0.285859	5.29816	0.258049	-0.0151848	0.400556
Senegalimassilia	iLAMIN	WM	5	0.098 (-0.012, 0.208)	0.0807072	5.29816	0.258049	-0.0151848	0.400556
Slackia	iLAMIN	IVW (FE)	6	0.047 (-0.024, 0.119)	0.194163	2.10785	0.834029	-0.0151223	0.531534
Slackia	iLAMIN	MR Egger	6	0.196 (-0.236, 0.627)	0.423896	2.10785	0.834029	-0.0151223	0.531534
Slackia	iLAMIN	WM	6	0.045 (-0.046, 0.135)	0.335011	2.10785	0.834029	-0.0151223	0.531534
Streptococcus	iLAMIN	IVW (FE)	14	0.029 (-0.044, 0.102)	0.441854	10.2721	0.67155	-0.00550717	0.594613
Streptococcus	iLAMIN	MR Egger	14	0.098 (-0.162, 0.358)	0.472891	10.2721	0.67155	-0.00550717	0.594613
Streptococcus	iLAMIN	WM	14	0.068 (-0.025, 0.160)	0.151671	10.2721	0.67155	-0.00550717	0.594613
Subdoligranulum	iLAMIN	IVW (FE)	10	-0.050 (-0.138, 0.039)	0.269695	10.0714	0.344733	-0.0198454	0.0409136
Subdoligranulum	iLAMIN	MR Egger	10	0.205 (-0.018, 0.428)	0.109744	10.0714	0.344733	-0.0198454	0.0409136
Subdoligranulum	iLAMIN	WM	10	-0.081 (-0.204, 0.043)	0.200291	10.0714	0.344733	-0.0198454	0.0409136
Sutterella	iLAMIN	IVW (RE)	11	-0.126 (-0.234, -0.019)	0.0210573	19.6418	0.032829	-0.00853466	0.622908
Sutterella	iLAMIN	MR Egger	11	-0.0003 (-0.498, 0.498)	0.999186	19.6418	0.032829	-0.00853466	0.622908
Sutterella	iLAMIN	WM	11	-0.071 (-0.185, 0.044)	0.227169	19.6418	0.032829	-0.00853466	0.622908
Terrisporobacter	iLAMIN	IVW (RE)	5	-0.038 (-0.169, 0.093)	0.569793	11.5254	0.0212523	-0.0202415	0.365755
Terrisporobacter	iLAMIN	MR Egger	5	0.141 (-0.213, 0.494)	0.492685	11.5254	0.0212523	-0.0202415	0.365755
Terrisporobacter	iLAMIN	WM	5	0.040 (-0.070, 0.149)	0.477856	11.5254	0.0212523	-0.0202415	0.365755
Turicibacter	iLAMIN	IVW (FE)	10	-0.006 (-0.072, 0.060)	0.853215	11.5353	0.240794	-0.0109109	0.543544
Turicibacter	iLAMIN	MR Egger	10	0.096 (-0.229, 0.420)	0.578658	11.5353	0.240794	-0.0109109	0.543544
Turicibacter	iLAMIN	WM	10	-0.011 (-0.102, 0.081)	0.820491	11.5353	0.240794	-0.0109109	0.543544
Tyzzerella3	iLAMIN	IVW (FE)	13	0.033 (-0.010, 0.076)	0.129845	16.9294	0.152271	0.00847173	0.701597
Tyzzerella3	iLAMIN	MR Egger	13	-0.026 (-0.323, 0.272)	0.868928	16.9294	0.152271	0.00847173	0.701597
Tyzzerella3	iLAMIN	WM	13	0.023 (-0.037, 0.084)	0.448161	16.9294	0.152271	0.00847173	0.701597
Veillonella	iLAMIN	IVW (FE)	8	0.050 (-0.023, 0.124)	0.179479	4.44817	0.726949	-0.00701967	0.649
Veillonella	iLAMIN	MR Egger	8	0.135 (-0.218, 0.487)	0.482087	4.44817	0.726949	-0.00701967	0.649
Veillonella	iLAMIN	WM	8	0.057 (-0.039, 0.153)	0.246652	4.44817	0.726949	-0.00701967	0.649
Victivallis	iLAMIN	IVW (FE)	10	0.032 (-0.009, 0.072)	0.122777	7.50895	0.584285	0.0267482	0.21452
Victivallis	iLAMIN	MR Egger	10	-0.169 (-0.463, 0.126)	0.293945	7.50895	0.584285	0.0267482	0.21452
Victivallis	iLAMIN	WM	10	0.047 (-0.005, 0.099)	0.0773701	7.50895	0.584285	0.0267482	0.21452
Actinomyces	iLVEDV	IVW (RE)	7	-0.076 (-0.179, 0.027)	0.150346	15.3372	0.0177901	-0.0114702	0.502256
Actinomyces	iLVEDV	MR Egger	7	0.022 (-0.263, 0.307)	0.886833	15.3372	0.0177901	-0.0114702	0.502256
Actinomyces	iLVEDV	WM	7	-0.103 (-0.203, -0.003)	0.0425115	15.3372	0.0177901	-0.0114702	0.502256
Adlercreutzia	iLVEDV	IVW (RE)	8	0.014 (-0.096, 0.124)	0.800612	18.1992	0.0111028	0.00367213	0.883607
Adlercreutzia	iLVEDV	MR Egger	8	-0.026 (-0.559, 0.507)	0.926086	18.1992	0.0111028	0.00367213	0.883607
Adlercreutzia	iLVEDV	WM	8	0.046 (-0.054, 0.146)	0.363517	18.1992	0.0111028	0.00367213	0.883607
Akkermansia	iLVEDV	IVW (FE)	10	-0.006 (-0.074, 0.062)	0.864402	1.97481	0.99186	-0.00721422	0.467035
Akkermansia	iLVEDV	MR Egger	10	0.080 (-0.150, 0.310)	0.51614	1.97481	0.99186	-0.00721422	0.467035
Akkermansia	iLVEDV	WM	10	-0.009 (-0.097, 0.078)	0.833039	1.97481	0.99186	-0.00721422	0.467035
Alistipes	iLVEDV	IVW (RE)	13	0.014 (-0.117, 0.145)	0.836796	32.7959	0.00104159	0.00702318	0.730307
Alistipes	iLVEDV	MR Egger	13	-0.101 (-0.750, 0.548)	0.766586	32.7959	0.00104159	0.00702318	0.730307
Alistipes	iLVEDV	WM	13	0.023 (-0.108, 0.155)	0.727025	32.7959	0.00104159	0.00702318	0.730307
Allisonella	iLVEDV	IVW (FE)	7	-0.001 (-0.045, 0.043)	0.974502	0.424988	0.998635	-0.0123145	0.639448
Allisonella	iLVEDV	MR Egger	7	0.082 (-0.248, 0.412)	0.645166	0.424988	0.998635	-0.0123145	0.639448
Allisonella	iLVEDV	WM	7	-0.004 (-0.055, 0.047)	0.882138	0.424988	0.998635	-0.0123145	0.639448
Alloprevotella	iLVEDV	IVW (FE)	6	-0.020 (-0.068, 0.029)	0.427358	1.06237	0.95738	0.0296122	0.405181
Alloprevotella	iLVEDV	MR Egger	6	-0.231 (-0.680, 0.218)	0.369838	1.06237	0.95738	0.0296122	0.405181
Alloprevotella	iLVEDV	WM	6	-0.014 (-0.071, 0.042)	0.623234	1.06237	0.95738	0.0296122	0.405181
Anaerofilum	iLVEDV	IVW (FE)	11	-0.032 (-0.076, 0.012)	0.15424	10.4834	0.399155	-0.0249603	0.0852665
Anaerofilum	iLVEDV	MR Egger	11	0.185 (-0.040, 0.409)	0.140806	10.4834	0.399155	-0.0249603	0.0852665
Anaerofilum	iLVEDV	WM	11	-0.030 (-0.092, 0.033)	0.352928	10.4834	0.399155	-0.0249603	0.0852665
Anaerostipes	iLVEDV	IVW (FE)	12	0.016 (-0.061, 0.093)	0.680114	7.00755	0.798472	0.00181567	0.839528
Anaerostipes	iLVEDV	MR Egger	12	-0.010 (-0.265, 0.246)	0.942042	7.00755	0.798472	0.00181567	0.839528
Anaerostipes	iLVEDV	WM	12	0.018 (-0.081, 0.117)	0.721303	7.00755	0.798472	0.00181567	0.839528
Anaerotruncus	iLVEDV	IVW (FE)	13	0.061 (-0.013, 0.134)	0.104212	7.53689	0.820194	3.70985e-05	0.996292
Anaerotruncus	iLVEDV	MR Egger	13	0.060 (-0.169, 0.290)	0.617965	7.53689	0.820194	3.70985e-05	0.996292
Anaerotruncus	iLVEDV	WM	13	0.065 (-0.031, 0.162)	0.185632	7.53689	0.820194	3.70985e-05	0.996292
Bacteroides	iLVEDV	IVW (FE)	9	0.024 (-0.068, 0.116)	0.603446	11.8189	0.159469	-0.0275722	0.163163
Bacteroides	iLVEDV	MR Egger	9	0.448 (-0.095, 0.990)	0.149722	11.8189	0.159469	-0.0275722	0.163163
Bacteroides	iLVEDV	WM	9	0.076 (-0.051, 0.203)	0.242867	11.8189	0.159469	-0.0275722	0.163163
Barnesiella	iLVEDV	IVW (FE)	14	-0.026 (-0.090, 0.038)	0.421821	17.6489	0.171312	-0.015494	0.133298
Barnesiella	iLVEDV	MR Egger	14	0.159 (-0.077, 0.395)	0.211487	17.6489	0.171312	-0.015494	0.133298
Barnesiella	iLVEDV	WM	14	0.021 (-0.076, 0.118)	0.668108	17.6489	0.171312	-0.015494	0.133298
Bifidobacterium	iLVEDV	IVW (FE)	12	0.020 (-0.050, 0.090)	0.575594	19.113	0.0590958	0.0147052	0.117381
Bifidobacterium	iLVEDV	MR Egger	12	-0.167 (-0.396, 0.063)	0.185592	19.113	0.0590958	0.0147052	0.117381
Bifidobacterium	iLVEDV	WM	12	0.052 (-0.056, 0.160)	0.34868	19.113	0.0590958	0.0147052	0.117381
Bilophila	iLVEDV	IVW (FE)	12	-0.020 (-0.090, 0.049)	0.56913	17.5174	0.0934767	0.02052	0.180013
Bilophila	iLVEDV	MR Egger	12	-0.289 (-0.664, 0.086)	0.161792	17.5174	0.0934767	0.02052	0.180013
Bilophila	iLVEDV	WM	12	0.004 (-0.097, 0.105)	0.938816	17.5174	0.0934767	0.02052	0.180013
Blautia	iLVEDV	IVW (FE)	13	0.021 (-0.047, 0.089)	0.53776	11.1499	0.51612	-0.000683549	0.910356
Blautia	iLVEDV	MR Egger	13	0.029 (-0.118, 0.176)	0.706702	11.1499	0.51612	-0.000683549	0.910356
Blautia	iLVEDV	WM	13	0.035 (-0.056, 0.126)	0.450052	11.1499	0.51612	-0.000683549	0.910356
Butyricicoccus	iLVEDV	IVW (FE)	7	0.040 (-0.035, 0.115)	0.300121	10.1694	0.117697	-0.0114856	0.234896
Butyricicoccus	iLVEDV	MR Egger	7	0.133 (-0.031, 0.298)	0.171863	10.1694	0.117697	-0.0114856	0.234896
Butyricicoccus	iLVEDV	WM	7	0.061 (-0.036, 0.159)	0.218264	10.1694	0.117697	-0.0114856	0.234896
Butyricimonas	iLVEDV	IVW (FE)	13	-0.059 (-0.118, 0.001)	0.0520313	12.3818	0.415522	-0.0101898	0.283858
Butyricimonas	iLVEDV	MR Egger	13	0.051 (-0.148, 0.250)	0.627821	12.3818	0.415522	-0.0101898	0.283858
Butyricimonas	iLVEDV	WM	13	-0.077 (-0.160, 0.006)	0.0702661	12.3818	0.415522	-0.0101898	0.283858
Butyrivibrio	iLVEDV	IVW (FE)	15	-0.005 (-0.037, 0.027)	0.765881	22.3988	0.0707827	0.0076734	0.569088
Butyrivibrio	iLVEDV	MR Egger	15	-0.058 (-0.241, 0.125)	0.545436	22.3988	0.0707827	0.0076734	0.569088
Butyrivibrio	iLVEDV	WM	15	0.012 (-0.034, 0.057)	0.61651	22.3988	0.0707827	0.0076734	0.569088
CandidatusSoleaferrea	iLVEDV	IVW (FE)	9	-0.006 (-0.062, 0.049)	0.821183	13.532	0.0948082	0.0337646	0.399536
CandidatusSoleaferrea	iLVEDV	MR Egger	9	-0.364 (-1.148, 0.420)	0.393512	13.532	0.0948082	0.0337646	0.399536
CandidatusSoleaferrea	iLVEDV	WM	9	0.009 (-0.073, 0.091)	0.834182	13.532	0.0948082	0.0337646	0.399536
Catenibacterium	iLVEDV	IVW (RE)	5	-0.045 (-0.159, 0.069)	0.441414	18.4783	0.000994832	-0.0711984	0.384202
Catenibacterium	iLVEDV	MR Egger	5	0.482 (-0.540, 1.505)	0.423453	18.4783	0.000994832	-0.0711984	0.384202
Catenibacterium	iLVEDV	WM	5	-0.030 (-0.118, 0.059)	0.507376	18.4783	0.000994832	-0.0711984	0.384202
ChristensenellaceaeR.7group	iLVEDV	IVW (FE)	10	-0.003 (-0.089, 0.083)	0.944908	4.56452	0.8705	-0.00765249	0.460172
ChristensenellaceaeR.7group	iLVEDV	MR Egger	10	0.093 (-0.164, 0.349)	0.499057	4.56452	0.8705	-0.00765249	0.460172
ChristensenellaceaeR.7group	iLVEDV	WM	10	-0.009 (-0.124, 0.105)	0.873681	4.56452	0.8705	-0.00765249	0.460172
Clostridiuminnocuumgroup	iLVEDV	IVW (FE)	9	-0.019 (-0.065, 0.026)	0.405056	9.8232	0.277655	-0.0141887	0.432131
Clostridiuminnocuumgroup	iLVEDV	MR Egger	9	0.090 (-0.172, 0.351)	0.522944	9.8232	0.277655	-0.0141887	0.432131
Clostridiuminnocuumgroup	iLVEDV	WM	9	0.003 (-0.059, 0.065)	0.917867	9.8232	0.277655	-0.0141887	0.432131
Clostridiumsensustricto1	iLVEDV	IVW (FE)	7	-0.045 (-0.122, 0.033)	0.256818	3.59012	0.731944	0.00670597	0.508878
Clostridiumsensustricto1	iLVEDV	MR Egger	7	-0.099 (-0.268, 0.069)	0.301136	3.59012	0.731944	0.00670597	0.508878
Clostridiumsensustricto1	iLVEDV	WM	7	-0.043 (-0.144, 0.059)	0.406852	3.59012	0.731944	0.00670597	0.508878
Collinsella	iLVEDV	IVW (RE)	9	0.000 (-0.117, 0.118)	0.993467	15.8805	0.0441226	0.0299186	0.049916
Collinsella	iLVEDV	MR Egger	9	-0.398 (-0.741, -0.055)	0.0572132	15.8805	0.0441226	0.0299186	0.049916
Collinsella	iLVEDV	WM	9	-0.043 (-0.169, 0.084)	0.508329	15.8805	0.0441226	0.0299186	0.049916
Coprobacter	iLVEDV	IVW (FE)	11	0.012 (-0.038, 0.062)	0.635883	9.40296	0.494335	-0.00822028	0.407217
Coprobacter	iLVEDV	MR Egger	11	0.083 (-0.085, 0.251)	0.357116	9.40296	0.494335	-0.00822028	0.407217
Coprobacter	iLVEDV	WM	11	-0.005 (-0.074, 0.063)	0.88121	9.40296	0.494335	-0.00822028	0.407217
Coprococcus1	iLVEDV	IVW (FE)	12	0.065 (-0.004, 0.135)	0.0636494	7.91924	0.720519	-0.0018534	0.773405
Coprococcus1	iLVEDV	MR Egger	12	0.088 (-0.077, 0.253)	0.319205	7.91924	0.720519	-0.0018534	0.773405
Coprococcus1	iLVEDV	WM	12	0.073 (-0.026, 0.172)	0.149377	7.91924	0.720519	-0.0018534	0.773405
Coprococcus2	iLVEDV	IVW (FE)	8	-0.042 (-0.122, 0.038)	0.306221	6.10018	0.528102	-0.0331515	0.200423
Coprococcus2	iLVEDV	MR Egger	8	0.417 (-0.214, 1.047)	0.242607	6.10018	0.528102	-0.0331515	0.200423
Coprococcus2	iLVEDV	WM	8	-0.083 (-0.183, 0.017)	0.104094	6.10018	0.528102	-0.0331515	0.200423
Coprococcus3	iLVEDV	IVW (FE)	9	0.011 (-0.074, 0.095)	0.807869	6.34014	0.609189	0.00620488	0.558621
Coprococcus3	iLVEDV	MR Egger	9	-0.085 (-0.401, 0.231)	0.614889	6.34014	0.609189	0.00620488	0.558621
Coprococcus3	iLVEDV	WM	9	-0.011 (-0.125, 0.103)	0.855618	6.34014	0.609189	0.00620488	0.558621
DefluviitaleaceaeUCG011	iLVEDV	IVW (FE)	9	-0.025 (-0.085, 0.035)	0.417095	9.32192	0.315871	-0.0236996	0.0665473
DefluviitaleaceaeUCG011	iLVEDV	MR Egger	9	0.190 (-0.013, 0.392)	0.10923	9.32192	0.315871	-0.0236996	0.0665473
DefluviitaleaceaeUCG011	iLVEDV	WM	9	0.009 (-0.072, 0.090)	0.826187	9.32192	0.315871	-0.0236996	0.0665473
Desulfovibrio	iLVEDV	IVW (FE)	9	0.021 (-0.046, 0.088)	0.531345	14.452	0.070718	-0.0120585	0.39773
Desulfovibrio	iLVEDV	MR Egger	9	0.141 (-0.135, 0.418)	0.349756	14.452	0.070718	-0.0120585	0.39773
Desulfovibrio	iLVEDV	WM	9	0.024 (-0.069, 0.117)	0.61302	14.452	0.070718	-0.0120585	0.39773
Dialister	iLVEDV	IVW (FE)	11	-0.070 (-0.139, -0.001)	0.047227	15.2725	0.122439	0.0142654	0.290692
Dialister	iLVEDV	MR Egger	11	-0.258 (-0.596, 0.081)	0.169868	15.2725	0.122439	0.0142654	0.290692
Dialister	iLVEDV	WM	11	-0.117 (-0.224, -0.010)	0.0324267	15.2725	0.122439	0.0142654	0.290692
Dorea	iLVEDV	IVW (FE)	10	-0.030 (-0.112, 0.052)	0.476688	9.85345	0.362479	-0.00151456	0.865927
Dorea	iLVEDV	MR Egger	10	-0.009 (-0.258, 0.239)	0.94337	9.85345	0.362479	-0.00151456	0.865927
Dorea	iLVEDV	WM	10	-0.054 (-0.172, 0.063)	0.364654	9.85345	0.362479	-0.00151456	0.865927
Eggerthella	iLVEDV	IVW (FE)	11	0.007 (-0.039, 0.053)	0.770232	15.9753	0.100341	0.000261959	0.98722
Eggerthella	iLVEDV	MR Egger	11	0.005 (-0.282, 0.291)	0.975995	15.9753	0.100341	0.000261959	0.98722
Eggerthella	iLVEDV	WM	11	0.010 (-0.060, 0.080)	0.77472	15.9753	0.100341	0.000261959	0.98722
Eisenbergiella	iLVEDV	IVW (FE)	11	-0.002 (-0.051, 0.046)	0.933175	16.7648	0.0797323	0.00379022	0.892263
Eisenbergiella	iLVEDV	MR Egger	11	-0.038 (-0.554, 0.477)	0.887101	16.7648	0.0797323	0.00379022	0.892263
Eisenbergiella	iLVEDV	WM	11	0.010 (-0.062, 0.081)	0.788652	16.7648	0.0797323	0.00379022	0.892263
Enterorhabdus	iLVEDV	IVW (RE)	7	-0.002 (-0.095, 0.091)	0.959131	12.6047	0.049761	-0.0184666	0.253938
Enterorhabdus	iLVEDV	MR Egger	7	0.137 (-0.093, 0.366)	0.295317	12.6047	0.049761	-0.0184666	0.253938
Enterorhabdus	iLVEDV	WM	7	0.034 (-0.052, 0.121)	0.439942	12.6047	0.049761	-0.0184666	0.253938
Erysipelatoclostridium	iLVEDV	IVW (FE)	15	0.019 (-0.033, 0.071)	0.474234	5.72853	0.972877	-0.00833036	0.335386
Erysipelatoclostridium	iLVEDV	MR Egger	15	0.119 (-0.084, 0.322)	0.270543	5.72853	0.972877	-0.00833036	0.335386
Erysipelatoclostridium	iLVEDV	WM	15	0.023 (-0.048, 0.094)	0.522311	5.72853	0.972877	-0.00833036	0.335386
ErysipelotrichaceaeUCG003	iLVEDV	IVW (FE)	16	0.012 (-0.047, 0.071)	0.68871	24.3418	0.0595113	-0.00748893	0.426012
ErysipelotrichaceaeUCG003	iLVEDV	MR Egger	16	0.092 (-0.113, 0.296)	0.395393	24.3418	0.0595113	-0.00748893	0.426012
ErysipelotrichaceaeUCG003	iLVEDV	WM	16	-0.006 (-0.093, 0.082)	0.90005	24.3418	0.0595113	-0.00748893	0.426012
Escherichia.Shigella	iLVEDV	IVW (FE)	9	0.053 (-0.020, 0.125)	0.156469	12.7724	0.119924	-0.0101136	0.341517
Escherichia.Shigella	iLVEDV	MR Egger	9	0.171 (-0.074, 0.416)	0.213944	12.7724	0.119924	-0.0101136	0.341517
Escherichia.Shigella	iLVEDV	WM	9	0.098 (-0.004, 0.201)	0.060637	12.7724	0.119924	-0.0101136	0.341517
Eubacteriumbrachygroup	iLVEDV	IVW (FE)	10	-0.031 (-0.073, 0.011)	0.150334	4.36847	0.885532	0.000566353	0.958561
Eubacteriumbrachygroup	iLVEDV	MR Egger	10	-0.035 (-0.198, 0.127)	0.681309	4.36847	0.885532	0.000566353	0.958561
Eubacteriumbrachygroup	iLVEDV	WM	10	-0.037 (-0.092, 0.019)	0.195058	4.36847	0.885532	0.000566353	0.958561
Eubacteriumcoprostanoligenesgroup	iLVEDV	IVW (FE)	13	-0.010 (-0.087, 0.066)	0.794445	6.45772	0.891276	0.00498936	0.619841
Eubacteriumcoprostanoligenesgroup	iLVEDV	MR Egger	13	-0.088 (-0.398, 0.221)	0.587366	6.45772	0.891276	0.00498936	0.619841
Eubacteriumcoprostanoligenesgroup	iLVEDV	WM	13	-0.029 (-0.129, 0.070)	0.55971	6.45772	0.891276	0.00498936	0.619841
Eubacteriumeligensgroup	iLVEDV	IVW (FE)	7	-0.064 (-0.158, 0.030)	0.182578	8.62384	0.195864	-0.0140951	0.495472
Eubacteriumeligensgroup	iLVEDV	MR Egger	7	0.108 (-0.364, 0.580)	0.673569	8.62384	0.195864	-0.0140951	0.495472
Eubacteriumeligensgroup	iLVEDV	WM	7	-0.060 (-0.191, 0.071)	0.369334	8.62384	0.195864	-0.0140951	0.495472
Eubacteriumfissicatenagroup	iLVEDV	IVW (FE)	9	0.037 (-0.006, 0.081)	0.0930303	3.81031	0.873819	-0.0114273	0.484493
Eubacteriumfissicatenagroup	iLVEDV	MR Egger	9	0.124 (-0.110, 0.357)	0.333193	3.81031	0.873819	-0.0114273	0.484493
Eubacteriumfissicatenagroup	iLVEDV	WM	9	0.041 (-0.016, 0.098)	0.16137	3.81031	0.873819	-0.0114273	0.484493
Eubacteriumhalliigroup	iLVEDV	IVW (RE)	15	0.017 (-0.064, 0.098)	0.678659	24.948	0.0350838	-0.00743266	0.31507
Eubacteriumhalliigroup	iLVEDV	MR Egger	15	0.095 (-0.072, 0.262)	0.284696	24.948	0.0350838	-0.00743266	0.31507
Eubacteriumhalliigroup	iLVEDV	WM	15	0.037 (-0.053, 0.126)	0.422496	24.948	0.0350838	-0.00743266	0.31507
Eubacteriumnodatumgroup	iLVEDV	IVW (FE)	11	0.003 (-0.034, 0.039)	0.883489	7.54013	0.673657	-0.00927632	0.457457
Eubacteriumnodatumgroup	iLVEDV	MR Egger	11	0.064 (-0.095, 0.224)	0.450201	7.54013	0.673657	-0.00927632	0.457457
Eubacteriumnodatumgroup	iLVEDV	WM	11	-0.004 (-0.055, 0.047)	0.870513	7.54013	0.673657	-0.00927632	0.457457
Eubacteriumoxidoreducensgroup	iLVEDV	IVW (FE)	5	0.045 (-0.021, 0.111)	0.181589	5.70723	0.222106	0.00143741	0.937369
Eubacteriumoxidoreducensgroup	iLVEDV	MR Egger	5	0.033 (-0.266, 0.331)	0.844357	5.70723	0.222106	0.00143741	0.937369
Eubacteriumoxidoreducensgroup	iLVEDV	WM	5	0.019 (-0.074, 0.113)	0.683799	5.70723	0.222106	0.00143741	0.937369
Eubacteriumrectalegroup	iLVEDV	IVW (FE)	8	0.018 (-0.077, 0.113)	0.705344	8.99831	0.252777	0.0123612	0.35198
Eubacteriumrectalegroup	iLVEDV	MR Egger	8	-0.169 (-0.549, 0.210)	0.416215	8.99831	0.252777	0.0123612	0.35198
Eubacteriumrectalegroup	iLVEDV	WM	8	0.024 (-0.105, 0.154)	0.71096	8.99831	0.252777	0.0123612	0.35198
Eubacteriumruminantiumgroup	iLVEDV	IVW (FE)	18	-0.024 (-0.067, 0.019)	0.276843	15.4056	0.566289	0.00820742	0.283365
Eubacteriumruminantiumgroup	iLVEDV	MR Egger	18	-0.108 (-0.263, 0.047)	0.189962	15.4056	0.566289	0.00820742	0.283365
Eubacteriumruminantiumgroup	iLVEDV	WM	18	-0.020 (-0.078, 0.038)	0.493524	15.4056	0.566289	0.00820742	0.283365
Eubacteriumventriosumgroup	iLVEDV	IVW (FE)	15	-0.044 (-0.111, 0.023)	0.197904	11.1287	0.675896	-0.0155046	0.195314
Eubacteriumventriosumgroup	iLVEDV	MR Egger	15	0.161 (-0.141, 0.464)	0.314559	11.1287	0.675896	-0.0155046	0.195314
Eubacteriumventriosumgroup	iLVEDV	WM	15	-0.034 (-0.127, 0.060)	0.48276	11.1287	0.675896	-0.0155046	0.195314
Eubacteriumxylanophilumgroup	iLVEDV	IVW (FE)	9	-0.004 (-0.083, 0.075)	0.917932	13.5615	0.093935	0.0077383	0.587403
Eubacteriumxylanophilumgroup	iLVEDV	MR Egger	9	-0.097 (-0.434, 0.240)	0.591012	13.5615	0.093935	0.0077383	0.587403
Eubacteriumxylanophilumgroup	iLVEDV	WM	9	-0.011 (-0.118, 0.097)	0.847797	13.5615	0.093935	0.0077383	0.587403
Faecalibacterium	iLVEDV	IVW (FE)	10	-0.017 (-0.088, 0.053)	0.629659	11.6921	0.231227	0.0113121	0.16523
Faecalibacterium	iLVEDV	MR Egger	10	-0.117 (-0.266, 0.031)	0.160551	11.6921	0.231227	0.0113121	0.16523
Faecalibacterium	iLVEDV	WM	10	-0.055 (-0.157, 0.046)	0.285193	11.6921	0.231227	0.0113121	0.16523
FamilyXIIIAD3011group	iLVEDV	IVW (FE)	12	0.034 (-0.037, 0.105)	0.346621	16.5318	0.122508	-0.0371544	0.0199153
FamilyXIIIAD3011group	iLVEDV	MR Egger	12	0.478 (-0.156, 0.801)	0.0156809	16.5318	0.122508	-0.0371544	0.0199153
FamilyXIIIAD3011group	iLVEDV	WM	12	0.046 (-0.060, 0.152)	0.391582	16.5318	0.122508	-0.0371544	0.0199153
FamilyXIIIUCG001	iLVEDV	IVW (RE)	8	-0.034 (-0.148, 0.079)	0.553677	14.6036	0.0414297	0.00360547	0.816239
FamilyXIIIUCG001	iLVEDV	MR Egger	8	-0.073 (-0.408, 0.262)	0.684248	14.6036	0.0414297	0.00360547	0.816239
FamilyXIIIUCG001	iLVEDV	WM	8	-0.036 (-0.151, 0.079)	0.54059	14.6036	0.0414297	0.00360547	0.816239
Flavonifractor	iLVEDV	IVW (FE)	5	0.074 (-0.019, 0.166)	0.120684	5.45503	0.243711	0.000474477	0.983668
Flavonifractor	iLVEDV	MR Egger	5	0.068 (-0.446, 0.581)	0.812239	5.45503	0.243711	0.000474477	0.983668
Flavonifractor	iLVEDV	WM	5	0.093 (-0.033, 0.219)	0.145985	5.45503	0.243711	0.000474477	0.983668
Fusicatenibacter	iLVEDV	IVW (FE)	18	0.001 (-0.063, 0.065)	0.975135	15.278	0.575466	-0.0170229	0.0688723
Fusicatenibacter	iLVEDV	MR Egger	18	0.247 (-0.008, 0.502)	0.0762935	15.278	0.575466	-0.0170229	0.0688723
Fusicatenibacter	iLVEDV	WM	18	0.026 (-0.068, 0.121)	0.582856	15.278	0.575466	-0.0170229	0.0688723
Gordonibacter	iLVEDV	IVW (FE)	12	0.024 (-0.014, 0.061)	0.215412	12.7441	0.310379	0.000283589	0.984223
Gordonibacter	iLVEDV	MR Egger	12	0.022 (-0.160, 0.204)	0.817668	12.7441	0.310379	0.000283589	0.984223
Gordonibacter	iLVEDV	WM	12	-0.001 (-0.055, 0.053)	0.97978	12.7441	0.310379	0.000283589	0.984223
Haemophilus	iLVEDV	IVW (FE)	9	-0.025 (-0.081, 0.030)	0.371931	8.59112	0.377953	0.0114822	0.183013
Haemophilus	iLVEDV	MR Egger	9	-0.114 (-0.244, 0.016)	0.129548	8.59112	0.377953	0.0114822	0.183013
Haemophilus	iLVEDV	WM	9	-0.042 (-0.118, 0.035)	0.283517	8.59112	0.377953	0.0114822	0.183013
Holdemanella	iLVEDV	IVW (FE)	11	0.009 (-0.042, 0.060)	0.733853	15.3389	0.120186	-0.000268665	0.98011
Holdemanella	iLVEDV	MR Egger	11	0.011 (-0.178, 0.200)	0.910444	15.3389	0.120186	-0.000268665	0.98011
Holdemanella	iLVEDV	WM	11	-0.002 (-0.076, 0.072)	0.954541	15.3389	0.120186	-0.000268665	0.98011
Holdemania	iLVEDV	IVW (FE)	15	-0.003 (-0.052, 0.045)	0.88703	10.2836	0.741167	-0.00643889	0.379346
Holdemania	iLVEDV	MR Egger	15	0.057 (-0.082, 0.196)	0.43587	10.2836	0.741167	-0.00643889	0.379346
Holdemania	iLVEDV	WM	15	0.002 (-0.065, 0.070)	0.950274	10.2836	0.741167	-0.00643889	0.379346
Howardella	iLVEDV	IVW (FE)	10	0.004 (-0.036, 0.045)	0.831962	8.66922	0.468351	-0.00603574	0.67665
Howardella	iLVEDV	MR Egger	10	0.045 (-0.143, 0.232)	0.652333	8.66922	0.468351	-0.00603574	0.67665
Howardella	iLVEDV	WM	10	0.008 (-0.045, 0.062)	0.767711	8.66922	0.468351	-0.00603574	0.67665
Hungatella	iLVEDV	IVW (FE)	5	-0.006 (-0.067, 0.054)	0.83576	0.712305	0.949803	0.00223572	0.935099
Hungatella	iLVEDV	MR Egger	5	-0.023 (-0.406, 0.359)	0.911965	0.712305	0.949803	0.00223572	0.935099
Hungatella	iLVEDV	WM	5	-0.003 (-0.077, 0.071)	0.933724	0.712305	0.949803	0.00223572	0.935099
Intestinibacter	iLVEDV	IVW (FE)	14	-0.026 (-0.087, 0.034)	0.39425	12.5876	0.48015	0.00285547	0.737561
Intestinibacter	iLVEDV	MR Egger	14	-0.060 (-0.261, 0.141)	0.570923	12.5876	0.48015	0.00285547	0.737561
Intestinibacter	iLVEDV	WM	14	-0.047 (-0.133, 0.038)	0.277914	12.5876	0.48015	0.00285547	0.737561
Intestinimonas	iLVEDV	IVW (FE)	17	0.001 (-0.050, 0.052)	0.963432	19.4494	0.246048	0.000435042	0.950023
Intestinimonas	iLVEDV	MR Egger	17	-0.003 (-0.148, 0.142)	0.966739	19.4494	0.246048	0.000435042	0.950023
Intestinimonas	iLVEDV	WM	17	-0.016 (-0.087, 0.054)	0.651923	19.4494	0.246048	0.000435042	0.950023
Lachnoclostridium	iLVEDV	IVW (FE)	13	-0.026 (-0.106, 0.053)	0.514264	16.8032	0.15715	-0.0127529	0.269827
Lachnoclostridium	iLVEDV	MR Egger	13	0.162 (-0.169, 0.493)	0.357753	16.8032	0.15715	-0.0127529	0.269827
Lachnoclostridium	iLVEDV	WM	13	-0.079 (-0.197, 0.038)	0.185536	16.8032	0.15715	-0.0127529	0.269827
Lachnospira	iLVEDV	IVW (FE)	6	0.074 (-0.037, 0.185)	0.189514	2.75707	0.737378	0.013071	0.551507
Lachnospira	iLVEDV	MR Egger	6	-0.142 (-0.804, 0.520)	0.69552	2.75707	0.737378	0.013071	0.551507
Lachnospira	iLVEDV	WM	6	0.056 (-0.085, 0.197)	0.436906	2.75707	0.737378	0.013071	0.551507
LachnospiraceaeFCS020group	iLVEDV	IVW (FE)	12	0.005 (-0.059, 0.069)	0.880036	7.61382	0.747423	-0.00440081	0.484724
LachnospiraceaeFCS020group	iLVEDV	MR Egger	12	0.057 (-0.098, 0.213)	0.485941	7.61382	0.747423	-0.00440081	0.484724
LachnospiraceaeFCS020group	iLVEDV	WM	12	-0.020 (-0.108, 0.067)	0.645674	7.61382	0.747423	-0.00440081	0.484724
LachnospiraceaeNC2004group	iLVEDV	IVW (FE)	9	0.051 (-0.004, 0.106)	0.0714975	8.87087	0.353306	-0.0160985	0.270075
LachnospiraceaeNC2004group	iLVEDV	MR Egger	9	0.189 (-0.044, 0.422)	0.15599	8.87087	0.353306	-0.0160985	0.270075
LachnospiraceaeNC2004group	iLVEDV	WM	9	0.053 (-0.023, 0.130)	0.172831	8.87087	0.353306	-0.0160985	0.270075
LachnospiraceaeND3007group	iLVEDV	IVW (FE)	3	-0.020 (-0.173, 0.133)	0.797259	0.814823	0.66537	0.0358654	0.723695
LachnospiraceaeND3007group	iLVEDV	MR Egger	3	-0.630 (-3.214, 1.954)	0.716189	0.814823	0.66537	0.0358654	0.723695
LachnospiraceaeND3007group	iLVEDV	WM	3	-0.050 (-0.231, 0.131)	0.586566	0.814823	0.66537	0.0358654	0.723695
LachnospiraceaeNK4A136group	iLVEDV	IVW (FE)	15	-0.016 (-0.076, 0.045)	0.609049	14.282	0.428918	0.00687795	0.1581
LachnospiraceaeNK4A136group	iLVEDV	MR Egger	15	-0.099 (-0.223, 0.026)	0.143395	14.282	0.428918	0.00687795	0.1581
LachnospiraceaeNK4A136group	iLVEDV	WM	15	-0.027 (-0.115, 0.062)	0.555026	14.282	0.428918	0.00687795	0.1581
LachnospiraceaeUCG001	iLVEDV	IVW (FE)	13	0.009 (-0.048, 0.066)	0.748232	16.0496	0.188975	-0.00995334	0.480956
LachnospiraceaeUCG001	iLVEDV	MR Egger	13	0.118 (-0.181, 0.416)	0.456359	16.0496	0.188975	-0.00995334	0.480956
LachnospiraceaeUCG001	iLVEDV	WM	13	0.030 (-0.055, 0.115)	0.492516	16.0496	0.188975	-0.00995334	0.480956
LachnospiraceaeUCG004	iLVEDV	IVW (FE)	11	-0.032 (-0.106, 0.042)	0.400885	5.1562	0.880502	-0.0134606	0.178572
LachnospiraceaeUCG004	iLVEDV	MR Egger	11	0.161 (-0.109, 0.431)	0.271643	5.1562	0.880502	-0.0134606	0.178572
LachnospiraceaeUCG004	iLVEDV	WM	11	-0.015 (-0.110, 0.081)	0.76325	5.1562	0.880502	-0.0134606	0.178572
LachnospiraceaeUCG008	iLVEDV	IVW (FE)	11	0.014 (-0.037, 0.065)	0.600058	4.14873	0.940388	-0.00197957	0.887033
LachnospiraceaeUCG008	iLVEDV	MR Egger	11	0.033 (-0.227, 0.292)	0.810758	4.14873	0.940388	-0.00197957	0.887033
LachnospiraceaeUCG008	iLVEDV	WM	11	0.020 (-0.045, 0.084)	0.551327	4.14873	0.940388	-0.00197957	0.887033
LachnospiraceaeUCG010	iLVEDV	IVW (FE)	10	0.055 (-0.015, 0.124)	0.124687	9.85709	0.362178	0.00563692	0.512769
LachnospiraceaeUCG010	iLVEDV	MR Egger	10	-0.009 (-0.205, 0.188)	0.931149	9.85709	0.362178	0.00563692	0.512769
LachnospiraceaeUCG010	iLVEDV	WM	10	0.013 (-0.085, 0.111)	0.798401	9.85709	0.362178	0.00563692	0.512769
Lactobacillus	iLVEDV	IVW (FE)	9	-0.023 (-0.077, 0.030)	0.395394	4.21828	0.836912	0.00989109	0.300486
Lactobacillus	iLVEDV	MR Egger	9	-0.105 (-0.258, 0.048)	0.220509	4.21828	0.836912	0.00989109	0.300486
Lactobacillus	iLVEDV	WM	9	-0.025 (-0.096, 0.046)	0.492837	4.21828	0.836912	0.00989109	0.300486
Lactococcus	iLVEDV	IVW (RE)	9	-0.021 (-0.090, 0.049)	0.560022	19.5462	0.0121963	0.00432546	0.851561
Lactococcus	iLVEDV	MR Egger	9	-0.052 (-0.380, 0.275)	0.76337	19.5462	0.0121963	0.00432546	0.851561
Lactococcus	iLVEDV	WM	9	-0.002 (-0.074, 0.071)	0.958464	19.5462	0.0121963	0.00432546	0.851561
Marvinbryantia	iLVEDV	IVW (FE)	10	-0.050 (-0.121, 0.022)	0.173268	8.45875	0.488656	0.00222237	0.863997
Marvinbryantia	iLVEDV	MR Egger	10	-0.074 (-0.360, 0.211)	0.622995	8.45875	0.488656	0.00222237	0.863997
Marvinbryantia	iLVEDV	WM	10	-0.068 (-0.162, 0.026)	0.15542	8.45875	0.488656	0.00222237	0.863997
Methanobrevibacter	iLVEDV	IVW (FE)	6	0.004 (-0.047, 0.054)	0.891564	7.86804	0.16366	-0.0173956	0.381223
Methanobrevibacter	iLVEDV	MR Egger	6	0.116 (-0.117, 0.348)	0.384765	7.86804	0.16366	-0.0173956	0.381223
Methanobrevibacter	iLVEDV	WM	6	-0.005 (-0.073, 0.063)	0.889048	7.86804	0.16366	-0.0173956	0.381223
Odoribacter	iLVEDV	IVW (FE)	7	0.037 (-0.058, 0.131)	0.447828	3.53161	0.739759	0.0123362	0.327321
Odoribacter	iLVEDV	MR Egger	7	-0.124 (-0.430, 0.181)	0.461499	3.53161	0.739759	0.0123362	0.327321
Odoribacter	iLVEDV	WM	7	0.011 (-0.113, 0.135)	0.861943	3.53161	0.739759	0.0123362	0.327321
Olsenella	iLVEDV	IVW (RE)	11	-0.030 (-0.091, 0.032)	0.342892	24.5681	0.00622713	0.0034277	0.835592
Olsenella	iLVEDV	MR Egger	11	-0.055 (-0.300, 0.189)	0.667124	24.5681	0.00622713	0.0034277	0.835592
Olsenella	iLVEDV	WM	11	-0.041 (-0.103, 0.021)	0.196662	24.5681	0.00622713	0.0034277	0.835592
Oscillibacter	iLVEDV	IVW (FE)	10	0.089 (-0.030, 0.148)	0.00301504	6.93704	0.643674	-0.00342749	0.733221
Oscillibacter	iLVEDV	MR Egger	10	0.123 (-0.072, 0.318)	0.251557	6.93704	0.643674	-0.00342749	0.733221
Oscillibacter	iLVEDV	WM	10	0.098 (-0.016, 0.179)	0.0185047	6.93704	0.643674	-0.00342749	0.733221
Oscillospira	iLVEDV	IVW (FE)	8	0.056 (-0.017, 0.128)	0.132079	4.68563	0.698265	-0.0162913	0.314485
Oscillospira	iLVEDV	MR Egger	8	0.217 (-0.080, 0.513)	0.201839	4.68563	0.698265	-0.0162913	0.314485
Oscillospira	iLVEDV	WM	8	0.063 (-0.034, 0.159)	0.201889	4.68563	0.698265	-0.0162913	0.314485
Oxalobacter	iLVEDV	IVW (FE)	11	0.006 (-0.035, 0.048)	0.760631	5.33997	0.867342	0.00541403	0.719404
Oxalobacter	iLVEDV	MR Egger	11	-0.029 (-0.220, 0.162)	0.773977	5.33997	0.867342	0.00541403	0.719404
Oxalobacter	iLVEDV	WM	11	0.020 (-0.033, 0.073)	0.460615	5.33997	0.867342	0.00541403	0.719404
Parabacteroides	iLVEDV	IVW (FE)	6	-0.009 (-0.110, 0.091)	0.856875	4.67477	0.456845	0.00972007	0.572772
Parabacteroides	iLVEDV	MR Egger	6	-0.103 (-0.420, 0.214)	0.558925	4.67477	0.456845	0.00972007	0.572772
Parabacteroides	iLVEDV	WM	6	0.035 (-0.100, 0.171)	0.610335	4.67477	0.456845	0.00972007	0.572772
Paraprevotella	iLVEDV	IVW (FE)	13	-0.026 (-0.072, 0.021)	0.281174	7.37235	0.832059	0.000315319	0.970956
Paraprevotella	iLVEDV	MR Egger	13	-0.028 (-0.183, 0.126)	0.724881	7.37235	0.832059	0.000315319	0.970956
Paraprevotella	iLVEDV	WM	13	-0.044 (-0.108, 0.020)	0.178939	7.37235	0.832059	0.000315319	0.970956
Parasutterella	iLVEDV	IVW (FE)	14	-0.019 (-0.077, 0.040)	0.528981	18.7225	0.131961	0.015119	0.221625
Parasutterella	iLVEDV	MR Egger	14	-0.220 (-0.533, 0.093)	0.194157	18.7225	0.131961	0.015119	0.221625
Parasutterella	iLVEDV	WM	14	-0.014 (-0.099, 0.072)	0.756271	18.7225	0.131961	0.015119	0.221625
Peptococcus	iLVEDV	IVW (FE)	12	0.016 (-0.028, 0.061)	0.469697	8.49643	0.668265	0.00402757	0.734342
Peptococcus	iLVEDV	MR Egger	12	-0.014 (-0.191, 0.163)	0.879529	8.49643	0.668265	0.00402757	0.734342
Peptococcus	iLVEDV	WM	12	0.013 (-0.046, 0.072)	0.66769	8.49643	0.668265	0.00402757	0.734342
Phascolarctobacterium	iLVEDV	IVW (FE)	10	-0.015 (-0.083, 0.054)	0.676067	10.3487	0.323001	-0.00195741	0.90567
Phascolarctobacterium	iLVEDV	MR Egger	10	0.007 (-0.349, 0.363)	0.969579	10.3487	0.323001	-0.00195741	0.90567
Phascolarctobacterium	iLVEDV	WM	10	-0.004 (-0.101, 0.093)	0.938654	10.3487	0.323001	-0.00195741	0.90567
Prevotella7	iLVEDV	IVW (FE)	10	-0.038 (-0.077, 0.002)	0.0614212	3.46742	0.942856	0.00719177	0.680329
Prevotella7	iLVEDV	MR Egger	10	-0.088 (-0.321, 0.145)	0.481208	3.46742	0.942856	0.00719177	0.680329
Prevotella7	iLVEDV	WM	10	-0.029 (-0.081, 0.023)	0.278265	3.46742	0.942856	0.00719177	0.680329
Prevotella9	iLVEDV	IVW (FE)	14	-0.028 (-0.080, 0.024)	0.288137	13.8505	0.384457	0.00633793	0.44595
Prevotella9	iLVEDV	MR Egger	14	-0.087 (-0.245, 0.070)	0.297288	13.8505	0.384457	0.00633793	0.44595
Prevotella9	iLVEDV	WM	14	0.000 (-0.075, 0.075)	0.999264	13.8505	0.384457	0.00633793	0.44595
RikenellaceaeRC9gutgroup	iLVEDV	IVW (FE)	10	0.019 (-0.020, 0.058)	0.335415	11.103	0.268714	0.0213251	0.26473
RikenellaceaeRC9gutgroup	iLVEDV	MR Egger	10	-0.133 (-0.384, 0.119)	0.33119	11.103	0.268714	0.0213251	0.26473
RikenellaceaeRC9gutgroup	iLVEDV	WM	10	0.013 (-0.041, 0.067)	0.634483	11.103	0.268714	0.0213251	0.26473
Romboutsia	iLVEDV	IVW (FE)	13	-0.001 (-0.063, 0.061)	0.976983	16.5086	0.169034	-0.00451007	0.604145
Romboutsia	iLVEDV	MR Egger	13	0.046 (-0.143, 0.235)	0.640066	16.5086	0.169034	-0.00451007	0.604145
Romboutsia	iLVEDV	WM	13	0.034 (-0.054, 0.123)	0.445479	16.5086	0.169034	-0.00451007	0.604145
Roseburia	iLVEDV	IVW (FE)	12	0.011 (-0.066, 0.088)	0.776066	14.5606	0.203507	-0.00693322	0.498384
Roseburia	iLVEDV	MR Egger	12	0.096 (-0.158, 0.350)	0.474914	14.5606	0.203507	-0.00693322	0.498384
Roseburia	iLVEDV	WM	12	0.057 (-0.050, 0.163)	0.295658	14.5606	0.203507	-0.00693322	0.498384
Ruminiclostridium5	iLVEDV	IVW (FE)	11	-0.025 (-0.110, 0.060)	0.566644	12.9753	0.225055	0.00321043	0.814956
Ruminiclostridium5	iLVEDV	MR Egger	11	-0.075 (-0.492, 0.343)	0.734101	12.9753	0.225055	0.00321043	0.814956
Ruminiclostridium5	iLVEDV	WM	11	0.017 (-0.106, 0.141)	0.785464	12.9753	0.225055	0.00321043	0.814956
Ruminiclostridium6	iLVEDV	IVW (FE)	15	-0.056 (-0.113, 0.001)	0.0557556	11.7113	0.629474	0.00154628	0.829905
Ruminiclostridium6	iLVEDV	MR Egger	15	-0.071 (-0.216, 0.075)	0.358377	11.7113	0.629474	0.00154628	0.829905
Ruminiclostridium6	iLVEDV	WM	15	-0.064 (-0.141, 0.013)	0.103732	11.7113	0.629474	0.00154628	0.829905
Ruminiclostridium9	iLVEDV	IVW (FE)	8	-0.021 (-0.117, 0.075)	0.669572	3.4609	0.839349	-0.0135075	0.357119
Ruminiclostridium9	iLVEDV	MR Egger	8	0.172 (-0.219, 0.563)	0.421672	3.4609	0.839349	-0.0135075	0.357119
Ruminiclostridium9	iLVEDV	WM	8	-0.017 (-0.140, 0.106)	0.785165	3.4609	0.839349	-0.0135075	0.357119
RuminococcaceaeNK4A214group	iLVEDV	IVW (FE)	13	-0.023 (-0.094, 0.047)	0.515736	3.84123	0.986134	-0.00825065	0.373249
RuminococcaceaeNK4A214group	iLVEDV	MR Egger	13	0.087 (-0.157, 0.332)	0.497854	3.84123	0.986134	-0.00825065	0.373249
RuminococcaceaeNK4A214group	iLVEDV	WM	13	-0.019 (-0.106, 0.068)	0.667043	3.84123	0.986134	-0.00825065	0.373249
RuminococcaceaeUCG002	iLVEDV	IVW (RE)	22	-0.001 (-0.074, 0.072)	0.977013	39.0354	0.00972031	0.0107939	0.153992
RuminococcaceaeUCG002	iLVEDV	MR Egger	22	-0.134 (-0.322, 0.055)	0.181231	39.0354	0.00972031	0.0107939	0.153992
RuminococcaceaeUCG002	iLVEDV	WM	22	0.033 (-0.055, 0.122)	0.459991	39.0354	0.00972031	0.0107939	0.153992
RuminococcaceaeUCG003	iLVEDV	IVW (FE)	11	-0.009 (-0.081, 0.064)	0.817145	11.2351	0.339495	0.0105369	0.29406
RuminococcaceaeUCG003	iLVEDV	MR Egger	11	-0.141 (-0.386, 0.104)	0.288636	11.2351	0.339495	0.0105369	0.29406
RuminococcaceaeUCG003	iLVEDV	WM	11	0.004 (-0.100, 0.108)	0.946126	11.2351	0.339495	0.0105369	0.29406
RuminococcaceaeUCG004	iLVEDV	IVW (FE)	11	0.027 (-0.037, 0.090)	0.411656	11.1551	0.345566	0.00227229	0.892245
RuminococcaceaeUCG004	iLVEDV	MR Egger	11	0.000 (-0.380, 0.380)	0.999891	11.1551	0.345566	0.00227229	0.892245
RuminococcaceaeUCG004	iLVEDV	WM	11	0.066 (-0.016, 0.148)	0.114086	11.1551	0.345566	0.00227229	0.892245
RuminococcaceaeUCG005	iLVEDV	IVW (FE)	13	0.061 (-0.006, 0.127)	0.0752894	10.2087	0.597653	0.00180797	0.821919
RuminococcaceaeUCG005	iLVEDV	MR Egger	13	0.040 (-0.144, 0.225)	0.676099	10.2087	0.597653	0.00180797	0.821919
RuminococcaceaeUCG005	iLVEDV	WM	13	0.036 (-0.055, 0.126)	0.439558	10.2087	0.597653	0.00180797	0.821919
RuminococcaceaeUCG009	iLVEDV	IVW (FE)	12	0.033 (-0.020, 0.086)	0.226743	4.43864	0.955288	0.00736947	0.526517
RuminococcaceaeUCG009	iLVEDV	MR Egger	12	-0.043 (-0.275, 0.189)	0.726108	4.43864	0.955288	0.00736947	0.526517
RuminococcaceaeUCG009	iLVEDV	WM	12	0.040 (-0.029, 0.108)	0.255999	4.43864	0.955288	0.00736947	0.526517
RuminococcaceaeUCG010	iLVEDV	IVW (FE)	6	0.034 (-0.059, 0.127)	0.476199	2.39023	0.792929	0.00190895	0.864858
RuminococcaceaeUCG010	iLVEDV	MR Egger	6	0.007 (-0.302, 0.315)	0.968816	2.39023	0.792929	0.00190895	0.864858
RuminococcaceaeUCG010	iLVEDV	WM	6	0.039 (-0.077, 0.156)	0.508947	2.39023	0.792929	0.00190895	0.864858
RuminococcaceaeUCG011	iLVEDV	IVW (FE)	7	0.019 (-0.027, 0.066)	0.417053	3.81115	0.702215	0.00783257	0.62899
RuminococcaceaeUCG011	iLVEDV	MR Egger	7	-0.039 (-0.266, 0.188)	0.750667	3.81115	0.702215	0.00783257	0.62899
RuminococcaceaeUCG011	iLVEDV	WM	7	0.012 (-0.047, 0.071)	0.684693	3.81115	0.702215	0.00783257	0.62899
RuminococcaceaeUCG013	iLVEDV	IVW (FE)	11	0.004 (-0.070, 0.078)	0.925095	9.32524	0.501541	-0.00326541	0.669088
RuminococcaceaeUCG013	iLVEDV	MR Egger	11	0.043 (-0.148, 0.235)	0.667987	9.32524	0.501541	-0.00326541	0.669088
RuminococcaceaeUCG013	iLVEDV	WM	11	0.023 (-0.081, 0.127)	0.664036	9.32524	0.501541	-0.00326541	0.669088
RuminococcaceaeUCG014	iLVEDV	IVW (FE)	11	-0.051 (-0.122, 0.019)	0.151979	12.4743	0.254568	-0.00359826	0.702189
RuminococcaceaeUCG014	iLVEDV	MR Egger	11	-0.009 (-0.234, 0.215)	0.936649	12.4743	0.254568	-0.00359826	0.702189
RuminococcaceaeUCG014	iLVEDV	WM	11	-0.053 (-0.154, 0.049)	0.307384	12.4743	0.254568	-0.00359826	0.702189
Ruminococcus1	iLVEDV	IVW (FE)	9	-0.035 (-0.116, 0.047)	0.406106	6.8934	0.548177	-0.00717825	0.451062
Ruminococcus1	iLVEDV	MR Egger	9	0.048 (-0.171, 0.268)	0.679389	6.8934	0.548177	-0.00717825	0.451062
Ruminococcus1	iLVEDV	WM	9	-0.057 (-0.165, 0.050)	0.294289	6.8934	0.548177	-0.00717825	0.451062
Ruminococcus2	iLVEDV	IVW (FE)	15	0.016 (-0.047, 0.079)	0.626314	5.37733	0.979838	0.00481334	0.472357
Ruminococcus2	iLVEDV	MR Egger	15	-0.044 (-0.213, 0.126)	0.621671	5.37733	0.979838	0.00481334	0.472357
Ruminococcus2	iLVEDV	WM	15	0.015 (-0.066, 0.095)	0.721773	5.37733	0.979838	0.00481334	0.472357
Ruminococcusgauvreauiigroup	iLVEDV	IVW (FE)	12	0.025 (-0.044, 0.094)	0.469843	16.2201	0.133155	0.0112451	0.411516
Ruminococcusgauvreauiigroup	iLVEDV	MR Egger	12	-0.129 (-0.493, 0.235)	0.501989	16.2201	0.133155	0.0112451	0.411516
Ruminococcusgauvreauiigroup	iLVEDV	WM	12	0.066 (-0.033, 0.166)	0.192443	16.2201	0.133155	0.0112451	0.411516
Ruminococcusgnavusgroup	iLVEDV	IVW (FE)	12	0.008 (-0.039, 0.056)	0.728674	7.90738	0.721576	-0.00519244	0.663825
Ruminococcusgnavusgroup	iLVEDV	MR Egger	12	0.056 (-0.157, 0.269)	0.618289	7.90738	0.721576	-0.00519244	0.663825
Ruminococcusgnavusgroup	iLVEDV	WM	12	-0.011 (-0.074, 0.053)	0.743876	7.90738	0.721576	-0.00519244	0.663825
Ruminococcustorquesgroup	iLVEDV	IVW (FE)	8	0.080 (-0.011, 0.171)	0.0859476	2.62929	0.917051	0.00425416	0.597406
Ruminococcustorquesgroup	iLVEDV	MR Egger	8	0.022 (-0.200, 0.244)	0.850872	2.62929	0.917051	0.00425416	0.597406
Ruminococcustorquesgroup	iLVEDV	WM	8	0.062 (-0.053, 0.178)	0.289659	2.62929	0.917051	0.00425416	0.597406
Sellimonas	iLVEDV	IVW (RE)	7	-0.016 (-0.083, 0.050)	0.635164	13.5321	0.0353232	-0.0206644	0.472743
Sellimonas	iLVEDV	MR Egger	7	0.123 (-0.235, 0.482)	0.530254	13.5321	0.0353232	-0.0206644	0.472743
Sellimonas	iLVEDV	WM	7	0.024 (-0.042, 0.091)	0.475941	13.5321	0.0353232	-0.0206644	0.472743
Senegalimassilia	iLVEDV	IVW (FE)	5	-0.003 (-0.080, 0.074)	0.943623	4.9134	0.296299	0.00475315	0.786713
Senegalimassilia	iLVEDV	MR Egger	5	-0.050 (-0.381, 0.280)	0.784343	4.9134	0.296299	0.00475315	0.786713
Senegalimassilia	iLVEDV	WM	5	-0.038 (-0.144, 0.069)	0.489111	4.9134	0.296299	0.00475315	0.786713
Slackia	iLVEDV	IVW (FE)	6	-0.015 (-0.082, 0.052)	0.658001	7.38606	0.193475	0.033065	0.219078
Slackia	iLVEDV	MR Egger	6	-0.339 (-0.782, 0.103)	0.207279	7.38606	0.193475	0.033065	0.219078
Slackia	iLVEDV	WM	6	-0.040 (-0.132, 0.053)	0.403678	7.38606	0.193475	0.033065	0.219078
Streptococcus	iLVEDV	IVW (FE)	14	-0.027 (-0.096, 0.042)	0.442298	13.8731	0.382838	-0.00965806	0.344979
Streptococcus	iLVEDV	MR Egger	14	0.095 (-0.158, 0.348)	0.477075	13.8731	0.382838	-0.00965806	0.344979
Streptococcus	iLVEDV	WM	14	-0.040 (-0.139, 0.059)	0.42654	13.8731	0.382838	-0.00965806	0.344979
Subdoligranulum	iLVEDV	IVW (FE)	10	-0.048 (-0.131, 0.035)	0.25807	4.51367	0.874479	-0.00598592	0.45559
Subdoligranulum	iLVEDV	MR Egger	10	0.028 (-0.180, 0.237)	0.795274	4.51367	0.874479	-0.00598592	0.45559
Subdoligranulum	iLVEDV	WM	10	-0.050 (-0.156, 0.057)	0.361065	4.51367	0.874479	-0.00598592	0.45559
Sutterella	iLVEDV	IVW (FE)	11	-0.067 (-0.140, 0.005)	0.0682845	6.54031	0.768012	-0.00237409	0.833669
Sutterella	iLVEDV	MR Egger	11	-0.032 (-0.359, 0.294)	0.851014	6.54031	0.768012	-0.00237409	0.833669
Sutterella	iLVEDV	WM	11	-0.048 (-0.143, 0.048)	0.329832	6.54031	0.768012	-0.00237409	0.833669
Terrisporobacter	iLVEDV	IVW (FE)	5	0.023 (-0.050, 0.095)	0.543411	3.606	0.461945	0.00560325	0.653842
Terrisporobacter	iLVEDV	MR Egger	5	-0.027 (-0.236, 0.182)	0.817935	3.606	0.461945	0.00560325	0.653842
Terrisporobacter	iLVEDV	WM	5	0.014 (-0.080, 0.108)	0.767378	3.606	0.461945	0.00560325	0.653842
Turicibacter	iLVEDV	IVW (FE)	10	0.061 (-0.001, 0.123)	0.0552059	12.7127	0.176043	0.0265678	0.108282
Turicibacter	iLVEDV	MR Egger	10	-0.188 (-0.465, 0.090)	0.221228	12.7127	0.176043	0.0265678	0.108282
Turicibacter	iLVEDV	WM	10	0.030 (-0.066, 0.126)	0.54357	12.7127	0.176043	0.0265678	0.108282
Tyzzerella3	iLVEDV	IVW (FE)	13	0.038 (-0.002, 0.078)	0.0651041	17.8186	0.121311	0.0220524	0.289973
Tyzzerella3	iLVEDV	MR Egger	13	-0.115 (-0.388, 0.159)	0.428696	17.8186	0.121311	0.0220524	0.289973
Tyzzerella3	iLVEDV	WM	13	0.036 (-0.019, 0.091)	0.202426	17.8186	0.121311	0.0220524	0.289973
Veillonella	iLVEDV	IVW (FE)	8	0.029 (-0.041, 0.098)	0.41662	8.58196	0.284078	-0.00921377	0.584908
Veillonella	iLVEDV	MR Egger	8	0.139 (-0.244, 0.522)	0.503563	8.58196	0.284078	-0.00921377	0.584908
Veillonella	iLVEDV	WM	8	0.044 (-0.049, 0.138)	0.35263	8.58196	0.284078	-0.00921377	0.584908
Victivallis	iLVEDV	IVW (FE)	10	-0.008 (-0.046, 0.031)	0.694908	4.65003	0.863687	-0.017644	0.372867
Victivallis	iLVEDV	MR Egger	10	0.125 (-0.153, 0.402)	0.404062	4.65003	0.863687	-0.017644	0.372867
Victivallis	iLVEDV	WM	10	-0.018 (-0.066, 0.031)	0.478578	4.65003	0.863687	-0.017644	0.372867
Actinomyces	iLVESV	IVW (RE)	7	-0.054 (-0.157, 0.049)	0.306476	16.1917	0.0127612	-0.0111286	0.516036
Actinomyces	iLVESV	MR Egger	7	0.041 (-0.246, 0.327)	0.791647	16.1917	0.0127612	-0.0111286	0.516036
Actinomyces	iLVESV	WM	7	-0.075 (-0.171, 0.020)	0.123542	16.1917	0.0127612	-0.0111286	0.516036
Adlercreutzia	iLVESV	IVW (RE)	8	0.046 (-0.067, 0.160)	0.424184	20.4789	0.00462311	0.00215854	0.933655
Adlercreutzia	iLVESV	MR Egger	8	0.023 (-0.529, 0.574)	0.938641	20.4789	0.00462311	0.00215854	0.933655
Adlercreutzia	iLVESV	WM	8	0.080 (-0.021, 0.180)	0.120528	20.4789	0.00462311	0.00215854	0.933655
Akkermansia	iLVESV	IVW (FE)	10	0.007 (-0.059, 0.073)	0.844391	2.33756	0.984938	-0.00376605	0.693076
Akkermansia	iLVESV	MR Egger	10	0.051 (-0.173, 0.275)	0.665375	2.33756	0.984938	-0.00376605	0.693076
Akkermansia	iLVESV	WM	10	0.011 (-0.071, 0.092)	0.798851	2.33756	0.984938	-0.00376605	0.693076
Alistipes	iLVESV	IVW (RE)	13	-0.015 (-0.130, 0.100)	0.79793	26.5912	0.00884453	0.00626972	0.72554
Alistipes	iLVESV	MR Egger	13	-0.117 (-0.686, 0.452)	0.694102	26.5912	0.00884453	0.00626972	0.72554
Alistipes	iLVESV	WM	13	0.068 (-0.059, 0.194)	0.292452	26.5912	0.00884453	0.00626972	0.72554
Allisonella	iLVESV	IVW (FE)	7	0.005 (-0.037, 0.048)	0.803741	1.60299	0.952363	-0.0165551	0.522169
Allisonella	iLVESV	MR Egger	7	0.117 (-0.204, 0.439)	0.506723	1.60299	0.952363	-0.0165551	0.522169
Allisonella	iLVESV	WM	7	0.022 (-0.028, 0.072)	0.391287	1.60299	0.952363	-0.0165551	0.522169
Alloprevotella	iLVESV	IVW (FE)	6	-0.031 (-0.078, 0.016)	0.192754	0.73223	0.981153	0.00292913	0.929306
Alloprevotella	iLVESV	MR Egger	6	-0.052 (-0.489, 0.385)	0.82664	0.73223	0.981153	0.00292913	0.929306
Alloprevotella	iLVESV	WM	6	-0.025 (-0.080, 0.030)	0.376418	0.73223	0.981153	0.00292913	0.929306
Anaerofilum	iLVESV	IVW (FE)	11	-0.022 (-0.065, 0.021)	0.317056	10.1488	0.427541	-0.0147692	0.270305
Anaerofilum	iLVESV	MR Egger	11	0.106 (-0.112, 0.325)	0.364657	10.1488	0.427541	-0.0147692	0.270305
Anaerofilum	iLVESV	WM	11	-0.021 (-0.079, 0.038)	0.484254	10.1488	0.427541	-0.0147692	0.270305
Anaerostipes	iLVESV	IVW (FE)	12	-0.004 (-0.079, 0.070)	0.905951	8.0605	0.707875	0.00246903	0.777542
Anaerostipes	iLVESV	MR Egger	12	-0.040 (-0.288, 0.209)	0.761196	8.0605	0.707875	0.00246903	0.777542
Anaerostipes	iLVESV	WM	12	0.023 (-0.077, 0.123)	0.653125	8.0605	0.707875	0.00246903	0.777542
Anaerotruncus	iLVESV	IVW (FE)	13	0.053 (-0.019, 0.124)	0.147961	5.71059	0.929962	-0.00946413	0.238939
Anaerotruncus	iLVESV	MR Egger	13	0.187 (-0.036, 0.411)	0.128997	5.71059	0.929962	-0.00946413	0.238939
Anaerotruncus	iLVESV	WM	13	0.036 (-0.058, 0.131)	0.452959	5.71059	0.929962	-0.00946413	0.238939
Bacteroides	iLVESV	IVW (RE)	9	0.017 (-0.119, 0.152)	0.810524	18.3333	0.0188617	-0.0373663	0.111335
Bacteroides	iLVESV	MR Egger	9	0.590 (-0.039, 1.219)	0.108347	18.3333	0.0188617	-0.0373663	0.111335
Bacteroides	iLVESV	WM	9	0.058 (-0.072, 0.187)	0.382789	18.3333	0.0188617	-0.0373663	0.111335
Barnesiella	iLVESV	IVW (FE)	14	-0.005 (-0.068, 0.057)	0.869008	17.0041	0.199116	-0.00741462	0.469016
Barnesiella	iLVESV	MR Egger	14	0.083 (-0.160, 0.327)	0.514512	17.0041	0.199116	-0.00741462	0.469016
Barnesiella	iLVESV	WM	14	0.022 (-0.065, 0.110)	0.617064	17.0041	0.199116	-0.00741462	0.469016
Bifidobacterium	iLVESV	IVW (RE)	12	0.071 (-0.030, 0.172)	0.166556	24.0463	0.0125393	0.0178424	0.0768879
Bifidobacterium	iLVESV	MR Egger	12	-0.155 (-0.398, 0.087)	0.237308	24.0463	0.0125393	0.0178424	0.0768879
Bifidobacterium	iLVESV	WM	12	0.068 (-0.046, 0.182)	0.242961	24.0463	0.0125393	0.0178424	0.0768879
Bilophila	iLVESV	IVW (FE)	12	-0.020 (-0.088, 0.048)	0.558194	10.1594	0.516109	0.0096908	0.419478
Bilophila	iLVESV	MR Egger	12	-0.147 (-0.450, 0.156)	0.363721	10.1594	0.516109	0.0096908	0.419478
Bilophila	iLVESV	WM	12	-0.026 (-0.121, 0.068)	0.583676	10.1594	0.516109	0.0096908	0.419478
Blautia	iLVESV	IVW (FE)	13	0.025 (-0.041, 0.092)	0.451072	10.0838	0.608611	0.0015752	0.788913
Blautia	iLVESV	MR Egger	13	0.008 (-0.135, 0.150)	0.916936	10.0838	0.608611	0.0015752	0.788913
Blautia	iLVESV	WM	13	0.013 (-0.078, 0.104)	0.781496	10.0838	0.608611	0.0015752	0.788913
Butyricicoccus	iLVESV	IVW (FE)	7	0.102 (-0.029, 0.175)	0.00638269	10.8905	0.0918202	-0.00861039	0.394453
Butyricicoccus	iLVESV	MR Egger	7	0.172 (-0.006, 0.351)	0.117039	10.8905	0.0918202	-0.00861039	0.394453
Butyricicoccus	iLVESV	WM	7	0.130 (-0.030, 0.231)	0.0112145	10.8905	0.0918202	-0.00861039	0.394453
Butyricimonas	iLVESV	IVW (FE)	13	-0.056 (-0.113, 0.002)	0.057678	11.4167	0.493583	-0.000960867	0.916214
Butyricimonas	iLVESV	MR Egger	13	-0.045 (-0.242, 0.151)	0.659277	11.4167	0.493583	-0.000960867	0.916214
Butyricimonas	iLVESV	WM	13	-0.062 (-0.140, 0.017)	0.122948	11.4167	0.493583	-0.000960867	0.916214
Butyrivibrio	iLVESV	IVW (RE)	15	0.006 (-0.038, 0.050)	0.792478	28.2349	0.0132403	0.000134666	0.992757
Butyrivibrio	iLVESV	MR Egger	15	0.005 (-0.198, 0.208)	0.9626	28.2349	0.0132403	0.000134666	0.992757
Butyrivibrio	iLVESV	WM	15	0.028 (-0.019, 0.074)	0.244482	28.2349	0.0132403	0.000134666	0.992757
CandidatusSoleaferrea	iLVESV	IVW (RE)	9	-0.012 (-0.094, 0.070)	0.777046	18.3127	0.0190007	0.0416572	0.356161
CandidatusSoleaferrea	iLVESV	MR Egger	9	-0.453 (-1.331, 0.426)	0.346135	18.3127	0.0190007	0.0416572	0.356161
CandidatusSoleaferrea	iLVESV	WM	9	0.045 (-0.038, 0.128)	0.28984	18.3127	0.0190007	0.0416572	0.356161
Catenibacterium	iLVESV	IVW (RE)	5	-0.040 (-0.131, 0.051)	0.38877	12.4063	0.0145721	-0.0512492	0.439653
Catenibacterium	iLVESV	MR Egger	5	0.339 (-0.503, 1.182)	0.487232	12.4063	0.0145721	-0.0512492	0.439653
Catenibacterium	iLVESV	WM	5	-0.043 (-0.119, 0.032)	0.258867	12.4063	0.0145721	-0.0512492	0.439653
ChristensenellaceaeR.7group	iLVESV	IVW (FE)	10	0.002 (-0.082, 0.085)	0.968257	6.49839	0.689185	-0.00877273	0.387709
ChristensenellaceaeR.7group	iLVESV	MR Egger	10	0.111 (-0.138, 0.361)	0.407534	6.49839	0.689185	-0.00877273	0.387709
ChristensenellaceaeR.7group	iLVESV	WM	10	-0.008 (-0.120, 0.105)	0.890898	6.49839	0.689185	-0.00877273	0.387709
Clostridiuminnocuumgroup	iLVESV	IVW (FE)	9	0.001 (-0.043, 0.046)	0.953448	6.69262	0.570131	-0.00711935	0.642293
Clostridiuminnocuumgroup	iLVESV	MR Egger	9	0.056 (-0.169, 0.281)	0.640939	6.69262	0.570131	-0.00711935	0.642293
Clostridiuminnocuumgroup	iLVESV	WM	9	0.011 (-0.048, 0.070)	0.712554	6.69262	0.570131	-0.00711935	0.642293
Clostridiumsensustricto1	iLVESV	IVW (FE)	7	-0.003 (-0.079, 0.072)	0.928493	6.16032	0.405473	0.00692891	0.507383
Clostridiumsensustricto1	iLVESV	MR Egger	7	-0.060 (-0.233, 0.114)	0.53096	6.16032	0.405473	0.00692891	0.507383
Clostridiumsensustricto1	iLVESV	WM	7	0.009 (-0.096, 0.114)	0.866934	6.16032	0.405473	0.00692891	0.507383
Collinsella	iLVESV	IVW (FE)	9	0.006 (-0.075, 0.087)	0.883388	14.7884	0.0633936	0.0238433	0.112703
Collinsella	iLVESV	MR Egger	9	-0.312 (-0.669, 0.045)	0.130847	14.7884	0.0633936	0.0238433	0.112703
Collinsella	iLVESV	WM	9	0.049 (-0.068, 0.166)	0.409352	14.7884	0.0633936	0.0238433	0.112703
Coprobacter	iLVESV	IVW (FE)	11	0.026 (-0.023, 0.074)	0.297271	10.9724	0.359672	-0.0116572	0.246094
Coprobacter	iLVESV	MR Egger	11	0.127 (-0.040, 0.294)	0.171075	10.9724	0.359672	-0.0116572	0.246094
Coprobacter	iLVESV	WM	11	0.005 (-0.061, 0.072)	0.875872	10.9724	0.359672	-0.0116572	0.246094
Coprococcus1	iLVESV	IVW (FE)	12	0.015 (-0.053, 0.082)	0.671432	10.4815	0.487665	-0.00167918	0.79276
Coprococcus1	iLVESV	MR Egger	12	0.035 (-0.128, 0.199)	0.683582	10.4815	0.487665	-0.00167918	0.79276
Coprococcus1	iLVESV	WM	12	0.031 (-0.067, 0.130)	0.532549	10.4815	0.487665	-0.00167918	0.79276
Coprococcus2	iLVESV	IVW (FE)	8	0.001 (-0.077, 0.080)	0.974061	4.78479	0.686207	-0.0273271	0.268996
Coprococcus2	iLVESV	MR Egger	8	0.379 (-0.234, 0.993)	0.271052	4.78479	0.686207	-0.0273271	0.268996
Coprococcus2	iLVESV	WM	8	-0.024 (-0.124, 0.076)	0.643506	4.78479	0.686207	-0.0273271	0.268996
Coprococcus3	iLVESV	IVW (FE)	9	-0.004 (-0.087, 0.079)	0.924698	5.32168	0.722706	-0.00178757	0.861021
Coprococcus3	iLVESV	MR Egger	9	0.024 (-0.285, 0.332)	0.885256	5.32168	0.722706	-0.00178757	0.861021
Coprococcus3	iLVESV	WM	9	-0.001 (-0.107, 0.104)	0.978742	5.32168	0.722706	-0.00178757	0.861021
DefluviitaleaceaeUCG011	iLVESV	IVW (FE)	9	-0.035 (-0.094, 0.023)	0.235839	8.96511	0.345248	-0.0103494	0.393246
DefluviitaleaceaeUCG011	iLVESV	MR Egger	9	0.058 (-0.153, 0.270)	0.604526	8.96511	0.345248	-0.0103494	0.393246
DefluviitaleaceaeUCG011	iLVESV	WM	9	-0.005 (-0.083, 0.072)	0.897488	8.96511	0.345248	-0.0103494	0.393246
Desulfovibrio	iLVESV	IVW (FE)	9	0.012 (-0.053, 0.077)	0.714585	12.6333	0.125107	-0.00127286	0.923971
Desulfovibrio	iLVESV	MR Egger	9	0.025 (-0.241, 0.291)	0.859902	12.6333	0.125107	-0.00127286	0.923971
Desulfovibrio	iLVESV	WM	9	0.039 (-0.057, 0.135)	0.42468	12.6333	0.125107	-0.00127286	0.923971
Dialister	iLVESV	IVW (RE)	11	-0.036 (-0.135, 0.064)	0.481762	21.8513	0.0158802	0.00825751	0.608548
Dialister	iLVESV	MR Egger	11	-0.144 (-0.559, 0.270)	0.512039	21.8513	0.0158802	0.00825751	0.608548
Dialister	iLVESV	WM	11	-0.072 (-0.179, 0.035)	0.185143	21.8513	0.0158802	0.00825751	0.608548
Dorea	iLVESV	IVW (FE)	10	-0.055 (-0.135, 0.026)	0.181628	5.45703	0.792788	-0.00306887	0.698369
Dorea	iLVESV	MR Egger	10	-0.013 (-0.232, 0.206)	0.910677	5.45703	0.792788	-0.00306887	0.698369
Dorea	iLVESV	WM	10	-0.061 (-0.167, 0.046)	0.266589	5.45703	0.792788	-0.00306887	0.698369
Eggerthella	iLVESV	IVW (FE)	11	-0.014 (-0.059, 0.031)	0.541098	14.9765	0.132921	-0.00979984	0.519936
Eggerthella	iLVESV	MR Egger	11	0.074 (-0.189, 0.337)	0.595798	14.9765	0.132921	-0.00979984	0.519936
Eggerthella	iLVESV	WM	11	-0.010 (-0.079, 0.059)	0.77009	14.9765	0.132921	-0.00979984	0.519936
Eisenbergiella	iLVESV	IVW (RE)	11	0.035 (-0.042, 0.112)	0.37077	26.3642	0.00328001	-0.01188	0.727285
Eisenbergiella	iLVESV	MR Egger	11	0.149 (-0.477, 0.775)	0.652057	26.3642	0.00328001	-0.01188	0.727285
Eisenbergiella	iLVESV	WM	11	0.027 (-0.048, 0.103)	0.475415	26.3642	0.00328001	-0.01188	0.727285
Enterorhabdus	iLVESV	IVW (RE)	7	0.015 (-0.085, 0.114)	0.773852	15.1716	0.018963	-0.0231445	0.167067
Enterorhabdus	iLVESV	MR Egger	7	0.189 (-0.040, 0.418)	0.167063	15.1716	0.018963	-0.0231445	0.167067
Enterorhabdus	iLVESV	WM	7	0.058 (-0.029, 0.145)	0.190763	15.1716	0.018963	-0.0231445	0.167067
Erysipelatoclostridium	iLVESV	IVW (FE)	15	0.009 (-0.042, 0.060)	0.730794	5.6393	0.974781	-0.00520181	0.532328
Erysipelatoclostridium	iLVESV	MR Egger	15	0.071 (-0.126, 0.269)	0.491175	5.6393	0.974781	-0.00520181	0.532328
Erysipelatoclostridium	iLVESV	WM	15	0.012 (-0.052, 0.076)	0.713168	5.6393	0.974781	-0.00520181	0.532328
ErysipelotrichaceaeUCG003	iLVESV	IVW (RE)	16	0.031 (-0.047, 0.109)	0.431741	27.6967	0.0235468	-0.0044771	0.64942
ErysipelotrichaceaeUCG003	iLVESV	MR Egger	16	0.079 (-0.137, 0.295)	0.486664	27.6967	0.0235468	-0.0044771	0.64942
ErysipelotrichaceaeUCG003	iLVESV	WM	16	0.042 (-0.046, 0.129)	0.351035	27.6967	0.0235468	-0.0044771	0.64942
Escherichia.Shigella	iLVESV	IVW (FE)	9	0.072 (-0.001, 0.143)	0.0467227	10.7953	0.213568	-0.0062109	0.521994
Escherichia.Shigella	iLVESV	MR Egger	9	0.145 (-0.083, 0.373)	0.253851	10.7953	0.213568	-0.0062109	0.521994
Escherichia.Shigella	iLVESV	WM	9	0.109 (-0.008, 0.209)	0.0345563	10.7953	0.213568	-0.0062109	0.521994
Eubacteriumbrachygroup	iLVESV	IVW (FE)	10	-0.028 (-0.069, 0.013)	0.184762	4.39156	0.883806	0.00728222	0.49912
Eubacteriumbrachygroup	iLVESV	MR Egger	10	-0.083 (-0.242, 0.075)	0.333751	4.39156	0.883806	0.00728222	0.49912
Eubacteriumbrachygroup	iLVESV	WM	10	-0.017 (-0.070, 0.036)	0.5376	4.39156	0.883806	0.00728222	0.49912
Eubacteriumcoprostanoligenesgroup	iLVESV	IVW (FE)	13	-0.008 (-0.082, 0.067)	0.839812	3.64725	0.988994	0.00368039	0.70638
Eubacteriumcoprostanoligenesgroup	iLVESV	MR Egger	13	-0.065 (-0.366, 0.236)	0.679289	3.64725	0.988994	0.00368039	0.70638
Eubacteriumcoprostanoligenesgroup	iLVESV	WM	13	-0.015 (-0.110, 0.080)	0.751021	3.64725	0.988994	0.00368039	0.70638
Eubacteriumeligensgroup	iLVESV	IVW (FE)	7	-0.080 (-0.171, 0.011)	0.0859197	10.9167	0.0909854	-0.00981055	0.669865
Eubacteriumeligensgroup	iLVESV	MR Egger	7	0.039 (-0.494, 0.573)	0.890851	10.9167	0.0909854	-0.00981055	0.669865
Eubacteriumeligensgroup	iLVESV	WM	7	-0.083 (-0.223, 0.057)	0.245351	10.9167	0.0909854	-0.00981055	0.669865
Eubacteriumfissicatenagroup	iLVESV	IVW (FE)	9	0.058 (-0.015, 0.100)	0.00757607	2.2047	0.974084	0.0133962	0.403761
Eubacteriumfissicatenagroup	iLVESV	MR Egger	9	-0.043 (-0.270, 0.184)	0.72021	2.2047	0.974084	0.0133962	0.403761
Eubacteriumfissicatenagroup	iLVESV	WM	9	0.045 (-0.008, 0.098)	0.093667	2.2047	0.974084	0.0133962	0.403761
Eubacteriumhalliigroup	iLVESV	IVW (RE)	15	0.012 (-0.079, 0.102)	0.800507	32.8361	0.00304195	-0.00330332	0.69439
Eubacteriumhalliigroup	iLVESV	MR Egger	15	0.046 (-0.147, 0.239)	0.646062	32.8361	0.00304195	-0.00330332	0.69439
Eubacteriumhalliigroup	iLVESV	WM	15	0.006 (-0.082, 0.093)	0.898635	32.8361	0.00304195	-0.00330332	0.69439
Eubacteriumnodatumgroup	iLVESV	IVW (FE)	11	0.002 (-0.034, 0.037)	0.9211	9.41422	0.493295	-0.00430696	0.723816
Eubacteriumnodatumgroup	iLVESV	MR Egger	11	0.030 (-0.127, 0.188)	0.714732	9.41422	0.493295	-0.00430696	0.723816
Eubacteriumnodatumgroup	iLVESV	WM	11	-0.004 (-0.054, 0.045)	0.861316	9.41422	0.493295	-0.00430696	0.723816
Eubacteriumoxidoreducensgroup	iLVESV	IVW (FE)	5	0.061 (-0.003, 0.126)	0.0607387	4.70074	0.319404	-0.00836703	0.59466
Eubacteriumoxidoreducensgroup	iLVESV	MR Egger	5	0.134 (-0.116, 0.384)	0.371918	4.70074	0.319404	-0.00836703	0.59466
Eubacteriumoxidoreducensgroup	iLVESV	WM	5	0.074 (-0.011, 0.159)	0.0900097	4.70074	0.319404	-0.00836703	0.59466
Eubacteriumrectalegroup	iLVESV	IVW (FE)	8	-0.019 (-0.111, 0.074)	0.690932	7.41003	0.387471	0.00253172	0.835352
Eubacteriumrectalegroup	iLVESV	MR Egger	8	-0.057 (-0.418, 0.304)	0.767142	7.41003	0.387471	0.00253172	0.835352
Eubacteriumrectalegroup	iLVESV	WM	8	-0.050 (-0.170, 0.070)	0.418474	7.41003	0.387471	0.00253172	0.835352
Eubacteriumruminantiumgroup	iLVESV	IVW (FE)	18	-0.021 (-0.063, 0.021)	0.319026	9.84967	0.909796	0.00773177	0.298768
Eubacteriumruminantiumgroup	iLVESV	MR Egger	18	-0.101 (-0.251, 0.050)	0.209084	9.84967	0.909796	0.00773177	0.298768
Eubacteriumruminantiumgroup	iLVESV	WM	18	-0.028 (-0.082, 0.026)	0.306114	9.84967	0.909796	0.00773177	0.298768
Eubacteriumventriosumgroup	iLVESV	IVW (FE)	15	-0.009 (-0.075, 0.056)	0.776443	10.3717	0.734531	-0.0147662	0.204837
Eubacteriumventriosumgroup	iLVESV	MR Egger	15	0.186 (-0.108, 0.481)	0.237327	10.3717	0.734531	-0.0147662	0.204837
Eubacteriumventriosumgroup	iLVESV	WM	15	0.004 (-0.084, 0.093)	0.920659	10.3717	0.734531	-0.0147662	0.204837
Eubacteriumxylanophilumgroup	iLVESV	IVW (FE)	9	0.004 (-0.073, 0.081)	0.912176	13.4288	0.097922	0.0149655	0.261271
Eubacteriumxylanophilumgroup	iLVESV	MR Egger	9	-0.175 (-0.478, 0.128)	0.295736	13.4288	0.097922	0.0149655	0.261271
Eubacteriumxylanophilumgroup	iLVESV	WM	9	0.033 (-0.071, 0.136)	0.535651	13.4288	0.097922	0.0149655	0.261271
Faecalibacterium	iLVESV	IVW (FE)	10	-0.015 (-0.083, 0.054)	0.67817	13.398	0.14541	0.00466375	0.603208
Faecalibacterium	iLVESV	MR Egger	10	-0.056 (-0.228, 0.117)	0.545103	13.398	0.14541	0.00466375	0.603208
Faecalibacterium	iLVESV	WM	10	-0.015 (-0.118, 0.089)	0.779263	13.398	0.14541	0.00466375	0.603208
FamilyXIIIAD3011group	iLVESV	IVW (FE)	12	0.017 (-0.052, 0.086)	0.633032	13.1629	0.282812	-0.0365389	0.0189878
FamilyXIIIAD3011group	iLVESV	MR Egger	12	0.454 (-0.140, 0.768)	0.0178348	13.1629	0.282812	-0.0365389	0.0189878
FamilyXIIIAD3011group	iLVESV	WM	12	0.009 (-0.091, 0.109)	0.862266	13.1629	0.282812	-0.0365389	0.0189878
FamilyXIIIUCG001	iLVESV	IVW (RE)	8	-0.079 (-0.195, 0.036)	0.179532	15.9164	0.025891	0.00204942	0.896793
FamilyXIIIUCG001	iLVESV	MR Egger	8	-0.101 (-0.442, 0.240)	0.583103	15.9164	0.025891	0.00204942	0.896793
FamilyXIIIUCG001	iLVESV	WM	8	-0.087 (-0.195, 0.021)	0.115112	15.9164	0.025891	0.00204942	0.896793
Flavonifractor	iLVESV	IVW (FE)	5	0.038 (-0.053, 0.128)	0.412285	8.42796	0.0771011	-0.00456048	0.87048
Flavonifractor	iLVESV	MR Egger	5	0.092 (-0.526, 0.710)	0.789298	8.42796	0.0771011	-0.00456048	0.87048
Flavonifractor	iLVESV	WM	5	0.027 (-0.101, 0.154)	0.683896	8.42796	0.0771011	-0.00456048	0.87048
Fusicatenibacter	iLVESV	IVW (FE)	18	0.006 (-0.057, 0.068)	0.860053	12.1814	0.789031	-0.0160144	0.0778299
Fusicatenibacter	iLVESV	MR Egger	18	0.237 (-0.012, 0.485)	0.0802221	12.1814	0.789031	-0.0160144	0.0778299
Fusicatenibacter	iLVESV	WM	18	-0.010 (-0.094, 0.075)	0.822691	12.1814	0.789031	-0.0160144	0.0778299
Gordonibacter	iLVESV	IVW (FE)	12	0.032 (-0.005, 0.068)	0.0917937	10.6021	0.477177	0.0083689	0.506195
Gordonibacter	iLVESV	MR Egger	12	-0.022 (-0.180, 0.136)	0.786092	10.6021	0.477177	0.0083689	0.506195
Gordonibacter	iLVESV	WM	12	0.027 (-0.024, 0.077)	0.299435	10.6021	0.477177	0.0083689	0.506195
Haemophilus	iLVESV	IVW (FE)	9	-0.019 (-0.073, 0.035)	0.492485	7.2353	0.511472	0.0066064	0.411612
Haemophilus	iLVESV	MR Egger	9	-0.070 (-0.196, 0.057)	0.314761	7.2353	0.511472	0.0066064	0.411612
Haemophilus	iLVESV	WM	9	-0.042 (-0.112, 0.028)	0.239141	7.2353	0.511472	0.0066064	0.411612
Holdemanella	iLVESV	IVW (FE)	11	0.027 (-0.023, 0.076)	0.292879	8.2976	0.599793	-0.00280518	0.728019
Holdemanella	iLVESV	MR Egger	11	0.051 (-0.090, 0.192)	0.497978	8.2976	0.599793	-0.00280518	0.728019
Holdemanella	iLVESV	WM	11	0.027 (-0.039, 0.093)	0.414786	8.2976	0.599793	-0.00280518	0.728019
Holdemania	iLVESV	IVW (FE)	15	-0.003 (-0.049, 0.044)	0.914292	15.9823	0.314457	-0.00755309	0.322566
Holdemania	iLVESV	MR Egger	15	0.068 (-0.076, 0.212)	0.369777	15.9823	0.314457	-0.00755309	0.322566
Holdemania	iLVESV	WM	15	-0.012 (-0.078, 0.054)	0.722431	15.9823	0.314457	-0.00755309	0.322566
Howardella	iLVESV	IVW (FE)	10	0.003 (-0.036, 0.043)	0.86617	10.769	0.291873	-0.00173872	0.912349
Howardella	iLVESV	MR Egger	10	0.015 (-0.191, 0.221)	0.889614	10.769	0.291873	-0.00173872	0.912349
Howardella	iLVESV	WM	10	0.020 (-0.036, 0.077)	0.483295	10.769	0.291873	-0.00173872	0.912349
Hungatella	iLVESV	IVW (FE)	5	0.012 (-0.047, 0.071)	0.68172	1.31137	0.859444	0.0230416	0.418245
Hungatella	iLVESV	MR Egger	5	-0.163 (-0.536, 0.209)	0.453287	1.31137	0.859444	0.0230416	0.418245
Hungatella	iLVESV	WM	5	0.020 (-0.055, 0.094)	0.605485	1.31137	0.859444	0.0230416	0.418245
Intestinibacter	iLVESV	IVW (FE)	14	-0.006 (-0.065, 0.053)	0.850988	12.2811	0.504743	0.00604489	0.46203
Intestinibacter	iLVESV	MR Egger	14	-0.077 (-0.269, 0.116)	0.450032	12.2811	0.504743	0.00604489	0.46203
Intestinibacter	iLVESV	WM	14	-0.002 (-0.086, 0.082)	0.963287	12.2811	0.504743	0.00604489	0.46203
Intestinimonas	iLVESV	IVW (FE)	17	-0.014 (-0.063, 0.035)	0.581758	15.1384	0.514529	0.00379737	0.525248
Intestinimonas	iLVESV	MR Egger	17	-0.052 (-0.175, 0.072)	0.427218	15.1384	0.514529	0.00379737	0.525248
Intestinimonas	iLVESV	WM	17	-0.030 (-0.101, 0.040)	0.397248	15.1384	0.514529	0.00379737	0.525248
Lachnoclostridium	iLVESV	IVW (FE)	13	-0.047 (-0.124, 0.030)	0.231696	9.44718	0.664335	-0.00515383	0.585034
Lachnoclostridium	iLVESV	MR Egger	13	0.029 (-0.247, 0.305)	0.840165	9.44718	0.664335	-0.00515383	0.585034
Lachnoclostridium	iLVESV	WM	13	-0.086 (-0.191, 0.019)	0.107407	9.44718	0.664335	-0.00515383	0.585034
Lachnospira	iLVESV	IVW (FE)	6	0.084 (-0.024, 0.192)	0.126932	2.12749	0.831238	0.0116775	0.58339
Lachnospira	iLVESV	MR Egger	6	-0.109 (-0.753, 0.535)	0.756463	2.12749	0.831238	0.0116775	0.58339
Lachnospira	iLVESV	WM	6	0.046 (-0.088, 0.180)	0.497046	2.12749	0.831238	0.0116775	0.58339
LachnospiraceaeFCS020group	iLVESV	IVW (FE)	12	0.003 (-0.060, 0.065)	0.935824	9.21822	0.601758	-0.0048885	0.427151
LachnospiraceaeFCS020group	iLVESV	MR Egger	12	0.061 (-0.091, 0.212)	0.449154	9.21822	0.601758	-0.0048885	0.427151
LachnospiraceaeFCS020group	iLVESV	WM	12	0.052 (-0.030, 0.134)	0.215414	9.21822	0.601758	-0.0048885	0.427151
LachnospiraceaeNC2004group	iLVESV	IVW (FE)	9	0.009 (-0.045, 0.063)	0.747448	3.15671	0.924142	-0.0101163	0.45413
LachnospiraceaeNC2004group	iLVESV	MR Egger	9	0.096 (-0.126, 0.317)	0.425017	3.15671	0.924142	-0.0101163	0.45413
LachnospiraceaeNC2004group	iLVESV	WM	9	-0.005 (-0.075, 0.064)	0.886278	3.15671	0.924142	-0.0101163	0.45413
LachnospiraceaeND3007group	iLVESV	IVW (FE)	3	-0.020 (-0.169, 0.129)	0.790411	1.94886	0.377407	-0.0268793	0.835468
LachnospiraceaeND3007group	iLVESV	MR Egger	3	0.437 (-2.958, 3.832)	0.842707	1.94886	0.377407	-0.0268793	0.835468
LachnospiraceaeND3007group	iLVESV	WM	3	0.045 (-0.146, 0.236)	0.643908	1.94886	0.377407	-0.0268793	0.835468
LachnospiraceaeNK4A136group	iLVESV	IVW (FE)	15	-0.024 (-0.083, 0.035)	0.426156	14.7692	0.39411	0.0118962	0.0196158
LachnospiraceaeNK4A136group	iLVESV	MR Egger	15	-0.167 (-0.288, -0.046)	0.0177942	14.7692	0.39411	0.0118962	0.0196158
LachnospiraceaeNK4A136group	iLVESV	WM	15	-0.028 (-0.117, 0.061)	0.540768	14.7692	0.39411	0.0118962	0.0196158
LachnospiraceaeUCG001	iLVESV	IVW (FE)	13	0.003 (-0.052, 0.059)	0.914041	16.0702	0.188042	-0.0113232	0.408565
LachnospiraceaeUCG001	iLVESV	MR Egger	13	0.126 (-0.162, 0.415)	0.409265	16.0702	0.188042	-0.0113232	0.408565
LachnospiraceaeUCG001	iLVESV	WM	13	-0.031 (-0.113, 0.051)	0.461162	16.0702	0.188042	-0.0113232	0.408565
LachnospiraceaeUCG004	iLVESV	IVW (FE)	11	-0.032 (-0.104, 0.040)	0.387234	11.878	0.293305	-0.015559	0.117331
LachnospiraceaeUCG004	iLVESV	MR Egger	11	0.191 (-0.072, 0.454)	0.187437	11.878	0.293305	-0.015559	0.117331
LachnospiraceaeUCG004	iLVESV	WM	11	-0.024 (-0.126, 0.078)	0.643821	11.878	0.293305	-0.015559	0.117331
LachnospiraceaeUCG008	iLVESV	IVW (FE)	11	0.019 (-0.030, 0.069)	0.444183	8.56204	0.574109	0.00626218	0.646324
LachnospiraceaeUCG008	iLVESV	MR Egger	11	-0.041 (-0.293, 0.212)	0.760225	8.56204	0.574109	0.00626218	0.646324
LachnospiraceaeUCG008	iLVESV	WM	11	0.037 (-0.030, 0.103)	0.282995	8.56204	0.574109	0.00626218	0.646324
LachnospiraceaeUCG010	iLVESV	IVW (FE)	10	0.015 (-0.052, 0.083)	0.658449	10.8786	0.284124	0.0100782	0.237633
LachnospiraceaeUCG010	iLVESV	MR Egger	10	-0.098 (-0.287, 0.090)	0.337317	10.8786	0.284124	0.0100782	0.237633
LachnospiraceaeUCG010	iLVESV	WM	10	-0.051 (-0.146, 0.045)	0.300028	10.8786	0.284124	0.0100782	0.237633
Lactobacillus	iLVESV	IVW (FE)	9	-0.033 (-0.086, 0.019)	0.212087	1.51918	0.992385	-0.00221517	0.804463
Lactobacillus	iLVESV	MR Egger	9	-0.015 (-0.164, 0.134)	0.849063	1.51918	0.992385	-0.00221517	0.804463
Lactobacillus	iLVESV	WM	9	-0.023 (-0.090, 0.043)	0.489344	1.51918	0.992385	-0.00221517	0.804463
Lactococcus	iLVESV	IVW (RE)	9	-0.019 (-0.081, 0.043)	0.545518	16.2918	0.0383886	-0.0060733	0.76712
Lactococcus	iLVESV	MR Egger	9	0.025 (-0.265, 0.315)	0.869206	16.2918	0.0383886	-0.0060733	0.76712
Lactococcus	iLVESV	WM	9	-0.015 (-0.081, 0.051)	0.660732	16.2918	0.0383886	-0.0060733	0.76712
Marvinbryantia	iLVESV	IVW (FE)	10	-0.025 (-0.094, 0.045)	0.484691	16.3711	0.0595241	-0.00530565	0.762303
Marvinbryantia	iLVESV	MR Egger	10	0.035 (-0.350, 0.420)	0.864289	16.3711	0.0595241	-0.00530565	0.762303
Marvinbryantia	iLVESV	WM	10	-0.038 (-0.137, 0.060)	0.446332	16.3711	0.0595241	-0.00530565	0.762303
Methanobrevibacter	iLVESV	IVW (FE)	6	0.015 (-0.034, 0.065)	0.540872	4.47968	0.482606	-0.00484356	0.751595
Methanobrevibacter	iLVESV	MR Egger	6	0.047 (-0.141, 0.235)	0.651698	4.47968	0.482606	-0.00484356	0.751595
Methanobrevibacter	iLVESV	WM	6	0.023 (-0.040, 0.086)	0.482375	4.47968	0.482606	-0.00484356	0.751595
Odoribacter	iLVESV	IVW (FE)	7	0.042 (-0.050, 0.134)	0.375309	5.26958	0.509732	0.013202	0.286466
Odoribacter	iLVESV	MR Egger	7	-0.130 (-0.428, 0.167)	0.429116	5.26958	0.509732	0.013202	0.286466
Odoribacter	iLVESV	WM	7	0.042 (-0.083, 0.167)	0.510115	5.26958	0.509732	0.013202	0.286466
Olsenella	iLVESV	IVW (RE)	11	-0.037 (-0.092, 0.017)	0.177448	20.3356	0.0262336	-0.00113701	0.938122
Olsenella	iLVESV	MR Egger	11	-0.029 (-0.246, 0.188)	0.799595	20.3356	0.0262336	-0.00113701	0.938122
Olsenella	iLVESV	WM	11	-0.061 (-0.117, -0.005)	0.0338529	20.3356	0.0262336	-0.00113701	0.938122
Oscillibacter	iLVESV	IVW (FE)	10	0.089 (-0.031, 0.146)	0.0024515	10.545	0.308191	-0.0140405	0.183981
Oscillibacter	iLVESV	MR Egger	10	0.226 (-0.032, 0.420)	0.0516354	10.545	0.308191	-0.0140405	0.183981
Oscillibacter	iLVESV	WM	10	0.114 (-0.036, 0.191)	0.00397419	10.545	0.308191	-0.0140405	0.183981
Oscillospira	iLVESV	IVW (FE)	8	0.033 (-0.038, 0.103)	0.365998	5.61218	0.585689	-0.0105614	0.492564
Oscillospira	iLVESV	MR Egger	8	0.137 (-0.152, 0.426)	0.388368	5.61218	0.585689	-0.0105614	0.492564
Oscillospira	iLVESV	WM	8	0.048 (-0.046, 0.141)	0.319075	5.61218	0.585689	-0.0105614	0.492564
Oxalobacter	iLVESV	IVW (FE)	11	0.009 (-0.031, 0.050)	0.653347	3.1779	0.976922	-0.000960424	0.94763
Oxalobacter	iLVESV	MR Egger	11	0.016 (-0.171, 0.202)	0.87396	3.1779	0.976922	-0.000960424	0.94763
Oxalobacter	iLVESV	WM	11	0.011 (-0.039, 0.062)	0.663785	3.1779	0.976922	-0.000960424	0.94763
Parabacteroides	iLVESV	IVW (FE)	6	-0.057 (-0.155, 0.041)	0.255665	1.30212	0.934713	1.27255e-05	0.999361
Parabacteroides	iLVESV	MR Egger	6	-0.057 (-0.355, 0.242)	0.72771	1.30212	0.934713	1.27255e-05	0.999361
Parabacteroides	iLVESV	WM	6	-0.057 (-0.182, 0.068)	0.372267	1.30212	0.934713	1.27255e-05	0.999361
Paraprevotella	iLVESV	IVW (FE)	13	-0.038 (-0.083, 0.008)	0.101764	9.82799	0.631048	-0.00586134	0.492012
Paraprevotella	iLVESV	MR Egger	13	0.014 (-0.136, 0.165)	0.857887	9.82799	0.631048	-0.00586134	0.492012
Paraprevotella	iLVESV	WM	13	-0.051 (-0.113, 0.011)	0.108265	9.82799	0.631048	-0.00586134	0.492012
Parasutterella	iLVESV	IVW (FE)	14	-0.043 (-0.100, 0.013)	0.13318	17.8068	0.164994	0.00898539	0.45343
Parasutterella	iLVESV	MR Egger	14	-0.163 (-0.473, 0.147)	0.322777	17.8068	0.164994	0.00898539	0.45343
Parasutterella	iLVESV	WM	14	-0.035 (-0.117, 0.047)	0.400863	17.8068	0.164994	0.00898539	0.45343
Peptococcus	iLVESV	IVW (FE)	12	0.035 (-0.008, 0.079)	0.110202	10.6026	0.477132	0.00252498	0.831267
Peptococcus	iLVESV	MR Egger	12	0.016 (-0.161, 0.193)	0.860527	10.6026	0.477132	0.00252498	0.831267
Peptococcus	iLVESV	WM	12	0.019 (-0.042, 0.080)	0.547384	10.6026	0.477132	0.00252498	0.831267
Phascolarctobacterium	iLVESV	IVW (FE)	10	-0.014 (-0.080, 0.053)	0.685436	6.36226	0.703185	0.00509951	0.719697
Phascolarctobacterium	iLVESV	MR Egger	10	-0.070 (-0.375, 0.235)	0.663929	6.36226	0.703185	0.00509951	0.719697
Phascolarctobacterium	iLVESV	WM	10	0.011 (-0.072, 0.093)	0.803626	6.36226	0.703185	0.00509951	0.719697
Prevotella7	iLVESV	IVW (FE)	10	-0.034 (-0.073, 0.004)	0.0798086	7.37625	0.598008	0.0121417	0.479851
Prevotella7	iLVESV	MR Egger	10	-0.119 (-0.346, 0.108)	0.334215	7.37625	0.598008	0.0121417	0.479851
Prevotella7	iLVESV	WM	10	-0.019 (-0.072, 0.034)	0.48572	7.37625	0.598008	0.0121417	0.479851
Prevotella9	iLVESV	IVW (FE)	14	-0.034 (-0.085, 0.016)	0.185495	16.986	0.199943	0.00136125	0.880789
Prevotella9	iLVESV	MR Egger	14	-0.047 (-0.221, 0.127)	0.606965	16.986	0.199943	0.00136125	0.880789
Prevotella9	iLVESV	WM	14	-0.046 (-0.114, 0.022)	0.185671	16.986	0.199943	0.00136125	0.880789
RikenellaceaeRC9gutgroup	iLVESV	IVW (FE)	10	0.045 (-0.007, 0.083)	0.0188682	12.6572	0.17874	0.0345769	0.0622288
RikenellaceaeRC9gutgroup	iLVESV	MR Egger	10	-0.201 (-0.427, 0.025)	0.119318	12.6572	0.17874	0.0345769	0.0622288
RikenellaceaeRC9gutgroup	iLVESV	WM	10	0.030 (-0.022, 0.081)	0.256507	12.6572	0.17874	0.0345769	0.0622288
Romboutsia	iLVESV	IVW (FE)	13	0.017 (-0.043, 0.077)	0.572965	10.2456	0.594426	-0.00494234	0.482721
Romboutsia	iLVESV	MR Egger	13	0.069 (-0.083, 0.221)	0.392438	10.2456	0.594426	-0.00494234	0.482721
Romboutsia	iLVESV	WM	13	0.037 (-0.045, 0.120)	0.373622	10.2456	0.594426	-0.00494234	0.482721
Roseburia	iLVESV	IVW (FE)	12	-0.012 (-0.087, 0.063)	0.755867	12.8946	0.300272	-0.00530334	0.573381
Roseburia	iLVESV	MR Egger	12	0.053 (-0.181, 0.287)	0.666465	12.8946	0.300272	-0.00530334	0.573381
Roseburia	iLVESV	WM	12	0.016 (-0.089, 0.120)	0.76964	12.8946	0.300272	-0.00530334	0.573381
Ruminiclostridium5	iLVESV	IVW (FE)	11	-0.028 (-0.110, 0.055)	0.512719	7.38988	0.688196	0.00666279	0.553969
Ruminiclostridium5	iLVESV	MR Egger	11	-0.131 (-0.471, 0.209)	0.469155	7.38988	0.688196	0.00666279	0.553969
Ruminiclostridium5	iLVESV	WM	11	0.007 (-0.107, 0.122)	0.898337	7.38988	0.688196	0.00666279	0.553969
Ruminiclostridium6	iLVESV	IVW (FE)	15	-0.041 (-0.096, 0.015)	0.149185	12.8067	0.541801	0.00153666	0.826481
Ruminiclostridium6	iLVESV	MR Egger	15	-0.056 (-0.197, 0.086)	0.454104	12.8067	0.541801	0.00153666	0.826481
Ruminiclostridium6	iLVESV	WM	15	-0.076 (-0.156, 0.003)	0.0602274	12.8067	0.541801	0.00153666	0.826481
Ruminiclostridium9	iLVESV	IVW (FE)	8	0.013 (-0.080, 0.106)	0.781924	8.6854	0.276039	-0.0157692	0.318681
Ruminiclostridium9	iLVESV	MR Egger	8	0.238 (-0.180, 0.657)	0.307217	8.6854	0.276039	-0.0157692	0.318681
Ruminiclostridium9	iLVESV	WM	8	-0.009 (-0.134, 0.116)	0.8881	8.6854	0.276039	-0.0157692	0.318681
RuminococcaceaeNK4A214group	iLVESV	IVW (FE)	13	-0.026 (-0.094, 0.043)	0.463746	4.95327	0.959522	-0.00576557	0.519064
RuminococcaceaeNK4A214group	iLVESV	MR Egger	13	0.052 (-0.186, 0.290)	0.678158	4.95327	0.959522	-0.00576557	0.519064
RuminococcaceaeNK4A214group	iLVESV	WM	13	-0.049 (-0.138, 0.040)	0.279358	4.95327	0.959522	-0.00576557	0.519064
RuminococcaceaeUCG002	iLVESV	IVW (FE)	22	-0.032 (-0.084, 0.020)	0.222793	31.6083	0.0641136	0.00652279	0.332242
RuminococcaceaeUCG002	iLVESV	MR Egger	22	-0.112 (-0.283, 0.058)	0.210695	31.6083	0.0641136	0.00652279	0.332242
RuminococcaceaeUCG002	iLVESV	WM	22	0.008 (-0.075, 0.091)	0.849202	31.6083	0.0641136	0.00652279	0.332242
RuminococcaceaeUCG003	iLVESV	IVW (FE)	11	-0.001 (-0.072, 0.070)	0.977828	13.6932	0.18745	0.0107658	0.320191
RuminococcaceaeUCG003	iLVESV	MR Egger	11	-0.136 (-0.402, 0.129)	0.34006	13.6932	0.18745	0.0107658	0.320191
RuminococcaceaeUCG003	iLVESV	WM	11	0.002 (-0.096, 0.101)	0.960707	13.6932	0.18745	0.0107658	0.320191
RuminococcaceaeUCG004	iLVESV	IVW (FE)	11	-0.001 (-0.062, 0.061)	0.982966	12.4078	0.258693	0.00689834	0.687527
RuminococcaceaeUCG004	iLVESV	MR Egger	11	-0.081 (-0.468, 0.306)	0.690224	12.4078	0.258693	0.00689834	0.687527
RuminococcaceaeUCG004	iLVESV	WM	11	0.026 (-0.061, 0.113)	0.561619	12.4078	0.258693	0.00689834	0.687527
RuminococcaceaeUCG005	iLVESV	IVW (FE)	13	0.075 (-0.010, 0.140)	0.0234125	4.67716	0.967902	0.00346753	0.658628
RuminococcaceaeUCG005	iLVESV	MR Egger	13	0.036 (-0.143, 0.216)	0.698648	4.67716	0.967902	0.00346753	0.658628
RuminococcaceaeUCG005	iLVESV	WM	13	0.049 (-0.035, 0.134)	0.253526	4.67716	0.967902	0.00346753	0.658628
RuminococcaceaeUCG009	iLVESV	IVW (FE)	12	0.012 (-0.040, 0.064)	0.640261	5.50629	0.904196	0.0146256	0.210776
RuminococcaceaeUCG009	iLVESV	MR Egger	12	-0.138 (-0.364, 0.088)	0.26014	5.50629	0.904196	0.0146256	0.210776
RuminococcaceaeUCG009	iLVESV	WM	12	0.004 (-0.061, 0.069)	0.897524	5.50629	0.904196	0.0146256	0.210776
RuminococcaceaeUCG010	iLVESV	IVW (FE)	6	0.031 (-0.059, 0.122)	0.501478	2.19133	0.822087	0.00140513	0.897569
RuminococcaceaeUCG010	iLVESV	MR Egger	6	0.011 (-0.290, 0.312)	0.946276	2.19133	0.822087	0.00140513	0.897569
RuminococcaceaeUCG010	iLVESV	WM	6	0.028 (-0.082, 0.137)	0.62197	2.19133	0.822087	0.00140513	0.897569
RuminococcaceaeUCG011	iLVESV	IVW (FE)	7	0.044 (-0.001, 0.090)	0.0565611	1.87707	0.93065	0.0137345	0.396942
RuminococcaceaeUCG011	iLVESV	MR Egger	7	-0.058 (-0.279, 0.163)	0.629941	1.87707	0.93065	0.0137345	0.396942
RuminococcaceaeUCG011	iLVESV	WM	7	0.045 (-0.013, 0.103)	0.128208	1.87707	0.93065	0.0137345	0.396942
RuminococcaceaeUCG013	iLVESV	IVW (FE)	11	0.006 (-0.066, 0.079)	0.859917	6.07737	0.808721	-0.0108823	0.162153
RuminococcaceaeUCG013	iLVESV	MR Egger	11	0.139 (-0.046, 0.325)	0.17517	6.07737	0.808721	-0.0108823	0.162153
RuminococcaceaeUCG013	iLVESV	WM	11	-0.002 (-0.099, 0.095)	0.968652	6.07737	0.808721	-0.0108823	0.162153
RuminococcaceaeUCG014	iLVESV	IVW (FE)	11	-0.048 (-0.117, 0.020)	0.169354	14.7643	0.140896	-0.00939324	0.334854
RuminococcaceaeUCG014	iLVESV	MR Egger	11	0.062 (-0.165, 0.289)	0.606619	14.7643	0.140896	-0.00939324	0.334854
RuminococcaceaeUCG014	iLVESV	WM	11	-0.044 (-0.144, 0.056)	0.389667	14.7643	0.140896	-0.00939324	0.334854
Ruminococcus1	iLVESV	IVW (FE)	9	0.013 (-0.067, 0.092)	0.751712	7.98813	0.434631	-0.00351935	0.715193
Ruminococcus1	iLVESV	MR Egger	9	0.054 (-0.172, 0.279)	0.656633	7.98813	0.434631	-0.00351935	0.715193
Ruminococcus1	iLVESV	WM	9	0.026 (-0.082, 0.134)	0.636452	7.98813	0.434631	-0.00351935	0.715193
Ruminococcus2	iLVESV	IVW (FE)	15	0.021 (-0.040, 0.083)	0.497497	8.79481	0.843966	-0.00159024	0.805648
Ruminococcus2	iLVESV	MR Egger	15	0.041 (-0.124, 0.206)	0.635202	8.79481	0.843966	-0.00159024	0.805648
Ruminococcus2	iLVESV	WM	15	0.001 (-0.079, 0.081)	0.979284	8.79481	0.843966	-0.00159024	0.805648
Ruminococcusgauvreauiigroup	iLVESV	IVW (FE)	12	0.056 (-0.011, 0.123)	0.103344	18.2355	0.0762756	0.0113614	0.421949
Ruminococcusgauvreauiigroup	iLVESV	MR Egger	12	-0.101 (-0.477, 0.276)	0.611869	18.2355	0.0762756	0.0113614	0.421949
Ruminococcusgauvreauiigroup	iLVESV	WM	12	0.044 (-0.051, 0.139)	0.366551	18.2355	0.0762756	0.0113614	0.421949
Ruminococcusgnavusgroup	iLVESV	IVW (FE)	12	0.019 (-0.027, 0.066)	0.411079	5.6775	0.893993	-0.00942789	0.423163
Ruminococcusgnavusgroup	iLVESV	MR Egger	12	0.106 (-0.102, 0.313)	0.341763	5.6775	0.893993	-0.00942789	0.423163
Ruminococcusgnavusgroup	iLVESV	WM	12	0.004 (-0.058, 0.065)	0.908344	5.6775	0.893993	-0.00942789	0.423163
Ruminococcustorquesgroup	iLVESV	IVW (FE)	8	0.026 (-0.063, 0.115)	0.56307	3.81371	0.800968	0.00525929	0.505645
Ruminococcustorquesgroup	iLVESV	MR Egger	8	-0.045 (-0.261, 0.171)	0.697401	3.81371	0.800968	0.00525929	0.505645
Ruminococcustorquesgroup	iLVESV	WM	8	0.017 (-0.099, 0.134)	0.769973	3.81371	0.800968	0.00525929	0.505645
Sellimonas	iLVESV	IVW (RE)	7	-0.011 (-0.078, 0.056)	0.754857	14.4688	0.0248157	-0.0308227	0.269129
Sellimonas	iLVESV	MR Egger	7	0.197 (-0.137, 0.532)	0.29953	14.4688	0.0248157	-0.0308227	0.269129
Sellimonas	iLVESV	WM	7	0.013 (-0.050, 0.075)	0.689131	14.4688	0.0248157	-0.0308227	0.269129
Senegalimassilia	iLVESV	IVW (FE)	5	-0.013 (-0.088, 0.062)	0.735545	5.37915	0.250558	-0.0138949	0.409823
Senegalimassilia	iLVESV	MR Egger	5	0.126 (-0.173, 0.425)	0.468083	5.37915	0.250558	-0.0138949	0.409823
Senegalimassilia	iLVESV	WM	5	-0.019 (-0.115, 0.077)	0.693911	5.37915	0.250558	-0.0138949	0.409823
Slackia	iLVESV	IVW (FE)	6	-0.026 (-0.092, 0.039)	0.42807	9.5501	0.089034	0.0151561	0.641729
Slackia	iLVESV	MR Egger	6	-0.175 (-0.763, 0.413)	0.590733	9.5501	0.089034	0.0151561	0.641729
Slackia	iLVESV	WM	6	-0.024 (-0.116, 0.067)	0.598652	9.5501	0.089034	0.0151561	0.641729
Streptococcus	iLVESV	IVW (FE)	14	-0.008 (-0.075, 0.059)	0.81002	11.7237	0.550423	0.000466942	0.960567
Streptococcus	iLVESV	MR Egger	14	-0.014 (-0.253, 0.224)	0.909438	11.7237	0.550423	0.000466942	0.960567
Streptococcus	iLVESV	WM	14	-0.002 (-0.094, 0.090)	0.971723	11.7237	0.550423	0.000466942	0.960567
Subdoligranulum	iLVESV	IVW (FE)	10	-0.009 (-0.089, 0.072)	0.832923	5.62631	0.776657	-0.00309915	0.687701
Subdoligranulum	iLVESV	MR Egger	10	0.031 (-0.172, 0.233)	0.773092	5.62631	0.776657	-0.00309915	0.687701
Subdoligranulum	iLVESV	WM	10	0.033 (-0.073, 0.138)	0.543279	5.62631	0.776657	-0.00309915	0.687701
Sutterella	iLVESV	IVW (FE)	11	-0.069 (-0.139, 0.002)	0.0564937	6.35141	0.784926	-0.0121671	0.284517
Sutterella	iLVESV	MR Egger	11	0.111 (-0.207, 0.429)	0.509545	6.35141	0.784926	-0.0121671	0.284517
Sutterella	iLVESV	WM	11	-0.057 (-0.151, 0.037)	0.232455	6.35141	0.784926	-0.0121671	0.284517
Terrisporobacter	iLVESV	IVW (FE)	5	0.068 (-0.003, 0.139)	0.0596021	1.22492	0.873979	-0.00184691	0.87078
Terrisporobacter	iLVESV	MR Egger	5	0.084 (-0.109, 0.278)	0.456246	1.22492	0.873979	-0.00184691	0.87078
Terrisporobacter	iLVESV	WM	5	0.081 (-0.011, 0.172)	0.0854988	1.22492	0.873979	-0.00184691	0.87078
Turicibacter	iLVESV	IVW (FE)	10	0.032 (-0.028, 0.093)	0.296178	10.1053	0.342026	0.0310122	0.0503297
Turicibacter	iLVESV	MR Egger	10	-0.258 (-0.512, -0.004)	0.0821011	10.1053	0.342026	0.0310122	0.0503297
Turicibacter	iLVESV	WM	10	0.051 (-0.038, 0.141)	0.258572	10.1053	0.342026	0.0310122	0.0503297
Tyzzerella3	iLVESV	IVW (FE)	13	0.033 (-0.007, 0.072)	0.103501	19.0152	0.0881621	0.0291521	0.155672
Tyzzerella3	iLVESV	MR Egger	13	-0.169 (-0.433, 0.095)	0.234735	19.0152	0.0881621	0.0291521	0.155672
Tyzzerella3	iLVESV	WM	13	0.054 (-0.002, 0.109)	0.0567999	19.0152	0.0881621	0.0291521	0.155672
Veillonella	iLVESV	IVW (FE)	8	0.009 (-0.059, 0.076)	0.800254	4.28636	0.746267	-0.00968756	0.495692
Veillonella	iLVESV	MR Egger	8	0.125 (-0.196, 0.445)	0.474848	4.28636	0.746267	-0.00968756	0.495692
Veillonella	iLVESV	WM	8	0.012 (-0.073, 0.097)	0.784682	4.28636	0.746267	-0.00968756	0.495692
Victivallis	iLVESV	IVW (FE)	10	-0.011 (-0.048, 0.026)	0.563226	5.80779	0.758991	-0.00825929	0.662113
Victivallis	iLVESV	MR Egger	10	0.051 (-0.219, 0.321)	0.72114	5.80779	0.758991	-0.00825929	0.662113
Victivallis	iLVESV	WM	10	-0.020 (-0.068, 0.028)	0.417058	5.80779	0.758991	-0.00825929	0.662113
Actinomyces	iLVSV	IVW (FE)	7	-0.074 (-0.140, -0.007)	0.0300481	9.31166	0.156794	-0.0092255	0.502772
Actinomyces	iLVSV	MR Egger	7	0.005 (-0.225, 0.234)	0.970163	9.31166	0.156794	-0.0092255	0.502772
Actinomyces	iLVSV	WM	7	-0.082 (-0.175, 0.011)	0.0823833	9.31166	0.156794	-0.0092255	0.502772
Adlercreutzia	iLVSV	IVW (FE)	8	-0.022 (-0.093, 0.048)	0.533904	7.24976	0.403347	-0.00275582	0.866231
Adlercreutzia	iLVSV	MR Egger	8	0.008 (-0.340, 0.356)	0.965531	7.24976	0.403347	-0.00275582	0.866231
Adlercreutzia	iLVSV	WM	8	-0.003 (-0.099, 0.093)	0.944984	7.24976	0.403347	-0.00275582	0.866231
Akkermansia	iLVSV	IVW (FE)	10	-0.015 (-0.085, 0.055)	0.673277	7.19099	0.617243	-0.00839786	0.414762
Akkermansia	iLVSV	MR Egger	10	0.085 (-0.153, 0.322)	0.505274	7.19099	0.617243	-0.00839786	0.414762
Akkermansia	iLVSV	WM	10	-0.020 (-0.115, 0.074)	0.674977	7.19099	0.617243	-0.00839786	0.414762
Alistipes	iLVSV	IVW (RE)	13	0.042 (-0.081, 0.166)	0.503766	27.3521	0.00687359	0.00511408	0.790553
Alistipes	iLVSV	MR Egger	13	-0.041 (-0.656, 0.573)	0.897577	27.3521	0.00687359	0.00511408	0.790553
Alistipes	iLVSV	WM	13	0.046 (-0.082, 0.173)	0.480849	27.3521	0.00687359	0.00511408	0.790553
Allisonella	iLVSV	IVW (FE)	7	-0.007 (-0.053, 0.038)	0.749986	0.945936	0.987579	8.8344e-05	0.997375
Allisonella	iLVSV	MR Egger	7	-0.008 (-0.349, 0.333)	0.965205	0.945936	0.987579	8.8344e-05	0.997375
Allisonella	iLVSV	WM	7	0.001 (-0.056, 0.057)	0.986201	0.945936	0.987579	8.8344e-05	0.997375
Alloprevotella	iLVSV	IVW (FE)	6	0.001 (-0.049, 0.051)	0.978578	1.9359	0.857942	0.0353588	0.343446
Alloprevotella	iLVSV	MR Egger	6	-0.252 (-0.716, 0.212)	0.347084	1.9359	0.857942	0.0353588	0.343446
Alloprevotella	iLVSV	WM	6	0.015 (-0.043, 0.073)	0.610669	1.9359	0.857942	0.0353588	0.343446
Anaerofilum	iLVSV	IVW (FE)	11	-0.032 (-0.078, 0.014)	0.171175	12.4182	0.258042	-0.0292392	0.0562876
Anaerofilum	iLVSV	MR Egger	11	0.222 (-0.010, 0.454)	0.0931668	12.4182	0.258042	-0.0292392	0.0562876
Anaerofilum	iLVSV	WM	11	-0.037 (-0.102, 0.028)	0.260377	12.4182	0.258042	-0.0292392	0.0562876
Anaerostipes	iLVSV	IVW (FE)	12	0.034 (-0.045, 0.113)	0.398998	16.1603	0.135285	0.00311064	0.791179
Anaerostipes	iLVSV	MR Egger	12	-0.010 (-0.345, 0.324)	0.953633	16.1603	0.135285	0.00311064	0.791179
Anaerostipes	iLVSV	WM	12	0.061 (-0.051, 0.172)	0.287745	16.1603	0.135285	0.00311064	0.791179
Anaerotruncus	iLVSV	IVW (FE)	13	0.058 (-0.017, 0.134)	0.131927	14.0939	0.29475	0.00863282	0.345068
Anaerotruncus	iLVSV	MR Egger	13	-0.065 (-0.322, 0.193)	0.631915	14.0939	0.29475	0.00863282	0.345068
Anaerotruncus	iLVSV	WM	13	0.070 (-0.037, 0.178)	0.197132	14.0939	0.29475	0.00863282	0.345068
Bacteroides	iLVSV	IVW (FE)	9	0.022 (-0.073, 0.117)	0.6491	5.54312	0.698258	-0.0129854	0.45286
Bacteroides	iLVSV	MR Egger	9	0.221 (-0.279, 0.722)	0.414829	5.54312	0.698258	-0.0129854	0.45286
Bacteroides	iLVSV	WM	9	0.021 (-0.106, 0.149)	0.741805	5.54312	0.698258	-0.0129854	0.45286
Barnesiella	iLVSV	IVW (FE)	14	-0.031 (-0.097, 0.035)	0.363751	20.2775	0.0885038	-0.0166446	0.146709
Barnesiella	iLVSV	MR Egger	14	0.168 (-0.095, 0.432)	0.233955	20.2775	0.0885038	-0.0166446	0.146709
Barnesiella	iLVSV	WM	14	-0.021 (-0.118, 0.076)	0.668317	20.2775	0.0885038	-0.0166446	0.146709
Bifidobacterium	iLVSV	IVW (FE)	12	-0.035 (-0.107, 0.037)	0.339779	9.09542	0.613085	0.00743252	0.332317
Bifidobacterium	iLVSV	MR Egger	12	-0.129 (-0.325, 0.066)	0.222841	9.09542	0.613085	0.00743252	0.332317
Bifidobacterium	iLVSV	WM	12	-0.041 (-0.141, 0.059)	0.420194	9.09542	0.613085	0.00743252	0.332317
Bilophila	iLVSV	IVW (RE)	12	-0.019 (-0.121, 0.083)	0.717633	22.1046	0.0235752	0.0255335	0.147759
Bilophila	iLVSV	MR Egger	12	-0.353 (-0.782, 0.075)	0.137347	22.1046	0.0235752	0.0255335	0.147759
Bilophila	iLVSV	WM	12	-0.022 (-0.128, 0.083)	0.678335	22.1046	0.0235752	0.0255335	0.147759
Blautia	iLVSV	IVW (FE)	13	0.011 (-0.059, 0.081)	0.758923	10.6252	0.561279	-0.0016722	0.788923
Blautia	iLVSV	MR Egger	13	0.030 (-0.122, 0.181)	0.707302	10.6252	0.561279	-0.0016722	0.788923
Blautia	iLVSV	WM	13	0.009 (-0.084, 0.102)	0.843846	10.6252	0.561279	-0.0016722	0.788923
Butyricicoccus	iLVSV	IVW (FE)	7	-0.035 (-0.113, 0.042)	0.371764	5.59355	0.470222	-0.0107794	0.19481
Butyricicoccus	iLVSV	MR Egger	7	0.052 (-0.087, 0.191)	0.492531	5.59355	0.470222	-0.0107794	0.19481
Butyricicoccus	iLVSV	WM	7	-0.005 (-0.104, 0.094)	0.927481	5.59355	0.470222	-0.0107794	0.19481
Butyricimonas	iLVSV	IVW (FE)	13	-0.044 (-0.106, 0.017)	0.153532	15.3636	0.222152	-0.0154649	0.148835
Butyricimonas	iLVSV	MR Egger	13	0.121 (-0.098, 0.340)	0.301459	15.3636	0.222152	-0.0154649	0.148835
Butyricimonas	iLVSV	WM	13	-0.079 (-0.166, 0.008)	0.0765169	15.3636	0.222152	-0.0154649	0.148835
Butyrivibrio	iLVSV	IVW (FE)	15	-0.013 (-0.046, 0.019)	0.424418	11.738	0.627337	0.0117955	0.280495
Butyrivibrio	iLVSV	MR Egger	15	-0.095 (-0.241, 0.051)	0.224125	11.738	0.627337	0.0117955	0.280495
Butyrivibrio	iLVSV	WM	15	-0.007 (-0.051, 0.038)	0.776372	11.738	0.627337	0.0117955	0.280495
CandidatusSoleaferrea	iLVSV	IVW (FE)	9	0.001 (-0.057, 0.059)	0.979642	9.42384	0.307812	0.0232791	0.505188
CandidatusSoleaferrea	iLVSV	MR Egger	9	-0.246 (-0.936, 0.445)	0.508266	9.42384	0.307812	0.0232791	0.505188
CandidatusSoleaferrea	iLVSV	WM	9	-0.022 (-0.102, 0.057)	0.582124	9.42384	0.307812	0.0232791	0.505188
Catenibacterium	iLVSV	IVW (RE)	5	-0.030 (-0.137, 0.078)	0.585826	15.3498	0.00402806	-0.0784159	0.293077
Catenibacterium	iLVSV	MR Egger	5	0.551 (-0.350, 1.451)	0.316633	15.3498	0.00402806	-0.0784159	0.293077
Catenibacterium	iLVSV	WM	5	-0.003 (-0.093, 0.086)	0.941843	15.3498	0.00402806	-0.0784159	0.293077
ChristensenellaceaeR.7group	iLVSV	IVW (FE)	10	-0.002 (-0.090, 0.087)	0.968033	3.83073	0.922196	-0.00476222	0.652882
ChristensenellaceaeR.7group	iLVSV	MR Egger	10	0.058 (-0.207, 0.322)	0.680793	3.83073	0.922196	-0.00476222	0.652882
ChristensenellaceaeR.7group	iLVSV	WM	10	0.019 (-0.095, 0.134)	0.738564	3.83073	0.922196	-0.00476222	0.652882
Clostridiuminnocuumgroup	iLVSV	IVW (FE)	9	-0.030 (-0.077, 0.017)	0.218199	8.77907	0.361275	-0.0176368	0.310108
Clostridiuminnocuumgroup	iLVSV	MR Egger	9	0.106 (-0.142, 0.354)	0.429202	8.77907	0.361275	-0.0176368	0.310108
Clostridiuminnocuumgroup	iLVSV	WM	9	-0.001 (-0.063, 0.061)	0.978851	8.77907	0.361275	-0.0176368	0.310108
Clostridiumsensustricto1	iLVSV	IVW (FE)	7	-0.073 (-0.153, 0.008)	0.0762268	1.60602	0.952143	0.00383159	0.710577
Clostridiumsensustricto1	iLVSV	MR Egger	7	-0.104 (-0.278, 0.071)	0.296933	1.60602	0.952143	0.00383159	0.710577
Clostridiumsensustricto1	iLVSV	WM	7	-0.077 (-0.178, 0.024)	0.136695	1.60602	0.952143	0.00383159	0.710577
Collinsella	iLVSV	IVW (FE)	9	-0.007 (-0.093, 0.079)	0.876179	15.502	0.0500894	0.0264138	0.10443
Collinsella	iLVSV	MR Egger	9	-0.359 (-0.743, 0.026)	0.11007	15.502	0.0500894	0.0264138	0.10443
Collinsella	iLVSV	WM	9	-0.010 (-0.144, 0.124)	0.887204	15.502	0.0500894	0.0264138	0.10443
Coprobacter	iLVSV	IVW (FE)	11	-0.004 (-0.055, 0.048)	0.882788	8.34704	0.594978	-0.00434787	0.666916
Coprobacter	iLVSV	MR Egger	11	0.034 (-0.140, 0.207)	0.71183	8.34704	0.594978	-0.00434787	0.666916
Coprobacter	iLVSV	WM	11	0.014 (-0.055, 0.084)	0.68256	8.34704	0.594978	-0.00434787	0.666916
Coprococcus1	iLVSV	IVW (FE)	12	0.093 (-0.021, 0.164)	0.0111236	5.73182	0.890645	-0.00150568	0.820852
Coprococcus1	iLVSV	MR Egger	12	0.111 (-0.059, 0.281)	0.229968	5.73182	0.890645	-0.00150568	0.820852
Coprococcus1	iLVSV	WM	12	0.102 (-0.001, 0.205)	0.0513835	5.73182	0.890645	-0.00150568	0.820852
Coprococcus2	iLVSV	IVW (FE)	8	-0.058 (-0.141, 0.026)	0.174577	8.22629	0.313064	-0.0282259	0.309316
Coprococcus2	iLVSV	MR Egger	8	0.333 (-0.362, 1.028)	0.383962	8.22629	0.313064	-0.0282259	0.309316
Coprococcus2	iLVSV	WM	8	-0.068 (-0.181, 0.045)	0.239868	8.22629	0.313064	-0.0282259	0.309316
Coprococcus3	iLVSV	IVW (FE)	9	0.017 (-0.071, 0.105)	0.70635	8.99586	0.342645	0.012678	0.279862
Coprococcus3	iLVSV	MR Egger	9	-0.178 (-0.517, 0.161)	0.336914	8.99586	0.342645	0.012678	0.279862
Coprococcus3	iLVSV	WM	9	-0.041 (-0.157, 0.074)	0.483091	8.99586	0.342645	0.012678	0.279862
DefluviitaleaceaeUCG011	iLVSV	IVW (FE)	9	-0.003 (-0.065, 0.058)	0.912754	9.01028	0.34143	-0.0276821	0.0439285
DefluviitaleaceaeUCG011	iLVSV	MR Egger	9	0.247 (-0.038, 0.457)	0.0540992	9.01028	0.34143	-0.0276821	0.0439285
DefluviitaleaceaeUCG011	iLVSV	WM	9	0.001 (-0.085, 0.088)	0.974752	9.01028	0.34143	-0.0276821	0.0439285
Desulfovibrio	iLVSV	IVW (RE)	9	0.023 (-0.091, 0.137)	0.692385	21.8115	0.00527737	-0.0197577	0.265689
Desulfovibrio	iLVSV	MR Egger	9	0.220 (-0.118, 0.557)	0.242614	21.8115	0.00527737	-0.0197577	0.265689
Desulfovibrio	iLVSV	WM	9	0.020 (-0.084, 0.125)	0.705881	21.8115	0.00527737	-0.0197577	0.265689
Dialister	iLVSV	IVW (FE)	11	-0.080 (-0.151, -0.008)	0.0289915	8.29049	0.600485	0.015725	0.178101
Dialister	iLVSV	MR Egger	11	-0.287 (-0.573, 0.000)	0.0818337	8.29049	0.600485	0.015725	0.178101
Dialister	iLVSV	WM	11	-0.092 (-0.190, 0.006)	0.0645955	8.29049	0.600485	0.015725	0.178101
Dorea	iLVSV	IVW (FE)	10	0.005 (-0.080, 0.090)	0.900881	12.5176	0.185676	0.00235772	0.821375
Dorea	iLVSV	MR Egger	10	-0.027 (-0.316, 0.263)	0.86129	12.5176	0.185676	0.00235772	0.821375
Dorea	iLVSV	WM	10	0.008 (-0.115, 0.131)	0.900811	12.5176	0.185676	0.00235772	0.821375
Eggerthella	iLVSV	IVW (FE)	11	0.024 (-0.023, 0.072)	0.318641	14.9313	0.134587	0.00745507	0.646288
Eggerthella	iLVSV	MR Egger	11	-0.043 (-0.325, 0.240)	0.774273	14.9313	0.134587	0.00745507	0.646288
Eggerthella	iLVSV	WM	11	0.045 (-0.025, 0.115)	0.204027	14.9313	0.134587	0.00745507	0.646288
Eisenbergiella	iLVSV	IVW (FE)	11	-0.040 (-0.090, 0.010)	0.121248	11.3574	0.330356	0.0194813	0.403961
Eisenbergiella	iLVSV	MR Egger	11	-0.227 (-0.648, 0.195)	0.320041	11.3574	0.330356	0.0194813	0.403961
Eisenbergiella	iLVSV	WM	11	-0.032 (-0.102, 0.038)	0.366781	11.3574	0.330356	0.0194813	0.403961
Enterorhabdus	iLVSV	IVW (FE)	7	-0.015 (-0.082, 0.051)	0.650406	7.02003	0.318998	-0.0063252	0.632835
Enterorhabdus	iLVSV	MR Egger	7	0.032 (-0.167, 0.231)	0.7633	7.02003	0.318998	-0.0063252	0.632835
Enterorhabdus	iLVSV	WM	7	-0.017 (-0.102, 0.068)	0.698724	7.02003	0.318998	-0.0063252	0.632835
Erysipelatoclostridium	iLVSV	IVW (FE)	15	0.019 (-0.035, 0.073)	0.487693	6.07102	0.96467	-0.00903323	0.313148
Erysipelatoclostridium	iLVSV	MR Egger	15	0.128 (-0.082, 0.338)	0.254371	6.07102	0.96467	-0.00903323	0.313148
Erysipelatoclostridium	iLVSV	WM	15	0.044 (-0.028, 0.116)	0.235242	6.07102	0.96467	-0.00903323	0.313148
ErysipelotrichaceaeUCG003	iLVSV	IVW (FE)	16	-0.011 (-0.072, 0.049)	0.713356	13.4974	0.563935	-0.00787391	0.300975
ErysipelotrichaceaeUCG003	iLVSV	MR Egger	16	0.072 (-0.092, 0.237)	0.403062	13.4974	0.563935	-0.00787391	0.300975
ErysipelotrichaceaeUCG003	iLVSV	WM	16	-0.028 (-0.113, 0.056)	0.510984	13.4974	0.563935	-0.00787391	0.300975
Escherichia.Shigella	iLVSV	IVW (FE)	9	0.024 (-0.051, 0.100)	0.526808	7.39472	0.494705	-0.0111603	0.212187
Escherichia.Shigella	iLVSV	MR Egger	9	0.155 (-0.046, 0.356)	0.174828	7.39472	0.494705	-0.0111603	0.212187
Escherichia.Shigella	iLVSV	WM	9	0.016 (-0.090, 0.122)	0.767037	7.39472	0.494705	-0.0111603	0.212187
Eubacteriumbrachygroup	iLVSV	IVW (FE)	10	-0.031 (-0.074, 0.013)	0.172158	7.92338	0.541886	-0.0049602	0.66178
Eubacteriumbrachygroup	iLVSV	MR Egger	10	0.007 (-0.161, 0.175)	0.935682	7.92338	0.541886	-0.0049602	0.66178
Eubacteriumbrachygroup	iLVSV	WM	10	-0.011 (-0.066, 0.045)	0.70821	7.92338	0.541886	-0.0049602	0.66178
Eubacteriumcoprostanoligenesgroup	iLVSV	IVW (FE)	13	-0.005 (-0.084, 0.074)	0.897559	9.86848	0.627498	0.00507322	0.625592
Eubacteriumcoprostanoligenesgroup	iLVSV	MR Egger	13	-0.085 (-0.404, 0.235)	0.614578	9.86848	0.627498	0.00507322	0.625592
Eubacteriumcoprostanoligenesgroup	iLVSV	WM	13	-0.016 (-0.128, 0.095)	0.772672	9.86848	0.627498	0.00507322	0.625592
Eubacteriumeligensgroup	iLVSV	IVW (FE)	7	-0.012 (-0.109, 0.085)	0.806012	4.83208	0.565523	-0.0163081	0.351973
Eubacteriumeligensgroup	iLVSV	MR Egger	7	0.186 (-0.205, 0.578)	0.393627	4.83208	0.565523	-0.0163081	0.351973
Eubacteriumeligensgroup	iLVSV	WM	7	0.009 (-0.126, 0.144)	0.896684	4.83208	0.565523	-0.0163081	0.351973
Eubacteriumfissicatenagroup	iLVSV	IVW (FE)	9	0.008 (-0.038, 0.053)	0.740814	11.0918	0.19655	-0.0285728	0.13687
Eubacteriumfissicatenagroup	iLVSV	MR Egger	9	0.223 (-0.033, 0.479)	0.131304	11.0918	0.19655	-0.0285728	0.13687
Eubacteriumfissicatenagroup	iLVSV	WM	9	-0.006 (-0.067, 0.055)	0.842984	11.0918	0.19655	-0.0285728	0.13687
Eubacteriumhalliigroup	iLVSV	IVW (FE)	15	0.017 (-0.045, 0.080)	0.589089	13.4101	0.494512	-0.00890715	0.131048
Eubacteriumhalliigroup	iLVSV	MR Egger	15	0.111 (-0.019, 0.240)	0.118371	13.4101	0.494512	-0.00890715	0.131048
Eubacteriumhalliigroup	iLVSV	WM	15	0.044 (-0.042, 0.130)	0.312845	13.4101	0.494512	-0.00890715	0.131048
Eubacteriumnodatumgroup	iLVSV	IVW (FE)	11	0.004 (-0.033, 0.042)	0.817642	6.70737	0.752752	-0.0114259	0.379074
Eubacteriumnodatumgroup	iLVSV	MR Egger	11	0.080 (-0.085, 0.245)	0.365364	6.70737	0.752752	-0.0114259	0.379074
Eubacteriumnodatumgroup	iLVSV	WM	11	-0.011 (-0.060, 0.038)	0.65736	6.70737	0.752752	-0.0114259	0.379074
Eubacteriumoxidoreducensgroup	iLVSV	IVW (RE)	5	0.012 (-0.095, 0.119)	0.827943	9.82146	0.043545	0.0121435	0.61587
Eubacteriumoxidoreducensgroup	iLVSV	MR Egger	5	-0.093 (-0.479, 0.293)	0.669659	9.82146	0.043545	0.0121435	0.61587
Eubacteriumoxidoreducensgroup	iLVSV	WM	5	-0.028 (-0.128, 0.072)	0.588964	9.82146	0.043545	0.0121435	0.61587
Eubacteriumrectalegroup	iLVSV	IVW (FE)	8	0.050 (-0.048, 0.148)	0.320911	9.47649	0.220231	0.0197511	0.137187
Eubacteriumrectalegroup	iLVSV	MR Egger	8	-0.250 (-0.606, 0.107)	0.219231	9.47649	0.220231	0.0197511	0.137187
Eubacteriumrectalegroup	iLVSV	WM	8	0.081 (-0.052, 0.213)	0.23205	9.47649	0.220231	0.0197511	0.137187
Eubacteriumruminantiumgroup	iLVSV	IVW (FE)	18	-0.023 (-0.068, 0.021)	0.303151	15.908	0.530364	0.00714989	0.363412
Eubacteriumruminantiumgroup	iLVSV	MR Egger	18	-0.097 (-0.257, 0.063)	0.253261	15.908	0.530364	0.00714989	0.363412
Eubacteriumruminantiumgroup	iLVSV	WM	18	-0.035 (-0.097, 0.028)	0.280233	15.908	0.530364	0.00714989	0.363412
Eubacteriumventriosumgroup	iLVSV	IVW (FE)	15	-0.063 (-0.132, 0.007)	0.0759752	12.8406	0.539112	-0.0089055	0.461463
Eubacteriumventriosumgroup	iLVSV	MR Egger	15	0.055 (-0.257, 0.368)	0.734328	12.8406	0.539112	-0.0089055	0.461463
Eubacteriumventriosumgroup	iLVSV	WM	15	-0.032 (-0.125, 0.061)	0.504212	12.8406	0.539112	-0.0089055	0.461463
Eubacteriumxylanophilumgroup	iLVSV	IVW (FE)	9	-0.011 (-0.093, 0.071)	0.791051	12.3736	0.135297	0.00096733	0.945834
Eubacteriumxylanophilumgroup	iLVSV	MR Egger	9	-0.023 (-0.363, 0.318)	0.899909	12.3736	0.135297	0.00096733	0.945834
Eubacteriumxylanophilumgroup	iLVSV	WM	9	-0.051 (-0.168, 0.067)	0.400257	12.3736	0.135297	0.00096733	0.945834
Faecalibacterium	iLVSV	IVW (FE)	10	-0.015 (-0.089, 0.058)	0.677452	16.015	0.0665691	0.0148821	0.126216
Faecalibacterium	iLVSV	MR Egger	10	-0.147 (-0.322, 0.028)	0.138388	16.015	0.0665691	0.0148821	0.126216
Faecalibacterium	iLVSV	WM	10	0.059 (-0.052, 0.169)	0.299375	16.015	0.0665691	0.0148821	0.126216
FamilyXIIIAD3011group	iLVSV	IVW (FE)	12	0.035 (-0.039, 0.108)	0.354842	16.0123	0.140675	-0.0232756	0.17532
FamilyXIIIAD3011group	iLVSV	MR Egger	12	0.313 (-0.070, 0.697)	0.140604	16.0123	0.140675	-0.0232756	0.17532
FamilyXIIIAD3011group	iLVSV	WM	12	-0.033 (-0.138, 0.073)	0.544447	16.0123	0.140675	-0.0232756	0.17532
FamilyXIIIUCG001	iLVSV	IVW (FE)	8	0.024 (-0.057, 0.105)	0.565654	8.39029	0.299439	0.000280264	0.981655
FamilyXIIIUCG001	iLVSV	MR Egger	8	0.021 (-0.243, 0.284)	0.882023	8.39029	0.299439	0.000280264	0.981655
FamilyXIIIUCG001	iLVSV	WM	8	0.027 (-0.087, 0.141)	0.643138	8.39029	0.299439	0.000280264	0.981655
Flavonifractor	iLVSV	IVW (FE)	5	0.090 (-0.006, 0.186)	0.0658758	1.46515	0.832796	0.00307682	0.862948
Flavonifractor	iLVSV	MR Egger	5	0.054 (-0.340, 0.447)	0.807161	1.46515	0.832796	0.00307682	0.862948
Flavonifractor	iLVSV	WM	5	0.092 (-0.034, 0.217)	0.153757	1.46515	0.832796	0.00307682	0.862948
Fusicatenibacter	iLVSV	IVW (FE)	18	0.001 (-0.065, 0.068)	0.96669	16.4612	0.49141	-0.0110299	0.23917
Fusicatenibacter	iLVSV	MR Egger	18	0.161 (-0.103, 0.424)	0.250037	16.4612	0.49141	-0.0110299	0.23917
Fusicatenibacter	iLVSV	WM	18	0.005 (-0.090, 0.100)	0.915772	16.4612	0.49141	-0.0110299	0.23917
Gordonibacter	iLVSV	IVW (FE)	12	0.004 (-0.035, 0.043)	0.854983	13.2087	0.279902	-0.00768919	0.607982
Gordonibacter	iLVSV	MR Egger	12	0.053 (-0.136, 0.242)	0.592699	13.2087	0.279902	-0.00768919	0.607982
Gordonibacter	iLVSV	WM	12	-0.024 (-0.080, 0.031)	0.387133	13.2087	0.279902	-0.00768919	0.607982
Haemophilus	iLVSV	IVW (FE)	9	-0.022 (-0.080, 0.035)	0.446054	7.76579	0.456677	0.0129827	0.149941
Haemophilus	iLVSV	MR Egger	9	-0.122 (-0.257, 0.012)	0.117017	7.76579	0.456677	0.0129827	0.149941
Haemophilus	iLVSV	WM	9	-0.026 (-0.109, 0.057)	0.539283	7.76579	0.456677	0.0129827	0.149941
Holdemanella	iLVSV	IVW (RE)	11	-0.012 (-0.088, 0.064)	0.759948	20.7038	0.0232567	0.0035915	0.780883
Holdemanella	iLVSV	MR Egger	11	-0.043 (-0.268, 0.183)	0.719366	20.7038	0.0232567	0.0035915	0.780883
Holdemanella	iLVSV	WM	11	-0.003 (-0.081, 0.074)	0.934563	20.7038	0.0232567	0.0035915	0.780883
Holdemania	iLVSV	IVW (FE)	15	-0.003 (-0.052, 0.047)	0.917087	15.0065	0.377713	-0.00287625	0.718836
Holdemania	iLVSV	MR Egger	15	0.024 (-0.129, 0.178)	0.760611	15.0065	0.377713	-0.00287625	0.718836
Holdemania	iLVSV	WM	15	0.025 (-0.048, 0.097)	0.505051	15.0065	0.377713	-0.00287625	0.718836
Howardella	iLVSV	IVW (FE)	10	0.005 (-0.037, 0.047)	0.816207	7.97641	0.536525	-0.0115884	0.432083
Howardella	iLVSV	MR Egger	10	0.083 (-0.106, 0.271)	0.415709	7.97641	0.536525	-0.0115884	0.432083
Howardella	iLVSV	WM	10	0.010 (-0.044, 0.064)	0.714318	7.97641	0.536525	-0.0115884	0.432083
Hungatella	iLVSV	IVW (FE)	5	-0.029 (-0.092, 0.034)	0.362634	1.12464	0.890343	-0.0163928	0.574961
Hungatella	iLVSV	MR Egger	5	0.096 (-0.299, 0.491)	0.667028	1.12464	0.890343	-0.0163928	0.574961
Hungatella	iLVSV	WM	5	-0.038 (-0.118, 0.042)	0.352912	1.12464	0.890343	-0.0163928	0.574961
Intestinibacter	iLVSV	IVW (FE)	14	-0.034 (-0.096, 0.029)	0.289859	10.7913	0.628295	0.00257112	0.765979
Intestinibacter	iLVSV	MR Egger	14	-0.064 (-0.268, 0.140)	0.550528	10.7913	0.628295	0.00257112	0.765979
Intestinibacter	iLVSV	WM	14	-0.002 (-0.091, 0.087)	0.963952	10.7913	0.628295	0.00257112	0.765979
Intestinimonas	iLVSV	IVW (FE)	17	0.011 (-0.042, 0.063)	0.684546	23.6936	0.0964132	-0.00214507	0.786252
Intestinimonas	iLVSV	MR Egger	17	0.032 (-0.133, 0.197)	0.707535	23.6936	0.0964132	-0.00214507	0.786252
Intestinimonas	iLVSV	WM	17	-0.019 (-0.093, 0.056)	0.622866	23.6936	0.0964132	-0.00214507	0.786252
Lachnoclostridium	iLVSV	IVW (RE)	13	0.008 (-0.101, 0.118)	0.880905	21.4773	0.0438125	-0.0202143	0.124346
Lachnoclostridium	iLVSV	MR Egger	13	0.307 (-0.059, 0.673)	0.128733	21.4773	0.0438125	-0.0202143	0.124346
Lachnoclostridium	iLVSV	WM	13	-0.039 (-0.159, 0.082)	0.529308	21.4773	0.0438125	-0.0202143	0.124346
Lachnospira	iLVSV	IVW (FE)	6	0.054 (-0.060, 0.169)	0.351259	3.66258	0.598942	0.0116634	0.605083
Lachnospira	iLVSV	MR Egger	6	-0.138 (-0.822, 0.546)	0.711878	3.66258	0.598942	0.0116634	0.605083
Lachnospira	iLVSV	WM	6	0.014 (-0.130, 0.158)	0.848195	3.66258	0.598942	0.0116634	0.605083
LachnospiraceaeFCS020group	iLVSV	IVW (FE)	12	0.006 (-0.060, 0.072)	0.86404	9.9512	0.534782	-0.00192976	0.764547
LachnospiraceaeFCS020group	iLVSV	MR Egger	12	0.029 (-0.132, 0.189)	0.732885	9.9512	0.534782	-0.00192976	0.764547
LachnospiraceaeFCS020group	iLVSV	WM	12	0.016 (-0.076, 0.109)	0.730185	9.9512	0.534782	-0.00192976	0.764547
LachnospiraceaeNC2004group	iLVSV	IVW (FE)	9	0.073 (-0.016, 0.130)	0.0122329	11.9848	0.151883	-0.0156068	0.381498
LachnospiraceaeNC2004group	iLVSV	MR Egger	9	0.207 (-0.083, 0.497)	0.204191	11.9848	0.151883	-0.0156068	0.381498
LachnospiraceaeNC2004group	iLVSV	WM	9	0.064 (-0.015, 0.144)	0.112519	11.9848	0.151883	-0.0156068	0.381498
LachnospiraceaeND3007group	iLVSV	IVW (FE)	3	-0.007 (-0.165, 0.151)	0.931266	1.41172	0.493684	0.0948815	0.445936
LachnospiraceaeND3007group	iLVSV	MR Egger	3	-1.621 (-4.292, 1.051)	0.445136	1.41172	0.493684	0.0948815	0.445936
LachnospiraceaeND3007group	iLVSV	WM	3	0.048 (-0.155, 0.251)	0.644792	1.41172	0.493684	0.0948815	0.445936
LachnospiraceaeNK4A136group	iLVSV	IVW (FE)	15	-0.006 (-0.068, 0.057)	0.862457	14.3945	0.420755	8.98455e-05	0.985927
LachnospiraceaeNK4A136group	iLVSV	MR Egger	15	-0.007 (-0.142, 0.129)	0.925158	14.3945	0.420755	8.98455e-05	0.985927
LachnospiraceaeNK4A136group	iLVSV	WM	15	0.019 (-0.070, 0.107)	0.67719	14.3945	0.420755	8.98455e-05	0.985927
LachnospiraceaeUCG001	iLVSV	IVW (FE)	13	0.021 (-0.038, 0.080)	0.489254	12.6202	0.397243	-0.00676648	0.603162
LachnospiraceaeUCG001	iLVSV	MR Egger	13	0.094 (-0.182, 0.371)	0.517362	12.6202	0.397243	-0.00676648	0.603162
LachnospiraceaeUCG001	iLVSV	WM	13	0.036 (-0.049, 0.121)	0.403057	12.6202	0.397243	-0.00676648	0.603162
LachnospiraceaeUCG004	iLVSV	IVW (FE)	11	-0.024 (-0.101, 0.053)	0.538356	3.96688	0.948829	-0.00454241	0.645317
LachnospiraceaeUCG004	iLVSV	MR Egger	11	0.041 (-0.238, 0.320)	0.779716	3.96688	0.948829	-0.00454241	0.645317
LachnospiraceaeUCG004	iLVSV	WM	11	-0.011 (-0.113, 0.091)	0.83253	3.96688	0.948829	-0.00454241	0.645317
LachnospiraceaeUCG008	iLVSV	IVW (FE)	11	0.003 (-0.050, 0.056)	0.906869	2.33927	0.993017	-0.00821078	0.572085
LachnospiraceaeUCG008	iLVSV	MR Egger	11	0.082 (-0.186, 0.350)	0.564676	2.33927	0.993017	-0.00821078	0.572085
LachnospiraceaeUCG008	iLVSV	WM	11	-0.007 (-0.074, 0.060)	0.844987	2.33927	0.993017	-0.00821078	0.572085
LachnospiraceaeUCG010	iLVSV	IVW (FE)	10	0.083 (-0.011, 0.155)	0.0241583	10.5529	0.3076	-0.000619373	0.947155
LachnospiraceaeUCG010	iLVSV	MR Egger	10	0.090 (-0.127, 0.306)	0.439685	10.5529	0.3076	-0.000619373	0.947155
LachnospiraceaeUCG010	iLVSV	WM	10	0.099 (-0.002, 0.200)	0.0546764	10.5529	0.3076	-0.000619373	0.947155
Lactobacillus	iLVSV	IVW (FE)	9	-0.010 (-0.066, 0.045)	0.720344	10.3374	0.242139	0.0198896	0.0662419
Lactobacillus	iLVSV	MR Egger	9	-0.175 (-0.333, -0.016)	0.0674959	10.3374	0.242139	0.0198896	0.0662419
Lactobacillus	iLVSV	WM	9	-0.033 (-0.108, 0.043)	0.397269	10.3374	0.242139	0.0198896	0.0662419
Lactococcus	iLVSV	IVW (RE)	9	-0.018 (-0.082, 0.046)	0.585743	15.5414	0.0494343	0.0161501	0.438677
Lactococcus	iLVSV	MR Egger	9	-0.136 (-0.425, 0.153)	0.387845	15.5414	0.0494343	0.0161501	0.438677
Lactococcus	iLVSV	WM	9	0.031 (-0.036, 0.097)	0.367558	15.5414	0.0494343	0.0161501	0.438677
Marvinbryantia	iLVSV	IVW (FE)	10	-0.060 (-0.134, 0.014)	0.110316	5.9431	0.7456	0.0107884	0.418744
Marvinbryantia	iLVSV	MR Egger	10	-0.181 (-0.468, 0.107)	0.252421	5.9431	0.7456	0.0107884	0.418744
Marvinbryantia	iLVSV	WM	10	-0.040 (-0.134, 0.055)	0.40866	5.9431	0.7456	0.0107884	0.418744
Methanobrevibacter	iLVSV	IVW (FE)	6	-0.021 (-0.073, 0.032)	0.43887	10.8586	0.054256	-0.0273659	0.236219
Methanobrevibacter	iLVSV	MR Egger	6	0.156 (-0.103, 0.414)	0.302861	10.8586	0.054256	-0.0273659	0.236219
Methanobrevibacter	iLVSV	WM	6	-0.029 (-0.101, 0.042)	0.420566	10.8586	0.054256	-0.0273659	0.236219
Odoribacter	iLVSV	IVW (FE)	7	0.013 (-0.085, 0.110)	0.799806	4.78831	0.571237	0.00623425	0.618401
Odoribacter	iLVSV	MR Egger	7	-0.069 (-0.384, 0.247)	0.687738	4.78831	0.571237	0.00623425	0.618401
Odoribacter	iLVSV	WM	7	-0.042 (-0.172, 0.087)	0.521912	4.78831	0.571237	0.00623425	0.618401
Olsenella	iLVSV	IVW (RE)	11	-0.017 (-0.076, 0.043)	0.581327	21.5318	0.0176756	0.00591735	0.710457
Olsenella	iLVSV	MR Egger	11	-0.061 (-0.296, 0.174)	0.622968	21.5318	0.0176756	0.00591735	0.710457
Olsenella	iLVSV	WM	11	0.000 (-0.063, 0.063)	0.996558	21.5318	0.0176756	0.00591735	0.710457
Oscillibacter	iLVSV	IVW (FE)	11	0.033 (-0.026, 0.091)	0.273534	15.8977	0.102599	0.0074371	0.584029
Oscillibacter	iLVSV	MR Egger	11	-0.040 (-0.303, 0.222)	0.771866	15.8977	0.102599	0.0074371	0.584029
Oscillibacter	iLVSV	WM	11	0.050 (-0.031, 0.131)	0.22329	15.8977	0.102599	0.0074371	0.584029
Oscillospira	iLVSV	IVW (FE)	8	0.055 (-0.020, 0.131)	0.147657	3.50104	0.835115	-0.019972	0.240676
Oscillospira	iLVSV	MR Egger	8	0.253 (-0.054, 0.559)	0.157016	3.50104	0.835115	-0.019972	0.240676
Oscillospira	iLVSV	WM	8	0.065 (-0.030, 0.161)	0.18174	3.50104	0.835115	-0.019972	0.240676
Oxalobacter	iLVSV	IVW (FE)	11	0.008 (-0.035, 0.051)	0.705327	8.79253	0.5519	0.0101655	0.517551
Oxalobacter	iLVSV	MR Egger	11	-0.058 (-0.256, 0.140)	0.57899	8.79253	0.5519	0.0101655	0.517551
Oxalobacter	iLVSV	WM	11	0.029 (-0.028, 0.087)	0.313999	8.79253	0.5519	0.0101655	0.517551
Parabacteroides	iLVSV	IVW (FE)	6	0.044 (-0.060, 0.148)	0.40369	6.6302	0.249627	0.0150106	0.473182
Parabacteroides	iLVSV	MR Egger	6	-0.100 (-0.480, 0.279)	0.631364	6.6302	0.249627	0.0150106	0.473182
Parabacteroides	iLVSV	WM	6	0.069 (-0.070, 0.207)	0.332716	6.6302	0.249627	0.0150106	0.473182
Paraprevotella	iLVSV	IVW (FE)	13	-0.006 (-0.055, 0.042)	0.795683	6.68422	0.877757	0.00794746	0.383166
Paraprevotella	iLVSV	MR Egger	13	-0.077 (-0.237, 0.083)	0.36538	6.68422	0.877757	0.00794746	0.383166
Paraprevotella	iLVSV	WM	13	0.004 (-0.059, 0.067)	0.902363	6.68422	0.877757	0.00794746	0.383166
Parasutterella	iLVSV	IVW (FE)	14	0.002 (-0.058, 0.062)	0.952086	18.7581	0.130797	0.0167517	0.188504
Parasutterella	iLVSV	MR Egger	14	-0.221 (-0.542, 0.100)	0.202049	18.7581	0.130797	0.0167517	0.188504
Parasutterella	iLVSV	WM	14	0.023 (-0.057, 0.104)	0.571654	18.7581	0.130797	0.0167517	0.188504
Peptococcus	iLVSV	IVW (FE)	12	-0.010 (-0.057, 0.036)	0.65527	11.5382	0.399334	0.00300995	0.818557
Peptococcus	iLVSV	MR Egger	12	-0.033 (-0.229, 0.162)	0.74604	11.5382	0.399334	0.00300995	0.818557
Peptococcus	iLVSV	WM	12	-0.041 (-0.106, 0.025)	0.226517	11.5382	0.399334	0.00300995	0.818557
Phascolarctobacterium	iLVSV	IVW (FE)	10	-0.003 (-0.073, 0.068)	0.936967	12.5855	0.182278	-0.0047149	0.802009
Phascolarctobacterium	iLVSV	MR Egger	10	0.049 (-0.355, 0.454)	0.816942	12.5855	0.182278	-0.0047149	0.802009
Phascolarctobacterium	iLVSV	WM	10	0.026 (-0.073, 0.124)	0.608911	12.5855	0.182278	-0.0047149	0.802009
Prevotella7	iLVSV	IVW (FE)	10	-0.030 (-0.071, 0.011)	0.14901	5.66441	0.772978	-0.000405983	0.981949
Prevotella7	iLVSV	MR Egger	10	-0.027 (-0.268, 0.214)	0.829921	5.66441	0.772978	-0.000405983	0.981949
Prevotella7	iLVSV	WM	10	-0.025 (-0.078, 0.029)	0.369031	5.66441	0.772978	-0.000405983	0.981949
Prevotella9	iLVSV	IVW (FE)	14	-0.016 (-0.069, 0.038)	0.565421	10.5244	0.650596	0.0100667	0.228675
Prevotella9	iLVSV	MR Egger	14	-0.110 (-0.265, 0.045)	0.190088	10.5244	0.650596	0.0100667	0.228675
Prevotella9	iLVSV	WM	14	-0.023 (-0.095, 0.050)	0.545066	10.5244	0.650596	0.0100667	0.228675
RikenellaceaeRC9gutgroup	iLVSV	IVW (FE)	10	-0.009 (-0.049, 0.031)	0.669206	9.6092	0.383038	-0.000395862	0.983518
RikenellaceaeRC9gutgroup	iLVSV	MR Egger	10	-0.006 (-0.269, 0.257)	0.965996	9.6092	0.383038	-0.000395862	0.983518
RikenellaceaeRC9gutgroup	iLVSV	WM	10	-0.016 (-0.073, 0.041)	0.586704	9.6092	0.383038	-0.000395862	0.983518
Romboutsia	iLVSV	IVW (RE)	13	-0.022 (-0.108, 0.063)	0.605462	21.3896	0.0449583	-0.0010385	0.919695
Romboutsia	iLVSV	MR Egger	13	-0.012 (-0.237, 0.214)	0.921486	21.3896	0.0449583	-0.0010385	0.919695
Romboutsia	iLVSV	WM	13	-0.066 (-0.165, 0.033)	0.192346	21.3896	0.0449583	-0.0010385	0.919695
Roseburia	iLVSV	IVW (FE)	12	0.030 (-0.049, 0.110)	0.454718	15.3221	0.16822	-0.00657603	0.545796
Roseburia	iLVSV	MR Egger	12	0.111 (-0.159, 0.381)	0.440036	15.3221	0.16822	-0.00657603	0.545796
Roseburia	iLVSV	WM	12	0.062 (-0.051, 0.174)	0.282765	15.3221	0.16822	-0.00657603	0.545796
Ruminiclostridium5	iLVSV	IVW (FE)	11	-0.019 (-0.107, 0.069)	0.667159	12.0901	0.279075	0.00201312	0.883159
Ruminiclostridium5	iLVSV	MR Egger	11	-0.051 (-0.468, 0.367)	0.817831	12.0901	0.279075	0.00201312	0.883159
Ruminiclostridium5	iLVSV	WM	11	0.030 (-0.097, 0.157)	0.642504	12.0901	0.279075	0.00201312	0.883159
Ruminiclostridium6	iLVSV	IVW (FE)	15	-0.052 (-0.111, 0.007)	0.084242	9.13775	0.822126	-0.00055437	0.940564
Ruminiclostridium6	iLVSV	MR Egger	15	-0.047 (-0.197, 0.104)	0.553964	9.13775	0.822126	-0.00055437	0.940564
Ruminiclostridium6	iLVSV	WM	15	-0.059 (-0.140, 0.021)	0.148499	9.13775	0.822126	-0.00055437	0.940564
Ruminiclostridium9	iLVSV	IVW (FE)	8	-0.060 (-0.159, 0.039)	0.238295	1.63372	0.977316	-0.00941671	0.526255
Ruminiclostridium9	iLVSV	MR Egger	8	0.075 (-0.329, 0.479)	0.729124	1.63372	0.977316	-0.00941671	0.526255
Ruminiclostridium9	iLVSV	WM	8	-0.089 (-0.217, 0.038)	0.168925	1.63372	0.977316	-0.00941671	0.526255
RuminococcaceaeNK4A214group	iLVSV	IVW (FE)	13	-0.009 (-0.082, 0.064)	0.808104	6.31696	0.899269	-0.0105496	0.27541
RuminococcaceaeNK4A214group	iLVSV	MR Egger	13	0.133 (-0.120, 0.386)	0.325655	6.31696	0.899269	-0.0105496	0.27541
RuminococcaceaeNK4A214group	iLVSV	WM	13	-0.007 (-0.101, 0.087)	0.885544	6.31696	0.899269	-0.0105496	0.27541
RuminococcaceaeUCG002	iLVSV	IVW (RE)	22	0.033 (-0.038, 0.104)	0.36751	35.1354	0.0272841	0.0111016	0.133838
RuminococcaceaeUCG002	iLVSV	MR Egger	22	-0.103 (-0.288, 0.081)	0.284124	35.1354	0.0272841	0.0111016	0.133838
RuminococcaceaeUCG002	iLVSV	WM	22	0.059 (-0.026, 0.145)	0.17457	35.1354	0.0272841	0.0111016	0.133838
RuminococcaceaeUCG003	iLVSV	IVW (FE)	11	-0.010 (-0.085, 0.066)	0.801082	6.91691	0.733265	0.00727634	0.455769
RuminococcaceaeUCG003	iLVSV	MR Egger	11	-0.101 (-0.343, 0.141)	0.433897	6.91691	0.733265	0.00727634	0.455769
RuminococcaceaeUCG003	iLVSV	WM	11	0.018 (-0.083, 0.120)	0.721818	6.91691	0.733265	0.00727634	0.455769
RuminococcaceaeUCG004	iLVSV	IVW (FE)	11	0.046 (-0.020, 0.111)	0.171833	10.3569	0.409763	-0.00161005	0.923275
RuminococcaceaeUCG004	iLVSV	MR Egger	11	0.065 (-0.314, 0.443)	0.746099	10.3569	0.409763	-0.00161005	0.923275
RuminococcaceaeUCG004	iLVSV	WM	11	0.019 (-0.067, 0.105)	0.667796	10.3569	0.409763	-0.00161005	0.923275
RuminococcaceaeUCG005	iLVSV	IVW (FE)	13	0.030 (-0.039, 0.099)	0.395746	12.7198	0.389732	0.000288738	0.974172
RuminococcaceaeUCG005	iLVSV	MR Egger	13	0.027 (-0.178, 0.231)	0.803341	12.7198	0.389732	0.000288738	0.974172
RuminococcaceaeUCG005	iLVSV	WM	13	0.044 (-0.050, 0.137)	0.358458	12.7198	0.389732	0.000288738	0.974172
RuminococcaceaeUCG009	iLVSV	IVW (FE)	12	0.043 (-0.012, 0.099)	0.123776	5.76412	0.88863	-0.0031273	0.793121
RuminococcaceaeUCG009	iLVSV	MR Egger	12	0.075 (-0.164, 0.315)	0.551393	5.76412	0.88863	-0.0031273	0.793121
RuminococcaceaeUCG009	iLVSV	WM	12	0.040 (-0.029, 0.110)	0.256146	5.76412	0.88863	-0.0031273	0.793121
RuminococcaceaeUCG010	iLVSV	IVW (FE)	6	0.018 (-0.079, 0.114)	0.720399	1.24769	0.940221	0.00265094	0.819432
RuminococcaceaeUCG010	iLVSV	MR Egger	6	-0.020 (-0.339, 0.299)	0.906841	1.24769	0.940221	0.00265094	0.819432
RuminococcaceaeUCG010	iLVSV	WM	6	0.004 (-0.116, 0.125)	0.941802	1.24769	0.940221	0.00265094	0.819432
RuminococcaceaeUCG011	iLVSV	IVW (FE)	7	-0.013 (-0.061, 0.036)	0.608702	5.29155	0.506999	0.000907334	0.957489
RuminococcaceaeUCG011	iLVSV	MR Egger	7	-0.019 (-0.261, 0.222)	0.880998	5.29155	0.506999	0.000907334	0.957489
RuminococcaceaeUCG011	iLVSV	WM	7	-0.006 (-0.071, 0.059)	0.855338	5.29155	0.506999	0.000907334	0.957489
RuminococcaceaeUCG013	iLVSV	IVW (FE)	11	0.011 (-0.066, 0.087)	0.787637	13.1167	0.217221	0.00302069	0.747733
RuminococcaceaeUCG013	iLVSV	MR Egger	11	-0.026 (-0.263, 0.210)	0.831945	13.1167	0.217221	0.00302069	0.747733
RuminococcaceaeUCG013	iLVSV	WM	11	0.013 (-0.091, 0.118)	0.803833	13.1167	0.217221	0.00302069	0.747733
RuminococcaceaeUCG014	iLVSV	IVW (FE)	11	-0.032 (-0.105, 0.040)	0.382693	8.10584	0.618499	0.00269193	0.746427
RuminococcaceaeUCG014	iLVSV	MR Egger	11	-0.064 (-0.263, 0.135)	0.544459	8.10584	0.618499	0.00269193	0.746427
RuminococcaceaeUCG014	iLVSV	WM	11	-0.026 (-0.123, 0.072)	0.605233	8.10584	0.618499	0.00269193	0.746427
Ruminococcus1	iLVSV	IVW (FE)	9	-0.059 (-0.144, 0.025)	0.168146	7.98709	0.434733	-0.0101809	0.309918
Ruminococcus1	iLVSV	MR Egger	9	0.058 (-0.169, 0.285)	0.630773	7.98709	0.434733	-0.0101809	0.309918
Ruminococcus1	iLVSV	WM	9	-0.116 (-0.238, 0.006)	0.0625965	7.98709	0.434733	-0.0101809	0.309918
Ruminococcus2	iLVSV	IVW (FE)	15	0.012 (-0.053, 0.077)	0.720643	7.6603	0.906262	0.00686066	0.326216
Ruminococcus2	iLVSV	MR Egger	15	-0.073 (-0.248, 0.103)	0.430482	7.6603	0.906262	0.00686066	0.326216
Ruminococcus2	iLVSV	WM	15	0.029 (-0.054, 0.113)	0.492344	7.6603	0.906262	0.00686066	0.326216
Ruminococcusgauvreauiigroup	iLVSV	IVW (FE)	12	-0.017 (-0.089, 0.054)	0.632921	12.142	0.353061	0.00683769	0.58037
Ruminococcusgauvreauiigroup	iLVSV	MR Egger	12	-0.111 (-0.443, 0.220)	0.52525	12.142	0.353061	0.00683769	0.58037
Ruminococcusgauvreauiigroup	iLVSV	WM	12	-0.014 (-0.117, 0.090)	0.792365	12.142	0.353061	0.00683769	0.58037
Ruminococcusgnavusgroup	iLVSV	IVW (FE)	12	-0.009 (-0.058, 0.041)	0.734529	6.82792	0.812843	0.00324947	0.791913
Ruminococcusgnavusgroup	iLVSV	MR Egger	12	-0.038 (-0.258, 0.182)	0.740817	6.82792	0.812843	0.00324947	0.791913
Ruminococcusgnavusgroup	iLVSV	WM	12	-0.022 (-0.083, 0.039)	0.48356	6.82792	0.812843	0.00324947	0.791913
Ruminococcustorquesgroup	iLVSV	IVW (FE)	8	0.103 (-0.009, 0.198)	0.031495	2.15583	0.950714	0.00349799	0.672987
Ruminococcustorquesgroup	iLVSV	MR Egger	8	0.056 (-0.174, 0.286)	0.649634	2.15583	0.950714	0.00349799	0.672987
Ruminococcustorquesgroup	iLVSV	WM	8	0.099 (-0.019, 0.218)	0.100211	2.15583	0.950714	0.00349799	0.672987
Sellimonas	iLVSV	IVW (FE)	7	-0.016 (-0.062, 0.030)	0.493187	6.18846	0.402413	-0.0042214	0.838088
Sellimonas	iLVSV	MR Egger	7	0.012 (-0.252, 0.277)	0.929793	6.18846	0.402413	-0.0042214	0.838088
Sellimonas	iLVSV	WM	7	-0.004 (-0.069, 0.061)	0.914405	6.18846	0.402413	-0.0042214	0.838088
Senegalimassilia	iLVSV	IVW (FE)	5	-0.002 (-0.081, 0.078)	0.969701	6.32165	0.17638	0.0186875	0.321537
Senegalimassilia	iLVSV	MR Egger	5	-0.189 (-0.513, 0.135)	0.336538	6.32165	0.17638	0.0186875	0.321537
Senegalimassilia	iLVSV	WM	5	-0.023 (-0.133, 0.087)	0.677919	6.32165	0.17638	0.0186875	0.321537
Slackia	iLVSV	IVW (FE)	6	0.003 (-0.067, 0.073)	0.93304	8.40462	0.135301	0.044697	0.105587
Slackia	iLVSV	MR Egger	6	-0.435 (-0.853, -0.017)	0.110889	8.40462	0.135301	0.044697	0.105587
Slackia	iLVSV	WM	6	-0.007 (-0.106, 0.092)	0.888609	8.40462	0.135301	0.044697	0.105587
Streptococcus	iLVSV	IVW (FE)	14	-0.045 (-0.117, 0.026)	0.21308	12.7596	0.466548	-0.0183173	0.086679
Streptococcus	iLVSV	MR Egger	14	0.186 (-0.067, 0.439)	0.175596	12.7596	0.466548	-0.0183173	0.086679
Streptococcus	iLVSV	WM	14	-0.056 (-0.157, 0.045)	0.278143	12.7596	0.466548	-0.0183173	0.086679
Subdoligranulum	iLVSV	IVW (FE)	10	-0.082 (-0.167, 0.004)	0.0621333	9.23522	0.415851	-0.0079902	0.346989
Subdoligranulum	iLVSV	MR Egger	10	0.020 (-0.198, 0.238)	0.859702	9.23522	0.415851	-0.0079902	0.346989
Subdoligranulum	iLVSV	WM	10	-0.087 (-0.210, 0.036)	0.167444	9.23522	0.415851	-0.0079902	0.346989
Sutterella	iLVSV	IVW (FE)	11	-0.033 (-0.107, 0.042)	0.392548	6.56544	0.765734	0.00674017	0.567456
Sutterella	iLVSV	MR Egger	11	-0.132 (-0.470, 0.205)	0.462055	6.56544	0.765734	0.00674017	0.567456
Sutterella	iLVSV	WM	11	-0.016 (-0.115, 0.083)	0.74977	6.56544	0.765734	0.00674017	0.567456
Terrisporobacter	iLVSV	IVW (RE)	5	-0.029 (-0.149, 0.090)	0.629839	10.1779	0.0375349	0.0139617	0.510356
Terrisporobacter	iLVSV	MR Egger	5	-0.152 (-0.500, 0.195)	0.45328	10.1779	0.0375349	0.0139617	0.510356
Terrisporobacter	iLVSV	WM	5	0.007 (-0.099, 0.113)	0.89551	10.1779	0.0375349	0.0139617	0.510356
Turicibacter	iLVSV	IVW (FE)	10	0.071 (-0.007, 0.135)	0.0306285	12.1898	0.202821	0.0136943	0.443344
Turicibacter	iLVSV	MR Egger	10	-0.057 (-0.378, 0.263)	0.735065	12.1898	0.202821	0.0136943	0.443344
Turicibacter	iLVSV	WM	10	0.037 (-0.055, 0.129)	0.430086	12.1898	0.202821	0.0136943	0.443344
Tyzzerella3	iLVSV	IVW (FE)	13	0.033 (-0.008, 0.075)	0.116224	11.9397	0.450535	0.00533807	0.767646
Tyzzerella3	iLVSV	MR Egger	13	-0.004 (-0.246, 0.239)	0.977874	11.9397	0.450535	0.00533807	0.767646
Tyzzerella3	iLVSV	WM	13	0.039 (-0.019, 0.098)	0.184589	11.9397	0.450535	0.00533807	0.767646
Veillonella	iLVSV	IVW (FE)	8	0.035 (-0.037, 0.107)	0.336536	10.1312	0.181261	0.00012305	0.994886
Veillonella	iLVSV	MR Egger	8	0.034 (-0.408, 0.476)	0.885923	10.1312	0.181261	0.00012305	0.994886
Veillonella	iLVSV	WM	8	0.063 (-0.036, 0.161)	0.212584	10.1312	0.181261	0.00012305	0.994886
Victivallis	iLVSV	IVW (FE)	10	-0.005 (-0.044, 0.035)	0.818569	11.4471	0.246304	-0.0232676	0.312786
Victivallis	iLVSV	MR Egger	10	0.170 (-0.151, 0.490)	0.329302	11.4471	0.246304	-0.0232676	0.312786
Victivallis	iLVSV	WM	10	-0.007 (-0.061, 0.047)	0.797266	11.4471	0.246304	-0.0232676	0.312786
Actinomyces	iRAMAX	IVW (FE)	7	-0.035 (-0.102, 0.032)	0.304896	7.00532	0.320356	-0.00739817	0.538873
Actinomyces	iRAMAX	MR Egger	7	0.028 (-0.174, 0.230)	0.797453	7.00532	0.320356	-0.00739817	0.538873
Actinomyces	iRAMAX	WM	7	-0.025 (-0.117, 0.067)	0.599153	7.00532	0.320356	-0.00739817	0.538873
Adlercreutzia	iRAMAX	IVW (FE)	8	-0.013 (-0.084, 0.057)	0.710465	14.0425	0.05043	0.00556956	0.807097
Adlercreutzia	iRAMAX	MR Egger	8	-0.075 (-0.559, 0.409)	0.772013	14.0425	0.05043	0.00556956	0.807097
Adlercreutzia	iRAMAX	WM	8	0.003 (-0.096, 0.103)	0.945979	14.0425	0.05043	0.00556956	0.807097
Akkermansia	iRAMAX	IVW (FE)	10	0.026 (-0.045, 0.096)	0.477512	6.44016	0.695184	0.0014817	0.883698
Akkermansia	iRAMAX	MR Egger	10	0.008 (-0.231, 0.247)	0.949642	6.44016	0.695184	0.0014817	0.883698
Akkermansia	iRAMAX	WM	10	0.058 (-0.035, 0.150)	0.224653	6.44016	0.695184	0.0014817	0.883698
Alistipes	iRAMAX	IVW (RE)	13	-0.002 (-0.124, 0.120)	0.972006	26.585	0.00886251	-0.00224076	0.906452
Alistipes	iRAMAX	MR Egger	13	0.034 (-0.575, 0.643)	0.91396	26.585	0.00886251	-0.00224076	0.906452
Alistipes	iRAMAX	WM	13	-0.004 (-0.135, 0.128)	0.957014	26.585	0.00886251	-0.00224076	0.906452
Allisonella	iRAMAX	IVW (FE)	7	-0.006 (-0.052, 0.039)	0.792796	4.15318	0.655956	-0.0370814	0.208527
Allisonella	iRAMAX	MR Egger	7	0.244 (-0.099, 0.587)	0.221652	4.15318	0.655956	-0.0370814	0.208527
Allisonella	iRAMAX	WM	7	0.008 (-0.051, 0.066)	0.798721	4.15318	0.655956	-0.0370814	0.208527
Alloprevotella	iRAMAX	IVW (FE)	6	0.007 (-0.043, 0.057)	0.798153	8.17754	0.146719	-0.0140035	0.779144
Alloprevotella	iRAMAX	MR Egger	6	0.107 (-0.551, 0.765)	0.766631	8.17754	0.146719	-0.0140035	0.779144
Alloprevotella	iRAMAX	WM	6	-0.004 (-0.071, 0.064)	0.915765	8.17754	0.146719	-0.0140035	0.779144
Anaerofilum	iRAMAX	IVW (FE)	11	-0.066 (-0.112, -0.020)	0.00476291	11.9332	0.289553	0.00198691	0.900174
Anaerofilum	iRAMAX	MR Egger	11	-0.083 (-0.351, 0.184)	0.557329	11.9332	0.289553	0.00198691	0.900174
Anaerofilum	iRAMAX	WM	11	-0.037 (-0.100, 0.025)	0.242731	11.9332	0.289553	0.00198691	0.900174
Anaerostipes	iRAMAX	IVW (FE)	12	0.006 (-0.074, 0.085)	0.890394	8.47377	0.67034	-0.00159764	0.863352
Anaerostipes	iRAMAX	MR Egger	12	0.028 (-0.236, 0.293)	0.837999	8.47377	0.67034	-0.00159764	0.863352
Anaerostipes	iRAMAX	WM	12	0.004 (-0.101, 0.110)	0.935966	8.47377	0.67034	-0.00159764	0.863352
Anaerotruncus	iRAMAX	IVW (FE)	13	0.003 (-0.073, 0.079)	0.933115	6.89193	0.864672	0.00108301	0.896044
Anaerotruncus	iRAMAX	MR Egger	13	-0.012 (-0.250, 0.226)	0.922131	6.89193	0.864672	0.00108301	0.896044
Anaerotruncus	iRAMAX	WM	13	0.027 (-0.076, 0.129)	0.607715	6.89193	0.864672	0.00108301	0.896044
Bacteroides	iRAMAX	IVW (FE)	9	0.059 (-0.037, 0.154)	0.22708	11.9083	0.155344	-0.0257807	0.216639
Bacteroides	iRAMAX	MR Egger	9	0.454 (-0.127, 1.036)	0.169607	11.9083	0.155344	-0.0257807	0.216639
Bacteroides	iRAMAX	WM	9	0.058 (-0.081, 0.198)	0.412206	11.9083	0.155344	-0.0257807	0.216639
Barnesiella	iRAMAX	IVW (FE)	14	-0.035 (-0.101, 0.031)	0.301821	12.4469	0.491385	-0.00228222	0.809155
Barnesiella	iRAMAX	MR Egger	14	-0.008 (-0.235, 0.219)	0.948421	12.4469	0.491385	-0.00228222	0.809155
Barnesiella	iRAMAX	WM	14	-0.084 (-0.175, 0.008)	0.0731885	12.4469	0.491385	-0.00228222	0.809155
Bifidobacterium	iRAMAX	IVW (FE)	12	0.036 (-0.036, 0.109)	0.327207	6.08326	0.867751	0.00674565	0.38022
Bifidobacterium	iRAMAX	MR Egger	12	-0.049 (-0.246, 0.147)	0.633479	6.08326	0.867751	0.00674565	0.38022
Bifidobacterium	iRAMAX	WM	12	0.009 (-0.087, 0.105)	0.858547	6.08326	0.867751	0.00674565	0.38022
Bilophila	iRAMAX	IVW (FE)	13	0.004 (-0.065, 0.074)	0.906816	17.9611	0.116878	0.0395605	0.00672792
Bilophila	iRAMAX	MR Egger	13	-0.523 (-0.840, -0.205)	0.00812401	17.9611	0.116878	0.0395605	0.00672792
Bilophila	iRAMAX	WM	13	-0.016 (-0.114, 0.083)	0.753942	17.9611	0.116878	0.0395605	0.00672792
Blautia	iRAMAX	IVW (FE)	13	0.064 (-0.007, 0.134)	0.0764445	18.9865	0.0888549	-0.00735414	0.361229
Blautia	iRAMAX	MR Egger	13	0.146 (-0.045, 0.338)	0.163024	18.9865	0.0888549	-0.00735414	0.361229
Blautia	iRAMAX	WM	13	0.060 (-0.044, 0.164)	0.258948	18.9865	0.0888549	-0.00735414	0.361229
Butyricicoccus	iRAMAX	IVW (FE)	7	-0.009 (-0.087, 0.069)	0.828241	11.0019	0.0883182	0.00516729	0.642262
Butyricicoccus	iRAMAX	MR Egger	7	-0.051 (-0.252, 0.151)	0.642814	11.0019	0.0883182	0.00516729	0.642262
Butyricicoccus	iRAMAX	WM	7	-0.042 (-0.144, 0.059)	0.414882	11.0019	0.0883182	0.00516729	0.642262
Butyricimonas	iRAMAX	IVW (RE)	13	-0.023 (-0.119, 0.073)	0.640824	29.2301	0.00364141	0.022777	0.122141
Butyricimonas	iRAMAX	MR Egger	13	-0.267 (-0.566, 0.032)	0.108318	29.2301	0.00364141	0.022777	0.122141
Butyricimonas	iRAMAX	WM	13	-0.026 (-0.123, 0.070)	0.592556	29.2301	0.00364141	0.022777	0.122141
Butyrivibrio	iRAMAX	IVW (FE)	15	0.005 (-0.028, 0.037)	0.783007	7.20595	0.926481	0.00922942	0.395916
Butyrivibrio	iRAMAX	MR Egger	15	-0.059 (-0.206, 0.087)	0.441485	7.20595	0.926481	0.00922942	0.395916
Butyrivibrio	iRAMAX	WM	15	0.009 (-0.036, 0.054)	0.694842	7.20595	0.926481	0.00922942	0.395916
CandidatusSoleaferrea	iRAMAX	IVW (FE)	9	0.005 (-0.053, 0.063)	0.874757	15.008	0.0589892	0.0695148	0.0848588
CandidatusSoleaferrea	iRAMAX	MR Egger	9	-0.731 (-1.453, -0.009)	0.0875959	15.008	0.0589892	0.0695148	0.0848588
CandidatusSoleaferrea	iRAMAX	WM	9	0.000 (-0.084, 0.084)	0.992637	15.008	0.0589892	0.0695148	0.0848588
Catenibacterium	iRAMAX	IVW (RE)	5	-0.052 (-0.148, 0.044)	0.288946	12.1504	0.0162669	-0.0575977	0.40527
Catenibacterium	iRAMAX	MR Egger	5	0.375 (-0.496, 1.245)	0.461014	12.1504	0.0162669	-0.0575977	0.40527
Catenibacterium	iRAMAX	WM	5	-0.060 (-0.141, 0.022)	0.150987	12.1504	0.0162669	-0.0575977	0.40527
ChristensenellaceaeR.7group	iRAMAX	IVW (FE)	10	-0.021 (-0.110, 0.068)	0.650079	5.62955	0.776345	0.00125638	0.9054
ChristensenellaceaeR.7group	iRAMAX	MR Egger	10	-0.036 (-0.303, 0.230)	0.796007	5.62955	0.776345	0.00125638	0.9054
ChristensenellaceaeR.7group	iRAMAX	WM	10	-0.023 (-0.140, 0.093)	0.695618	5.62955	0.776345	0.00125638	0.9054
Clostridiuminnocuumgroup	iRAMAX	IVW (FE)	9	-0.024 (-0.072, 0.023)	0.311078	9.84435	0.276121	-0.00994265	0.600597
Clostridiuminnocuumgroup	iRAMAX	MR Egger	9	0.052 (-0.227, 0.331)	0.725164	9.84435	0.276121	-0.00994265	0.600597
Clostridiuminnocuumgroup	iRAMAX	WM	9	-0.034 (-0.101, 0.033)	0.317673	9.84435	0.276121	-0.00994265	0.600597
Clostridiumsensustricto1	iRAMAX	IVW (FE)	7	0.001 (-0.079, 0.081)	0.983906	2.8134	0.831876	-0.0011535	0.910644
Clostridiumsensustricto1	iRAMAX	MR Egger	7	0.010 (-0.164, 0.185)	0.913622	2.8134	0.831876	-0.0011535	0.910644
Clostridiumsensustricto1	iRAMAX	WM	7	0.007 (-0.094, 0.108)	0.888734	2.8134	0.831876	-0.0011535	0.910644
Collinsella	iRAMAX	IVW (FE)	9	0.016 (-0.070, 0.103)	0.714583	5.11881	0.744805	0.0176028	0.175469
Collinsella	iRAMAX	MR Egger	9	-0.218 (-0.535, 0.099)	0.218963	5.11881	0.744805	0.0176028	0.175469
Collinsella	iRAMAX	WM	9	0.025 (-0.091, 0.141)	0.67081	5.11881	0.744805	0.0176028	0.175469
Coprobacter	iRAMAX	IVW (FE)	11	0.011 (-0.041, 0.063)	0.673953	11.7418	0.302711	0.00374519	0.744568
Coprobacter	iRAMAX	MR Egger	11	-0.021 (-0.219, 0.177)	0.837362	11.7418	0.302711	0.00374519	0.744568
Coprobacter	iRAMAX	WM	11	0.034 (-0.041, 0.109)	0.369555	11.7418	0.302711	0.00374519	0.744568
Coprococcus1	iRAMAX	IVW (FE)	12	0.073 (-0.001, 0.145)	0.046896	3.58869	0.980444	-0.000734869	0.912289
Coprococcus1	iRAMAX	MR Egger	12	0.082 (-0.089, 0.253)	0.370394	3.58869	0.980444	-0.000734869	0.912289
Coprococcus1	iRAMAX	WM	12	0.063 (-0.031, 0.158)	0.189921	3.58869	0.980444	-0.000734869	0.912289
Coprococcus2	iRAMAX	IVW (FE)	8	-0.003 (-0.086, 0.081)	0.949722	4.79418	0.685064	-0.00720657	0.773588
Coprococcus2	iRAMAX	MR Egger	8	0.097 (-0.558, 0.752)	0.781225	4.79418	0.685064	-0.00720657	0.773588
Coprococcus2	iRAMAX	WM	8	-0.034 (-0.134, 0.066)	0.508869	4.79418	0.685064	-0.00720657	0.773588
Coprococcus3	iRAMAX	IVW (FE)	9	0.094 (-0.006, 0.182)	0.0353701	4.74964	0.783969	-0.0126652	0.266545
Coprococcus3	iRAMAX	MR Egger	9	0.289 (-0.039, 0.618)	0.127994	4.74964	0.783969	-0.0126652	0.266545
Coprococcus3	iRAMAX	WM	9	0.064 (-0.054, 0.181)	0.290938	4.74964	0.783969	-0.0126652	0.266545
DefluviitaleaceaeUCG011	iRAMAX	IVW (FE)	9	-0.005 (-0.067, 0.057)	0.877021	8.76389	0.362604	-0.0276719	0.0445534
DefluviitaleaceaeUCG011	iRAMAX	MR Egger	9	0.245 (-0.035, 0.455)	0.0559495	8.76389	0.362604	-0.0276719	0.0445534
DefluviitaleaceaeUCG011	iRAMAX	WM	9	0.015 (-0.071, 0.100)	0.732958	8.76389	0.362604	-0.0276719	0.0445534
Desulfovibrio	iRAMAX	IVW (FE)	9	0.019 (-0.051, 0.088)	0.596035	8.56242	0.380542	-0.010302	0.363734
Desulfovibrio	iRAMAX	MR Egger	9	0.121 (-0.098, 0.341)	0.313769	8.56242	0.380542	-0.010302	0.363734
Desulfovibrio	iRAMAX	WM	9	0.044 (-0.053, 0.141)	0.374958	8.56242	0.380542	-0.010302	0.363734
Dialister	iRAMAX	IVW (FE)	11	-0.037 (-0.108, 0.035)	0.316339	10.6596	0.38465	0.0261605	0.0383911
Dialister	iRAMAX	MR Egger	11	-0.381 (-0.668, -0.093)	0.0288906	10.6596	0.38465	0.0261605	0.0383911
Dialister	iRAMAX	WM	11	-0.012 (-0.113, 0.089)	0.817338	10.6596	0.38465	0.0261605	0.0383911
Dorea	iRAMAX	IVW (FE)	10	0.018 (-0.067, 0.103)	0.679668	5.28213	0.809054	-0.0126079	0.158909
Dorea	iRAMAX	MR Egger	10	0.189 (-0.043, 0.421)	0.149029	5.28213	0.809054	-0.0126079	0.158909
Dorea	iRAMAX	WM	10	0.001 (-0.112, 0.114)	0.983742	5.28213	0.809054	-0.0126079	0.158909
Eggerthella	iRAMAX	IVW (FE)	11	0.000 (-0.048, 0.048)	0.997758	14.5169	0.15069	0.00837902	0.600764
Eggerthella	iRAMAX	MR Egger	11	-0.075 (-0.353, 0.203)	0.609481	14.5169	0.15069	0.00837902	0.600764
Eggerthella	iRAMAX	WM	11	0.020 (-0.050, 0.091)	0.569196	14.5169	0.15069	0.00837902	0.600764
Eisenbergiella	iRAMAX	IVW (FE)	11	-0.003 (-0.053, 0.047)	0.900692	9.23635	0.50983	-0.0344499	0.129889
Eisenbergiella	iRAMAX	MR Egger	11	0.327 (-0.065, 0.719)	0.136019	9.23635	0.50983	-0.0344499	0.129889
Eisenbergiella	iRAMAX	WM	11	-0.020 (-0.088, 0.048)	0.56356	9.23635	0.50983	-0.0344499	0.129889
Enterorhabdus	iRAMAX	IVW (FE)	7	-0.037 (-0.103, 0.030)	0.279178	2.59653	0.857511	-0.00980793	0.406544
Enterorhabdus	iRAMAX	MR Egger	7	0.037 (-0.136, 0.210)	0.691611	2.59653	0.857511	-0.00980793	0.406544
Enterorhabdus	iRAMAX	WM	7	-0.020 (-0.101, 0.061)	0.62722	2.59653	0.857511	-0.00980793	0.406544
Erysipelatoclostridium	iRAMAX	IVW (FE)	15	0.021 (-0.034, 0.075)	0.455067	11.2059	0.66979	-0.0112509	0.215408
Erysipelatoclostridium	iRAMAX	MR Egger	15	0.156 (-0.055, 0.367)	0.170586	11.2059	0.66979	-0.0112509	0.215408
Erysipelatoclostridium	iRAMAX	WM	15	0.009 (-0.067, 0.084)	0.821492	11.2059	0.66979	-0.0112509	0.215408
ErysipelotrichaceaeUCG003	iRAMAX	IVW (FE)	16	0.016 (-0.045, 0.077)	0.610491	9.50378	0.849739	-0.0060697	0.423083
ErysipelotrichaceaeUCG003	iRAMAX	MR Egger	16	0.080 (-0.084, 0.245)	0.355733	9.50378	0.849739	-0.0060697	0.423083
ErysipelotrichaceaeUCG003	iRAMAX	WM	16	0.027 (-0.058, 0.111)	0.5332	9.50378	0.849739	-0.0060697	0.423083
Escherichia.Shigella	iRAMAX	IVW (FE)	9	0.043 (-0.032, 0.119)	0.26083	8.79944	0.359496	-0.0122202	0.177875
[truncated: 3,818 more rows]

## Sheet: S5
Table S5. The information of mapping genes for gut microbiota and cardiac structure and function.
[truncated: 1,135 more rows]

## Sheet: S6
Table S6. Results of Gene Ontology biological process analysis and KEGG pathway enrichment
[truncated: 707 more rows]
